# Supplementary material for: Phenotypic and genomic comparison of Mycobacterium aurum and surrogate model species to Mycobacterium tuberculosis: implications for drug discovery
Source: BMC Genomics. 2017 Jul 13;18:530. doi: 10.1186/s12864-017-3924-y (PMC5508667; doi:10.1186/s12864-017-3924-y)
Supplement: Supplementary file 1 — Mycobacterium aurum genome annotation. (XLSX 752 kb) [file 12864_2017_3924_MOESM1_ESM.xlsx]

## Sheet: M.aurum annotation
start	stop	length	type	strand	Description
1	1503	1503	CDS	+	ID=M.aurum_00001;Parent=M.aurum_00001_gene;Name=dnaA;gene=dnaA,similar to AA sequence:UniProtKB:A0R7K1;locus_tag=M.aurum_00001;product=Chromosomal replication initiator protein DnaA;protein_id=M.aurum_00001
1	1503	1503	gene	+	ID=M.aurum_00001_gene;Name=dnaA;gene=dnaA;locus_tag=M.aurum_00001
2019	3218	1200	CDS	+	ID=M.aurum_00002;Parent=M.aurum_00002_gene;eC_number=2.7.7.7;Name=dnaN;gene=dnaN,similar to AA sequence:UniProtKB:P9WNU0;locus_tag=M.aurum_00002;product=DNA polymerase III subunit beta;protein_id=M.aurum_00002
2019	3218	1200	gene	+	ID=M.aurum_00002_gene;Name=dnaN;gene=dnaN;locus_tag=M.aurum_00002
3250	4143	894	CDS	+	ID=M.aurum_00003;Parent=M.aurum_00003_gene;eC_number=1.1.1.343,similar to AA sequence:UniProtKB:G5EBD7;locus_tag=M.aurum_00003;product=6-phosphogluconate dehydrogenase%2C NAD(+)-dependent%2C decarboxylating;protein_id=M.aurum_00003
3250	4143	894	gene	+	ID=M.aurum_00003_gene;locus_tag=M.aurum_00003
4146	5306	1161	CDS	+	ID=M.aurum_00004;Parent=M.aurum_00004_gene;Name=recF;gene=recF,similar to AA sequence:UniProtKB:P9WHI9;locus_tag=M.aurum_00004;product=DNA replication and repair protein RecF;protein_id=M.aurum_00004
4146	5306	1161	gene	+	ID=M.aurum_00004_gene;Name=recF;gene=recF;locus_tag=M.aurum_00004
5303	5911	609	CDS	+	ID=M.aurum_00005;Parent=M.aurum_00005_gene;locus_tag=M.aurum_00005;product=hypothetical protein;protein_id=M.aurum_00005
5303	5911	609	gene	+	ID=M.aurum_00005_gene;locus_tag=M.aurum_00005
6780	8144	1365	CDS	+	ID=M.aurum_00006;Parent=M.aurum_00006_gene;eC_number=5.99.1.3;Name=gyrB;gene=gyrB,similar to AA sequence:UniProtKB:A0QNE0;locus_tag=M.aurum_00006;product=DNA gyrase subunit B;protein_id=M.aurum_00006
6780	8144	1365	gene	+	ID=M.aurum_00006_gene;Name=gyrB;gene=gyrB;locus_tag=M.aurum_00006
8172	10718	2547	CDS	+	ID=M.aurum_00007;Parent=M.aurum_00007_gene;eC_number=5.99.1.3;Name=gyrA;gene=gyrA,similar to AA sequence:UniProtKB:P48354;locus_tag=M.aurum_00007;product=DNA gyrase subunit A;protein_id=M.aurum_00007
8172	10718	2547	gene	+	ID=M.aurum_00007_gene;Name=gyrA;gene=gyrA;locus_tag=M.aurum_00007
10739	11689	951	CDS	+	ID=M.aurum_00008;Parent=M.aurum_00008_gene;locus_tag=M.aurum_00008;product=hypothetical protein;protein_id=M.aurum_00008
10739	11689	951	gene	+	ID=M.aurum_00008_gene;locus_tag=M.aurum_00008
11769	11843	75	tRNA	+	ID=M.aurum_00009;Parent=M.aurum_00009_gene;inference=COORDINATES:profile:Aragorn:1.2;locus_tag=M.aurum_00009;product=tRNA-Ile(gat)
11769	11843	75	gene	+	ID=M.aurum_00009_gene;locus_tag=M.aurum_00009
11859	11972	114	CDS	+	ID=M.aurum_00010;Parent=M.aurum_00010_gene;locus_tag=M.aurum_00010;product=hypothetical protein;protein_id=M.aurum_00010
11859	11972	114	gene	+	ID=M.aurum_00010_gene;locus_tag=M.aurum_00010
11979	12052	74	tRNA	+	ID=M.aurum_00011;Parent=M.aurum_00011_gene;inference=COORDINATES:profile:Aragorn:1.2;locus_tag=M.aurum_00011;product=tRNA-Ala(tgc)
11979	12052	74	gene	+	ID=M.aurum_00011_gene;locus_tag=M.aurum_00011
12257	14104	1848	CDS	+	ID=M.aurum_00012;Parent=M.aurum_00012_gene;locus_tag=M.aurum_00012;product=hypothetical protein;protein_id=M.aurum_00012
12257	14104	1848	gene	+	ID=M.aurum_00012_gene;locus_tag=M.aurum_00012
14111	14440	330	CDS	-	ID=M.aurum_00013;Parent=M.aurum_00013_gene;Name=cwsA;gene=cwsA,similar to AA sequence:UniProtKB:A0QNF5;locus_tag=M.aurum_00013;product=Cell wall synthesis protein CwsA;protein_id=M.aurum_00013
14111	14440	330	gene	-	ID=M.aurum_00013_gene;Name=cwsA;gene=cwsA;locus_tag=M.aurum_00013
14537	15064	528	CDS	+	ID=M.aurum_00014;Parent=M.aurum_00014_gene;eC_number=5.2.1.8;Name=ppiA;gene=ppiA,similar to AA sequence:UniProtKB:P9WHW3;locus_tag=M.aurum_00014;product=Peptidyl-prolyl cis-trans isomerase A;protein_id=M.aurum_00014
14537	15064	528	gene	+	ID=M.aurum_00014_gene;Name=ppiA;gene=ppiA;locus_tag=M.aurum_00014
15169	15588	420	CDS	-	ID=M.aurum_00015;Parent=M.aurum_00015_gene;locus_tag=M.aurum_00015;product=hypothetical protein;protein_id=M.aurum_00015
15169	15588	420	gene	-	ID=M.aurum_00015_gene;locus_tag=M.aurum_00015
15736	16017	282	CDS	-	ID=M.aurum_00016;Parent=M.aurum_00016_gene;Name=crgA;gene=crgA,similar to AA sequence:UniProtKB:P9WP57;locus_tag=M.aurum_00016;product=Cell division protein CrgA;protein_id=M.aurum_00016
15736	16017	282	gene	-	ID=M.aurum_00016_gene;Name=crgA;gene=crgA;locus_tag=M.aurum_00016
16036	16818	783	CDS	+	ID=M.aurum_00017;Parent=M.aurum_00017_gene;locus_tag=M.aurum_00017;product=hypothetical protein;protein_id=M.aurum_00017
16036	16818	783	gene	+	ID=M.aurum_00017_gene;locus_tag=M.aurum_00017
16849	17508	660	CDS	+	ID=M.aurum_00018;Parent=M.aurum_00018_gene;eC_number=4.1.3.27;Name=trpG;gene=trpG,similar to AA sequence:UniProtKB:P9WN35;locus_tag=M.aurum_00018;product=Anthranilate synthase component 2;protein_id=M.aurum_00018
16849	17508	660	gene	+	ID=M.aurum_00018_gene;Name=trpG;gene=trpG;locus_tag=M.aurum_00018
17505	19376	1872	CDS	-	ID=M.aurum_00019;Parent=M.aurum_00019_gene;eC_number=2.7.11.1;Name=pknB_1;gene=pknB_1,similar to AA sequence:UniProtKB:P9WI81;locus_tag=M.aurum_00019;product=Serine/threonine-protein kinase PknB;protein_id=M.aurum_00019
17505	19376	1872	gene	-	ID=M.aurum_00019_gene;Name=pknB_1;gene=pknB_1;locus_tag=M.aurum_00019
19373	19522	150	CDS	-	ID=M.aurum_00020;Parent=M.aurum_00020_gene;locus_tag=M.aurum_00020;product=hypothetical protein;protein_id=M.aurum_00020
19373	19522	150	gene	-	ID=M.aurum_00020_gene;locus_tag=M.aurum_00020
19665	20567	903	CDS	-	ID=M.aurum_00021;Parent=M.aurum_00021_gene;eC_number=2.7.11.1;Name=pknA;gene=pknA,similar to AA sequence:UniProtKB:A5TY85;locus_tag=M.aurum_00021;product=Serine/threonine-protein kinase PknA;protein_id=M.aurum_00021
19665	20567	903	gene	-	ID=M.aurum_00021_gene;Name=pknA;gene=pknA;locus_tag=M.aurum_00021
20564	22042	1479	CDS	-	ID=M.aurum_00022;Parent=M.aurum_00022_gene;Name=pbpA_1;gene=pbpA_1,similar to AA sequence:UniProtKB:P9WKD1;locus_tag=M.aurum_00022;product=Penicillin-binding protein A;protein_id=M.aurum_00022
20564	22042	1479	gene	-	ID=M.aurum_00022_gene;Name=pbpA_1;gene=pbpA_1;locus_tag=M.aurum_00022
22039	24114	2076	CDS	-	ID=M.aurum_00023;Parent=M.aurum_00023_gene;Name=rodA;gene=rodA,similar to AA sequence:UniProtKB:P9WN99;locus_tag=M.aurum_00023;product=putative FtsW-like protein;protein_id=M.aurum_00023
22039	24114	2076	gene	-	ID=M.aurum_00023_gene;Name=rodA;gene=rodA;locus_tag=M.aurum_00023
24108	25001	894	CDS	-	ID=M.aurum_00024;Parent=M.aurum_00024_gene;eC_number=3.1.3.16;Name=pstP;gene=pstP,similar to AA sequence:UniProtKB:P9WHW5;locus_tag=M.aurum_00024;product=PP2C-family Ser/Thr phosphatase;protein_id=M.aurum_00024
24108	25001	894	gene	-	ID=M.aurum_00024_gene;Name=pstP;gene=pstP;locus_tag=M.aurum_00024
24998	25465	468	CDS	-	ID=M.aurum_00025;Parent=M.aurum_00025_gene;Name=fhaB;gene=fhaB,similar to AA sequence:UniProtKB:A0QNG6;locus_tag=M.aurum_00025;product=FHA domain-containing protein FhaB;protein_id=M.aurum_00025
24998	25465	468	gene	-	ID=M.aurum_00025_gene;Name=fhaB;gene=fhaB;locus_tag=M.aurum_00025
25545	25823	279	CDS	-	ID=M.aurum_00026;Parent=M.aurum_00026_gene;Name=fhaA_1;gene=fhaA_1,similar to AA sequence:UniProtKB:P71590;locus_tag=M.aurum_00026;product=FHA domain-containing protein FhaA;protein_id=M.aurum_00026
25545	25823	279	gene	-	ID=M.aurum_00026_gene;Name=fhaA_1;gene=fhaA_1;locus_tag=M.aurum_00026
25820	26971	1152	CDS	-	ID=M.aurum_00027;Parent=M.aurum_00027_gene;Name=fhaA_2;gene=fhaA_2,similar to AA sequence:UniProtKB:P71590;locus_tag=M.aurum_00027;product=FHA domain-containing protein FhaA;protein_id=M.aurum_00027
25820	26971	1152	gene	-	ID=M.aurum_00027_gene;Name=fhaA_2;gene=fhaA_2;locus_tag=M.aurum_00027
27184	27267	84	tRNA	+	ID=M.aurum_00028;Parent=M.aurum_00028_gene;inference=COORDINATES:profile:Aragorn:1.2;locus_tag=M.aurum_00028;product=tRNA-Ser(cag)
27184	27267	84	gene	+	ID=M.aurum_00028_gene;locus_tag=M.aurum_00028
27626	27919	294	CDS	+	ID=M.aurum_00029;Parent=M.aurum_00029_gene;locus_tag=M.aurum_00029;product=hypothetical protein;protein_id=M.aurum_00029
27626	27919	294	gene	+	ID=M.aurum_00029_gene;locus_tag=M.aurum_00029
27909	28361	453	CDS	-	ID=M.aurum_00030;Parent=M.aurum_00030_gene;Name=lppJ;gene=lppJ,similar to AA sequence:UniProtKB:P9WK77;locus_tag=M.aurum_00030;product=Putative lipoprotein LppJ;protein_id=M.aurum_00030
27909	28361	453	gene	-	ID=M.aurum_00030_gene;Name=lppJ;gene=lppJ;locus_tag=M.aurum_00030
28420	30243	1824	CDS	-	ID=M.aurum_00031;Parent=M.aurum_00031_gene;locus_tag=M.aurum_00031;product=hypothetical protein;protein_id=M.aurum_00031
28420	30243	1824	gene	-	ID=M.aurum_00031_gene;locus_tag=M.aurum_00031
30316	30489	174	CDS	-	ID=M.aurum_00032;Parent=M.aurum_00032_gene;locus_tag=M.aurum_00032;product=hypothetical protein;protein_id=M.aurum_00032
30316	30489	174	gene	-	ID=M.aurum_00032_gene;locus_tag=M.aurum_00032
30587	30787	201	CDS	+	ID=M.aurum_00033;Parent=M.aurum_00033_gene;locus_tag=M.aurum_00033;product=hypothetical protein;protein_id=M.aurum_00033
30587	30787	201	gene	+	ID=M.aurum_00033_gene;locus_tag=M.aurum_00033
30784	32301	1518	CDS	+	ID=M.aurum_00034;Parent=M.aurum_00034_gene;eC_number=1.10.9.1;Name=petC;gene=petC,similar to AA sequence:UniProtKB:Q46136;locus_tag=M.aurum_00034;product=Cytochrome b6-f complex iron-sulfur subunit;protein_id=M.aurum_00034
30784	32301	1518	gene	+	ID=M.aurum_00034_gene;Name=petC;gene=petC;locus_tag=M.aurum_00034
32319	33500	1182	CDS	+	ID=M.aurum_00035;Parent=M.aurum_00035_gene;eC_number=1.1.1.1,similar to AA sequence:UniProtKB:O07737;locus_tag=M.aurum_00035;product=putative zinc-binding alcohol dehydrogenase;protein_id=M.aurum_00035
32319	33500	1182	gene	+	ID=M.aurum_00035_gene;locus_tag=M.aurum_00035
33491	35050	1560	CDS	-	ID=M.aurum_00036;Parent=M.aurum_00036_gene;Name=ulaA;gene=ulaA,similar to AA sequence:UniProtKB:P39301;locus_tag=M.aurum_00036;product=Ascorbate-specific PTS system EIIC component;protein_id=M.aurum_00036
33491	35050	1560	gene	-	ID=M.aurum_00036_gene;Name=ulaA;gene=ulaA;locus_tag=M.aurum_00036
35065	35835	771	CDS	-	ID=M.aurum_00037;Parent=M.aurum_00037_gene;eC_number=2.7.1.194;Name=ulaC;gene=ulaC,similar to AA sequence:UniProtKB:P69820;locus_tag=M.aurum_00037;product=Ascorbate-specific PTS system EIIA component;protein_id=M.aurum_00037
35065	35835	771	gene	-	ID=M.aurum_00037_gene;Name=ulaC;gene=ulaC;locus_tag=M.aurum_00037
35978	37111	1134	CDS	+	ID=M.aurum_00038;Parent=M.aurum_00038_gene;locus_tag=M.aurum_00038;product=hypothetical protein;protein_id=M.aurum_00038
35978	37111	1134	gene	+	ID=M.aurum_00038_gene;locus_tag=M.aurum_00038
37086	37472	387	CDS	-	ID=M.aurum_00039;Parent=M.aurum_00039_gene;locus_tag=M.aurum_00039;product=hypothetical protein;protein_id=M.aurum_00039
37086	37472	387	gene	-	ID=M.aurum_00039_gene;locus_tag=M.aurum_00039
37499	40012	2514	CDS	-	ID=M.aurum_00040;Parent=M.aurum_00040_gene;eC_number=3.6.4.-;Name=helY_1;gene=helY_1,similar to AA sequence:UniProtKB:P9WMR1;locus_tag=M.aurum_00040;product=putative helicase HelY;protein_id=M.aurum_00040
37499	40012	2514	gene	-	ID=M.aurum_00040_gene;Name=helY_1;gene=helY_1;locus_tag=M.aurum_00040
40089	41354	1266	CDS	+	ID=M.aurum_00041;Parent=M.aurum_00041_gene;eC_number=1.14.12.18;Name=bphA1_1;gene=bphA1_1,similar to AA sequence:UniProtKB:Q53122;locus_tag=M.aurum_00041;product=Biphenyl 2%2C3-dioxygenase subunit alpha;protein_id=M.aurum_00041
40089	41354	1266	gene	+	ID=M.aurum_00041_gene;Name=bphA1_1;gene=bphA1_1;locus_tag=M.aurum_00041
41356	41682	327	CDS	+	ID=M.aurum_00042;Parent=M.aurum_00042_gene;locus_tag=M.aurum_00042;product=hypothetical protein;protein_id=M.aurum_00042
41356	41682	327	gene	+	ID=M.aurum_00042_gene;locus_tag=M.aurum_00042
41679	42920	1242	CDS	+	ID=M.aurum_00043;Parent=M.aurum_00043_gene;eC_number=3.5.4.2;Name=ade;gene=ade,protein motif:HAMAP:MF_01518;locus_tag=M.aurum_00043;product=Adenine deaminase;protein_id=M.aurum_00043
41679	42920	1242	gene	+	ID=M.aurum_00043_gene;Name=ade;gene=ade;locus_tag=M.aurum_00043
42955	43407	453	CDS	+	ID=M.aurum_00044;Parent=M.aurum_00044_gene,similar to AA sequence:UniProtKB:P9WME9;locus_tag=M.aurum_00044;product=putative HTH-type transcriptional regulator;protein_id=M.aurum_00044
42955	43407	453	gene	+	ID=M.aurum_00044_gene;locus_tag=M.aurum_00044
43476	44489	1014	CDS	+	ID=M.aurum_00045;Parent=M.aurum_00045_gene;eC_number=1.14.13.142;Name=kshB_1;gene=kshB_1,similar to AA sequence:UniProtKB:B6V6V6;locus_tag=M.aurum_00045;product=3-ketosteroid-9-alpha-monooxygenase%2C ferredoxin reductase component;protein_id=M.aurum_00045
43476	44489	1014	gene	+	ID=M.aurum_00045_gene;Name=kshB_1;gene=kshB_1;locus_tag=M.aurum_00045
44500	45243	744	CDS	+	ID=M.aurum_00046;Parent=M.aurum_00046_gene;eC_number=1.1.1.100;Name=fabG_1;gene=fabG_1,similar to AA sequence:UniProtKB:P0A0H9;locus_tag=M.aurum_00046;product=3-oxoacyl-[acyl-carrier-protein] reductase FabG;protein_id=M.aurum_00046
44500	45243	744	gene	+	ID=M.aurum_00046_gene;Name=fabG_1;gene=fabG_1;locus_tag=M.aurum_00046
45244	46473	1230	CDS	+	ID=M.aurum_00047;Parent=M.aurum_00047_gene;eC_number=1.14.12.14;Name=absAa_1;gene=absAa_1,similar to AA sequence:UniProtKB:Q9RBG5;locus_tag=M.aurum_00047;product=2-aminobenzenesulfonate 2%2C3-dioxygenase subunit alpha;protein_id=M.aurum_00047
45244	46473	1230	gene	+	ID=M.aurum_00047_gene;Name=absAa_1;gene=absAa_1;locus_tag=M.aurum_00047
46473	46808	336	CDS	+	ID=M.aurum_00048;Parent=M.aurum_00048_gene;locus_tag=M.aurum_00048;product=hypothetical protein;protein_id=M.aurum_00048
46473	46808	336	gene	+	ID=M.aurum_00048_gene;locus_tag=M.aurum_00048
46822	47673	852	CDS	+	ID=M.aurum_00049;Parent=M.aurum_00049_gene;eC_number=1.14.11.-;Name=tfdA;gene=tfdA,similar to AA sequence:UniProtKB:P10088;locus_tag=M.aurum_00049;product=Alpha-ketoglutarate-dependent 2%2C4-dichlorophenoxyacetate dioxygenase;protein_id=M.aurum_00049
46822	47673	852	gene	+	ID=M.aurum_00049_gene;Name=tfdA;gene=tfdA;locus_tag=M.aurum_00049
47680	48162	483	CDS	-	ID=M.aurum_00050;Parent=M.aurum_00050_gene,similar to AA sequence:UniProtKB:P9WIP1;locus_tag=M.aurum_00050;product=Immunogenic protein MPT63;protein_id=M.aurum_00050
47680	48162	483	gene	-	ID=M.aurum_00050_gene;locus_tag=M.aurum_00050
48316	48735	420	CDS	-	ID=M.aurum_00051;Parent=M.aurum_00051_gene;locus_tag=M.aurum_00051;product=hypothetical protein;protein_id=M.aurum_00051
48316	48735	420	gene	-	ID=M.aurum_00051_gene;locus_tag=M.aurum_00051
48882	49187	306	CDS	-	ID=M.aurum_00052;Parent=M.aurum_00052_gene;locus_tag=M.aurum_00052;product=hypothetical protein;protein_id=M.aurum_00052
48882	49187	306	gene	-	ID=M.aurum_00052_gene;locus_tag=M.aurum_00052
49317	50183	867	CDS	-	ID=M.aurum_00053;Parent=M.aurum_00053_gene;eC_number=1.1.1.-,similar to AA sequence:UniProtKB:P96825;locus_tag=M.aurum_00053;product=Putative short-chain type dehydrogenase/reductase;protein_id=M.aurum_00053
49317	50183	867	gene	-	ID=M.aurum_00053_gene;locus_tag=M.aurum_00053
50188	51588	1401	CDS	-	ID=M.aurum_00054;Parent=M.aurum_00054_gene;eC_number=1.2.1.86;Name=geoB_1;gene=geoB_1,similar to AA sequence:UniProtKB:H1ZV37;locus_tag=M.aurum_00054;product=Geranial dehydrogenase;protein_id=M.aurum_00054
50188	51588	1401	gene	-	ID=M.aurum_00054_gene;Name=geoB_1;gene=geoB_1;locus_tag=M.aurum_00054
51660	52271	612	CDS	-	ID=M.aurum_00055;Parent=M.aurum_00055_gene;Name=mtrR_1;gene=mtrR_1,similar to AA sequence:UniProtKB:P39897;locus_tag=M.aurum_00055;product=HTH-type transcriptional regulator MtrR;protein_id=M.aurum_00055
51660	52271	612	gene	-	ID=M.aurum_00055_gene;Name=mtrR_1;gene=mtrR_1;locus_tag=M.aurum_00055
52334	53503	1170	CDS	+	ID=M.aurum_00056;Parent=M.aurum_00056_gene;locus_tag=M.aurum_00056;product=hypothetical protein;protein_id=M.aurum_00056
52334	53503	1170	gene	+	ID=M.aurum_00056_gene;locus_tag=M.aurum_00056
53504	54295	792	CDS	+	ID=M.aurum_00057;Parent=M.aurum_00057_gene;Name=nirQ_1;gene=nirQ_1,similar to AA sequence:UniProtKB:Q02441;locus_tag=M.aurum_00057;product=Denitrification regulatory protein NirQ;protein_id=M.aurum_00057
53504	54295	792	gene	+	ID=M.aurum_00057_gene;Name=nirQ_1;gene=nirQ_1;locus_tag=M.aurum_00057
54292	55953	1662	CDS	+	ID=M.aurum_00058;Parent=M.aurum_00058_gene;locus_tag=M.aurum_00058;product=hypothetical protein;protein_id=M.aurum_00058
54292	55953	1662	gene	+	ID=M.aurum_00058_gene;locus_tag=M.aurum_00058
55963	56253	291	CDS	+	ID=M.aurum_00059;Parent=M.aurum_00059_gene;Name=bauB;gene=bauB,similar to AA sequence:UniProtKB:Q9I701;locus_tag=M.aurum_00059;product=Beta-alanine degradation protein BauB;protein_id=M.aurum_00059
55963	56253	291	gene	+	ID=M.aurum_00059_gene;Name=bauB;gene=bauB;locus_tag=M.aurum_00059
56315	57052	738	CDS	+	ID=M.aurum_00060;Parent=M.aurum_00060_gene;locus_tag=M.aurum_00060;product=hypothetical protein;protein_id=M.aurum_00060
56315	57052	738	gene	+	ID=M.aurum_00060_gene;locus_tag=M.aurum_00060
57043	60150	3108	CDS	+	ID=M.aurum_00061;Parent=M.aurum_00061_gene,similar to AA sequence:UniProtKB:P9WMG1;locus_tag=M.aurum_00061;product=Putative HTH-type transcriptional regulator;protein_id=M.aurum_00061
57043	60150	3108	gene	+	ID=M.aurum_00061_gene;locus_tag=M.aurum_00061
60152	60775	624	CDS	-	ID=M.aurum_00062;Parent=M.aurum_00062_gene;Name=trkA_1;gene=trkA_1,similar to AA sequence:UniProtKB:P9WFZ3;locus_tag=M.aurum_00062;product=Trk system potassium uptake protein TrkA;protein_id=M.aurum_00062
60152	60775	624	gene	-	ID=M.aurum_00062_gene;Name=trkA_1;gene=trkA_1;locus_tag=M.aurum_00062
60807	62303	1497	CDS	+	ID=M.aurum_00063;Parent=M.aurum_00063_gene;Name=nhaP2;gene=nhaP2,similar to AA sequence:UniProtKB:Q87KV8;locus_tag=M.aurum_00063;product=K(+)/H(+) antiporter NhaP2;protein_id=M.aurum_00063
60807	62303	1497	gene	+	ID=M.aurum_00063_gene;Name=nhaP2;gene=nhaP2;locus_tag=M.aurum_00063
62313	62600	288	CDS	-	ID=M.aurum_00064;Parent=M.aurum_00064_gene;eC_number=1.1.1.-;Name=limC_1;gene=limC_1,similar to AA sequence:UniProtKB:Q9RA05;locus_tag=M.aurum_00064;product=(-)-trans-carveol dehydrogenase;protein_id=M.aurum_00064
62313	62600	288	gene	-	ID=M.aurum_00064_gene;Name=limC_1;gene=limC_1;locus_tag=M.aurum_00064
63133	63690	558	CDS	+	ID=M.aurum_00065;Parent=M.aurum_00065_gene;locus_tag=M.aurum_00065;product=hypothetical protein;protein_id=M.aurum_00065
63133	63690	558	gene	+	ID=M.aurum_00065_gene;locus_tag=M.aurum_00065
63687	64271	585	CDS	-	ID=M.aurum_00066;Parent=M.aurum_00066_gene;Name=icaR_1;gene=icaR_1,similar to AA sequence:UniProtKB:Q5HCN2;locus_tag=M.aurum_00066;product=Biofilm operon icaADBC HTH-type negative transcriptional regulator IcaR;protein_id=M.aurum_00066
63687	64271	585	gene	-	ID=M.aurum_00066_gene;Name=icaR_1;gene=icaR_1;locus_tag=M.aurum_00066
64478	64909	432	CDS	+	ID=M.aurum_00067;Parent=M.aurum_00067_gene;Name=mmpS5_1;gene=mmpS5_1,similar to AA sequence:UniProtKB:P9WJS7;locus_tag=M.aurum_00067;product=Siderophore export accessory protein MmpS5;protein_id=M.aurum_00067
64478	64909	432	gene	+	ID=M.aurum_00067_gene;Name=mmpS5_1;gene=mmpS5_1;locus_tag=M.aurum_00067
64906	67800	2895	CDS	+	ID=M.aurum_00068;Parent=M.aurum_00068_gene;Name=mmpL5_1;gene=mmpL5_1,similar to AA sequence:UniProtKB:P9WJV1;locus_tag=M.aurum_00068;product=Siderophore exporter MmpL5;protein_id=M.aurum_00068
64906	67800	2895	gene	+	ID=M.aurum_00068_gene;Name=mmpL5_1;gene=mmpL5_1;locus_tag=M.aurum_00068
67803	68135	333	CDS	+	ID=M.aurum_00069;Parent=M.aurum_00069_gene;locus_tag=M.aurum_00069;product=hypothetical protein;protein_id=M.aurum_00069
67803	68135	333	gene	+	ID=M.aurum_00069_gene;locus_tag=M.aurum_00069
68148	68594	447	CDS	+	ID=M.aurum_00070;Parent=M.aurum_00070_gene;locus_tag=M.aurum_00070;product=hypothetical protein;protein_id=M.aurum_00070
68148	68594	447	gene	+	ID=M.aurum_00070_gene;locus_tag=M.aurum_00070
68683	70479	1797	CDS	-	ID=M.aurum_00071;Parent=M.aurum_00071_gene;eC_number=1.-.-.-;Name=czcO_1;gene=czcO_1,similar to AA sequence:UniProtKB:O07085;locus_tag=M.aurum_00071;product=putative oxidoreductase CzcO;protein_id=M.aurum_00071
68683	70479	1797	gene	-	ID=M.aurum_00071_gene;Name=czcO_1;gene=czcO_1;locus_tag=M.aurum_00071
70634	71443	810	CDS	+	ID=M.aurum_00072;Parent=M.aurum_00072_gene;eC_number=1.1.1.304;Name=budC_1;gene=budC_1,similar to AA sequence:UniProtKB:Q48436;locus_tag=M.aurum_00072;product=Diacetyl reductase [(S)-acetoin forming];protein_id=M.aurum_00072
70634	71443	810	gene	+	ID=M.aurum_00072_gene;Name=budC_1;gene=budC_1;locus_tag=M.aurum_00072
71487	72788	1302	CDS	+	ID=M.aurum_00073;Parent=M.aurum_00073_gene;Name=acoR_1;gene=acoR_1,similar to AA sequence:UniProtKB:O31551;locus_tag=M.aurum_00073;product=Acetoin dehydrogenase operon transcriptional activator AcoR;protein_id=M.aurum_00073
71487	72788	1302	gene	+	ID=M.aurum_00073_gene;Name=acoR_1;gene=acoR_1;locus_tag=M.aurum_00073
73271	73361	91	tRNA	-	ID=M.aurum_00074;Parent=M.aurum_00074_gene;inference=COORDINATES:profile:Aragorn:1.2;locus_tag=M.aurum_00074;product=tRNA-Cys(gca)
73271	73361	91	gene	-	ID=M.aurum_00074_gene;locus_tag=M.aurum_00074
73653	74513	861	CDS	+	ID=M.aurum_00075;Parent=M.aurum_00075_gene;locus_tag=M.aurum_00075;product=hypothetical protein;protein_id=M.aurum_00075
73653	74513	861	gene	+	ID=M.aurum_00075_gene;locus_tag=M.aurum_00075
74474	74938	465	CDS	-	ID=M.aurum_00076;Parent=M.aurum_00076_gene;locus_tag=M.aurum_00076;product=hypothetical protein;protein_id=M.aurum_00076
74474	74938	465	gene	-	ID=M.aurum_00076_gene;locus_tag=M.aurum_00076
75016	78924	3909	CDS	+	ID=M.aurum_00077;Parent=M.aurum_00077_gene;locus_tag=M.aurum_00077;product=hypothetical protein;protein_id=M.aurum_00077
75016	78924	3909	gene	+	ID=M.aurum_00077_gene;locus_tag=M.aurum_00077
78897	79727	831	CDS	-	ID=M.aurum_00078;Parent=M.aurum_00078_gene;locus_tag=M.aurum_00078;product=hypothetical protein;protein_id=M.aurum_00078
78897	79727	831	gene	-	ID=M.aurum_00078_gene;locus_tag=M.aurum_00078
79798	80895	1098	CDS	+	ID=M.aurum_00079;Parent=M.aurum_00079_gene;eC_number=1.6.99.3;Name=ndh;gene=ndh,similar to AA sequence:UniProtKB:P00393;locus_tag=M.aurum_00079;product=NADH dehydrogenase;protein_id=M.aurum_00079
79798	80895	1098	gene	+	ID=M.aurum_00079_gene;Name=ndh;gene=ndh;locus_tag=M.aurum_00079
80932	82239	1308	CDS	+	ID=M.aurum_00080;Parent=M.aurum_00080_gene;eC_number=2.8.3.17;Name=fldA_1;gene=fldA_1,similar to AA sequence:UniProtKB:Q93AM1;locus_tag=M.aurum_00080;product=Cinnamoyl-CoA:phenyllactate CoA-transferase;protein_id=M.aurum_00080
80932	82239	1308	gene	+	ID=M.aurum_00080_gene;Name=fldA_1;gene=fldA_1;locus_tag=M.aurum_00080
82320	83147	828	CDS	+	ID=M.aurum_00081;Parent=M.aurum_00081_gene;eC_number=2.3.1.12;Name=acoC;gene=acoC,similar to AA sequence:UniProtKB:P27747;locus_tag=M.aurum_00081;product=Dihydrolipoyllysine-residue acetyltransferase component of acetoin cleaving system;protein_id=M.aurum_00081
82320	83147	828	gene	+	ID=M.aurum_00081_gene;Name=acoC;gene=acoC;locus_tag=M.aurum_00081
83144	84307	1164	CDS	-	ID=M.aurum_00082;Parent=M.aurum_00082_gene;eC_number=1.3.99.-;Name=acdA_1;gene=acdA_1,similar to AA sequence:UniProtKB:P45867;locus_tag=M.aurum_00082;product=Acyl-CoA dehydrogenase;protein_id=M.aurum_00082
83144	84307	1164	gene	-	ID=M.aurum_00082_gene;Name=acdA_1;gene=acdA_1;locus_tag=M.aurum_00082
84300	85490	1191	CDS	-	ID=M.aurum_00083;Parent=M.aurum_00083_gene;eC_number=1.3.99.-,similar to AA sequence:UniProtKB:P96855;locus_tag=M.aurum_00083;product=Acyl-CoA dehydrogenase FadE34;protein_id=M.aurum_00083
84300	85490	1191	gene	-	ID=M.aurum_00083_gene;locus_tag=M.aurum_00083
85561	85980	420	CDS	+	ID=M.aurum_00084;Parent=M.aurum_00084_gene;locus_tag=M.aurum_00084;product=hypothetical protein;protein_id=M.aurum_00084
85561	85980	420	gene	+	ID=M.aurum_00084_gene;locus_tag=M.aurum_00084
85977	87212	1236	CDS	-	ID=M.aurum_00085;Parent=M.aurum_00085_gene;Name=pbpE_1;gene=pbpE_1,similar to AA sequence:UniProtKB:P32959;locus_tag=M.aurum_00085;product=Penicillin-binding protein 4*;protein_id=M.aurum_00085
85977	87212	1236	gene	-	ID=M.aurum_00085_gene;Name=pbpE_1;gene=pbpE_1;locus_tag=M.aurum_00085
87212	87691	480	CDS	-	ID=M.aurum_00086;Parent=M.aurum_00086_gene;locus_tag=M.aurum_00086;product=hypothetical protein;protein_id=M.aurum_00086
87212	87691	480	gene	-	ID=M.aurum_00086_gene;locus_tag=M.aurum_00086
87728	88201	474	CDS	+	ID=M.aurum_00087;Parent=M.aurum_00087_gene;locus_tag=M.aurum_00087;product=hypothetical protein;protein_id=M.aurum_00087
87728	88201	474	gene	+	ID=M.aurum_00087_gene;locus_tag=M.aurum_00087
88198	89580	1383	CDS	-	ID=M.aurum_00088;Parent=M.aurum_00088_gene;eC_number=2.6.1.77;Name=tpa;gene=tpa,similar to AA sequence:UniProtKB:Q9APM5;locus_tag=M.aurum_00088;product=Taurine--pyruvate aminotransferase;protein_id=M.aurum_00088
88198	89580	1383	gene	-	ID=M.aurum_00088_gene;Name=tpa;gene=tpa;locus_tag=M.aurum_00088
89594	91087	1494	CDS	-	ID=M.aurum_00089;Parent=M.aurum_00089_gene;eC_number=1.2.1.-;Name=bauC_1;gene=bauC_1,similar to AA sequence:UniProtKB:Q9I702;locus_tag=M.aurum_00089;product=Putative 3-oxopropanoate dehydrogenase;protein_id=M.aurum_00089
89594	91087	1494	gene	-	ID=M.aurum_00089_gene;Name=bauC_1;gene=bauC_1;locus_tag=M.aurum_00089
91195	92799	1605	CDS	+	ID=M.aurum_00090;Parent=M.aurum_00090_gene;Name=pucR_1;gene=pucR_1,similar to AA sequence:UniProtKB:O32138;locus_tag=M.aurum_00090;product=Purine catabolism regulatory protein;protein_id=M.aurum_00090
91195	92799	1605	gene	+	ID=M.aurum_00090_gene;Name=pucR_1;gene=pucR_1;locus_tag=M.aurum_00090
92834	93010	177	CDS	+	ID=M.aurum_00091;Parent=M.aurum_00091_gene;locus_tag=M.aurum_00091;product=hypothetical protein;protein_id=M.aurum_00091
92834	93010	177	gene	+	ID=M.aurum_00091_gene;locus_tag=M.aurum_00091
93007	93258	252	CDS	+	ID=M.aurum_00092;Parent=M.aurum_00092_gene;locus_tag=M.aurum_00092;product=hypothetical protein;protein_id=M.aurum_00092
93007	93258	252	gene	+	ID=M.aurum_00092_gene;locus_tag=M.aurum_00092
93248	94069	822	CDS	+	ID=M.aurum_00093;Parent=M.aurum_00093_gene;locus_tag=M.aurum_00093;product=hypothetical protein;protein_id=M.aurum_00093
93248	94069	822	gene	+	ID=M.aurum_00093_gene;locus_tag=M.aurum_00093
94066	95202	1137	CDS	-	ID=M.aurum_00094;Parent=M.aurum_00094_gene;eC_number=2.7.7.65;Name=yeaP_1;gene=yeaP_1,similar to AA sequence:UniProtKB:P76245;locus_tag=M.aurum_00094;product=putative diguanylate cyclase YeaP;protein_id=M.aurum_00094
94066	95202	1137	gene	-	ID=M.aurum_00094_gene;Name=yeaP_1;gene=yeaP_1;locus_tag=M.aurum_00094
95311	96240	930	CDS	+	ID=M.aurum_00095;Parent=M.aurum_00095_gene;eC_number=1.2.1.-;Name=acr1_1;gene=acr1_1,similar to AA sequence:UniProtKB:Q6F7B8;locus_tag=M.aurum_00095;product=Fatty acyl-CoA reductase;protein_id=M.aurum_00095
95311	96240	930	gene	+	ID=M.aurum_00095_gene;Name=acr1_1;gene=acr1_1;locus_tag=M.aurum_00095
96408	96872	465	CDS	+	ID=M.aurum_00096;Parent=M.aurum_00096_gene;locus_tag=M.aurum_00096;product=hypothetical protein;protein_id=M.aurum_00096
96408	96872	465	gene	+	ID=M.aurum_00096_gene;locus_tag=M.aurum_00096
97068	98063	996	CDS	+	ID=M.aurum_00097;Parent=M.aurum_00097_gene,similar to AA sequence:UniProtKB:P9WG93;locus_tag=M.aurum_00097;product=putative membrane protein;protein_id=M.aurum_00097
97068	98063	996	gene	+	ID=M.aurum_00097_gene;locus_tag=M.aurum_00097
98131	99450	1320	CDS	+	ID=M.aurum_00098;Parent=M.aurum_00098_gene;Name=proP_1;gene=proP_1,similar to AA sequence:UniProtKB:P0C0L7;locus_tag=M.aurum_00098;product=Proline/betaine transporter;protein_id=M.aurum_00098
98131	99450	1320	gene	+	ID=M.aurum_00098_gene;Name=proP_1;gene=proP_1;locus_tag=M.aurum_00098
99458	100435	978	CDS	+	ID=M.aurum_00099;Parent=M.aurum_00099_gene;Name=ccpA;gene=ccpA,similar to AA sequence:UniProtKB:P46828;locus_tag=M.aurum_00099;product=Catabolite control protein A;protein_id=M.aurum_00099
99458	100435	978	gene	+	ID=M.aurum_00099_gene;Name=ccpA;gene=ccpA;locus_tag=M.aurum_00099
100540	101769	1230	CDS	+	ID=M.aurum_00100;Parent=M.aurum_00100_gene;eC_number=1.14.-.-,similar to AA sequence:UniProtKB:P9WPN5;locus_tag=M.aurum_00100;product=Cytochrome P450 130;protein_id=M.aurum_00100
100540	101769	1230	gene	+	ID=M.aurum_00100_gene;locus_tag=M.aurum_00100
101766	102851	1086	CDS	+	ID=M.aurum_00101;Parent=M.aurum_00101_gene;locus_tag=M.aurum_00101;product=hypothetical protein;protein_id=M.aurum_00101
101766	102851	1086	gene	+	ID=M.aurum_00101_gene;locus_tag=M.aurum_00101
102881	103768	888	CDS	+	ID=M.aurum_00102;Parent=M.aurum_00102_gene;locus_tag=M.aurum_00102;product=hypothetical protein;protein_id=M.aurum_00102
102881	103768	888	gene	+	ID=M.aurum_00102_gene;locus_tag=M.aurum_00102
103914	107378	3465	CDS	+	ID=M.aurum_00103;Parent=M.aurum_00103_gene;eC_number=1.2.1.-;Name=car;gene=car,similar to AA sequence:UniProtKB:B2HN69;locus_tag=M.aurum_00103;product=Carboxylic acid reductase;protein_id=M.aurum_00103
103914	107378	3465	gene	+	ID=M.aurum_00103_gene;Name=car;gene=car;locus_tag=M.aurum_00103
107375	107698	324	CDS	-	ID=M.aurum_00104;Parent=M.aurum_00104_gene;locus_tag=M.aurum_00104;product=hypothetical protein;protein_id=M.aurum_00104
107375	107698	324	gene	-	ID=M.aurum_00104_gene;locus_tag=M.aurum_00104
107757	108167	411	CDS	-	ID=M.aurum_00105;Parent=M.aurum_00105_gene;locus_tag=M.aurum_00105;product=hypothetical protein;protein_id=M.aurum_00105
107757	108167	411	gene	-	ID=M.aurum_00105_gene;locus_tag=M.aurum_00105
108258	109388	1131	CDS	+	ID=M.aurum_00106;Parent=M.aurum_00106_gene;locus_tag=M.aurum_00106;product=hypothetical protein;protein_id=M.aurum_00106
108258	109388	1131	gene	+	ID=M.aurum_00106_gene;locus_tag=M.aurum_00106
109385	109951	567	CDS	-	ID=M.aurum_00107;Parent=M.aurum_00107_gene;eC_number=2.4.2.10;Name=pyrE_1;gene=pyrE_1,similar to AA sequence:UniProtKB:P9WHK9;locus_tag=M.aurum_00107;product=Orotate phosphoribosyltransferase;protein_id=M.aurum_00107
109385	109951	567	gene	-	ID=M.aurum_00107_gene;Name=pyrE_1;gene=pyrE_1;locus_tag=M.aurum_00107
109986	110852	867	CDS	-	ID=M.aurum_00108;Parent=M.aurum_00108_gene;locus_tag=M.aurum_00108;product=hypothetical protein;protein_id=M.aurum_00108
109986	110852	867	gene	-	ID=M.aurum_00108_gene;locus_tag=M.aurum_00108
110857	112095	1239	CDS	+	ID=M.aurum_00109;Parent=M.aurum_00109_gene;eC_number=2.7.1.175;Name=mak_1;gene=mak_1,similar to AA sequence:UniProtKB:A1TH50;locus_tag=M.aurum_00109;product=Maltokinase;protein_id=M.aurum_00109
110857	112095	1239	gene	+	ID=M.aurum_00109_gene;Name=mak_1;gene=mak_1;locus_tag=M.aurum_00109
112106	112921	816	CDS	-	ID=M.aurum_00110;Parent=M.aurum_00110_gene;Name=drrB_1;gene=drrB_1,similar to AA sequence:UniProtKB:P32011;locus_tag=M.aurum_00110;product=Daunorubicin/doxorubicin resistance ABC transporter permease protein DrrB;protein_id=M.aurum_00110
112106	112921	816	gene	-	ID=M.aurum_00110_gene;Name=drrB_1;gene=drrB_1;locus_tag=M.aurum_00110
112911	113732	822	CDS	-	ID=M.aurum_00111;Parent=M.aurum_00111_gene;Name=rbbA;gene=rbbA,similar to AA sequence:UniProtKB:P37624;locus_tag=M.aurum_00111;product=Ribosome-associated ATPase;protein_id=M.aurum_00111
112911	113732	822	gene	-	ID=M.aurum_00111_gene;Name=rbbA;gene=rbbA;locus_tag=M.aurum_00111
113729	114181	453	CDS	-	ID=M.aurum_00112;Parent=M.aurum_00112_gene;locus_tag=M.aurum_00112;product=hypothetical protein;protein_id=M.aurum_00112
113729	114181	453	gene	-	ID=M.aurum_00112_gene;locus_tag=M.aurum_00112
114222	114773	552	CDS	-	ID=M.aurum_00113;Parent=M.aurum_00113_gene;eC_number=3.5.1.19;Name=pncA;gene=pncA,similar to AA sequence:UniProtKB:I6XD65;locus_tag=M.aurum_00113;product=Nicotinamidase/pyrazinamidase;protein_id=M.aurum_00113
114222	114773	552	gene	-	ID=M.aurum_00113_gene;Name=pncA;gene=pncA;locus_tag=M.aurum_00113
114792	116099	1308	CDS	-	ID=M.aurum_00114;Parent=M.aurum_00114_gene;locus_tag=M.aurum_00114;product=hypothetical protein;protein_id=M.aurum_00114
114792	116099	1308	gene	-	ID=M.aurum_00114_gene;locus_tag=M.aurum_00114
116096	116467	372	CDS	-	ID=M.aurum_00115;Parent=M.aurum_00115_gene;locus_tag=M.aurum_00115;product=hypothetical protein;protein_id=M.aurum_00115
116096	116467	372	gene	-	ID=M.aurum_00115_gene;locus_tag=M.aurum_00115
116464	116628	165	CDS	-	ID=M.aurum_00116;Parent=M.aurum_00116_gene;locus_tag=M.aurum_00116;product=hypothetical protein;protein_id=M.aurum_00116
116464	116628	165	gene	-	ID=M.aurum_00116_gene;locus_tag=M.aurum_00116
116666	118510	1845	CDS	-	ID=M.aurum_00117;Parent=M.aurum_00117_gene;locus_tag=M.aurum_00117;product=hypothetical protein;protein_id=M.aurum_00117
116666	118510	1845	gene	-	ID=M.aurum_00117_gene;locus_tag=M.aurum_00117
118523	119047	525	CDS	+	ID=M.aurum_00118;Parent=M.aurum_00118_gene;locus_tag=M.aurum_00118;product=hypothetical protein;protein_id=M.aurum_00118
118523	119047	525	gene	+	ID=M.aurum_00118_gene;locus_tag=M.aurum_00118
119191	120438	1248	CDS	+	ID=M.aurum_00119;Parent=M.aurum_00119_gene;eC_number=2.4.1.250;Name=mshA_1;gene=mshA_1,similar to AA sequence:UniProtKB:Q9FCG5;locus_tag=M.aurum_00119;product=D-inositol 3-phosphate glycosyltransferase;protein_id=M.aurum_00119
119191	120438	1248	gene	+	ID=M.aurum_00119_gene;Name=mshA_1;gene=mshA_1;locus_tag=M.aurum_00119
120425	121177	753	CDS	+	ID=M.aurum_00120;Parent=M.aurum_00120_gene;eC_number=2.1.1.164;Name=rebM_1;gene=rebM_1,similar to AA sequence:UniProtKB:Q8KZ94;locus_tag=M.aurum_00120;product=Demethylrebeccamycin-D-glucose O-methyltransferase;protein_id=M.aurum_00120
120425	121177	753	gene	+	ID=M.aurum_00120_gene;Name=rebM_1;gene=rebM_1;locus_tag=M.aurum_00120
121179	122249	1071	CDS	+	ID=M.aurum_00121;Parent=M.aurum_00121_gene;locus_tag=M.aurum_00121;product=hypothetical protein;protein_id=M.aurum_00121
121179	122249	1071	gene	+	ID=M.aurum_00121_gene;locus_tag=M.aurum_00121
122246	122896	651	CDS	-	ID=M.aurum_00122;Parent=M.aurum_00122_gene;locus_tag=M.aurum_00122;product=hypothetical protein;protein_id=M.aurum_00122
122246	122896	651	gene	-	ID=M.aurum_00122_gene;locus_tag=M.aurum_00122
122951	123520	570	CDS	+	ID=M.aurum_00123;Parent=M.aurum_00123_gene,similar to AA sequence:UniProtKB:P9WMD7;locus_tag=M.aurum_00123;product=putative HTH-type transcriptional regulator;protein_id=M.aurum_00123
122951	123520	570	gene	+	ID=M.aurum_00123_gene;locus_tag=M.aurum_00123
123517	124098	582	CDS	-	ID=M.aurum_00124;Parent=M.aurum_00124_gene;locus_tag=M.aurum_00124;product=hypothetical protein;protein_id=M.aurum_00124
123517	124098	582	gene	-	ID=M.aurum_00124_gene;locus_tag=M.aurum_00124
124203	125558	1356	CDS	+	ID=M.aurum_00125;Parent=M.aurum_00125_gene;eC_number=1.14.-.-,similar to AA sequence:UniProtKB:P9WPM3;locus_tag=M.aurum_00125;product=Putative cytochrome P450 138;protein_id=M.aurum_00125
124203	125558	1356	gene	+	ID=M.aurum_00125_gene;locus_tag=M.aurum_00125
125555	126064	510	CDS	-	ID=M.aurum_00126;Parent=M.aurum_00126_gene;eC_number=1.8.4.11;Name=msrA;gene=msrA,similar to AA sequence:UniProtKB:P9WJM5;locus_tag=M.aurum_00126;product=Peptide methionine sulfoxide reductase MsrA;protein_id=M.aurum_00126
125555	126064	510	gene	-	ID=M.aurum_00126_gene;Name=msrA;gene=msrA;locus_tag=M.aurum_00126
126134	126571	438	CDS	+	ID=M.aurum_00127;Parent=M.aurum_00127_gene;locus_tag=M.aurum_00127;product=hypothetical protein;protein_id=M.aurum_00127
126134	126571	438	gene	+	ID=M.aurum_00127_gene;locus_tag=M.aurum_00127
126592	127089	498	CDS	+	ID=M.aurum_00128;Parent=M.aurum_00128_gene;locus_tag=M.aurum_00128;product=hypothetical protein;protein_id=M.aurum_00128
126592	127089	498	gene	+	ID=M.aurum_00128_gene;locus_tag=M.aurum_00128
127086	128108	1023	CDS	+	ID=M.aurum_00129;Parent=M.aurum_00129_gene;eC_number=4.2.1.46;Name=rmlB_1;gene=rmlB_1,similar to AA sequence:UniProtKB:P95780;locus_tag=M.aurum_00129;product=dTDP-glucose 4%2C6-dehydratase;protein_id=M.aurum_00129
127086	128108	1023	gene	+	ID=M.aurum_00129_gene;Name=rmlB_1;gene=rmlB_1;locus_tag=M.aurum_00129
128159	129733	1575	CDS	-	ID=M.aurum_00130;Parent=M.aurum_00130_gene;locus_tag=M.aurum_00130;product=hypothetical protein;protein_id=M.aurum_00130
128159	129733	1575	gene	-	ID=M.aurum_00130_gene;locus_tag=M.aurum_00130
129845	130312	468	CDS	-	ID=M.aurum_00131;Parent=M.aurum_00131_gene;locus_tag=M.aurum_00131;product=hypothetical protein;protein_id=M.aurum_00131
129845	130312	468	gene	-	ID=M.aurum_00131_gene;locus_tag=M.aurum_00131
130389	131759	1371	CDS	+	ID=M.aurum_00132;Parent=M.aurum_00132_gene;eC_number=1.4.3.-;Name=puuB_1;gene=puuB_1,similar to AA sequence:UniProtKB:P37906;locus_tag=M.aurum_00132;product=Gamma-glutamylputrescine oxidoreductase;protein_id=M.aurum_00132
130389	131759	1371	gene	+	ID=M.aurum_00132_gene;Name=puuB_1;gene=puuB_1;locus_tag=M.aurum_00132
131756	132250	495	CDS	-	ID=M.aurum_00133;Parent=M.aurum_00133_gene;locus_tag=M.aurum_00133;product=hypothetical protein;protein_id=M.aurum_00133
131756	132250	495	gene	-	ID=M.aurum_00133_gene;locus_tag=M.aurum_00133
132278	132637	360	CDS	+	ID=M.aurum_00134;Parent=M.aurum_00134_gene;locus_tag=M.aurum_00134;product=hypothetical protein;protein_id=M.aurum_00134
132278	132637	360	gene	+	ID=M.aurum_00134_gene;locus_tag=M.aurum_00134
132647	133543	897	CDS	+	ID=M.aurum_00135;Parent=M.aurum_00135_gene;Name=alkA_1;gene=alkA_1,similar to AA sequence:UniProtKB:P9WJW3;locus_tag=M.aurum_00135;product=putative bifunctional transcriptional activator/DNA repair enzyme AlkA;protein_id=M.aurum_00135
132647	133543	897	gene	+	ID=M.aurum_00135_gene;Name=alkA_1;gene=alkA_1;locus_tag=M.aurum_00135
133616	134158	543	CDS	+	ID=M.aurum_00136;Parent=M.aurum_00136_gene;eC_number=1.16.-.-;Name=dps;gene=dps,similar to AA sequence:UniProtKB:A0R692;locus_tag=M.aurum_00136;product=DNA protection during starvation protein;protein_id=M.aurum_00136
133616	134158	543	gene	+	ID=M.aurum_00136_gene;Name=dps;gene=dps;locus_tag=M.aurum_00136
134161	134925	765	CDS	-	ID=M.aurum_00137;Parent=M.aurum_00137_gene;Name=aqpZ2;gene=aqpZ2,similar to AA sequence:UniProtKB:Q8UJW4;locus_tag=M.aurum_00137;product=Aquaporin Z 2;protein_id=M.aurum_00137
134161	134925	765	gene	-	ID=M.aurum_00137_gene;Name=aqpZ2;gene=aqpZ2;locus_tag=M.aurum_00137
135031	135597	567	CDS	-	ID=M.aurum_00138;Parent=M.aurum_00138_gene;locus_tag=M.aurum_00138;product=hypothetical protein;protein_id=M.aurum_00138
135031	135597	567	gene	-	ID=M.aurum_00138_gene;locus_tag=M.aurum_00138
135594	135845	252	CDS	-	ID=M.aurum_00139;Parent=M.aurum_00139_gene;locus_tag=M.aurum_00139;product=hypothetical protein;protein_id=M.aurum_00139
135594	135845	252	gene	-	ID=M.aurum_00139_gene;locus_tag=M.aurum_00139
136354	140946	4593	CDS	+	ID=M.aurum_00140;Parent=M.aurum_00140_gene;eC_number=1.4.1.13;Name=gltB_1;gene=gltB_1,similar to AA sequence:UniProtKB:P96218;locus_tag=M.aurum_00140;product=Glutamate synthase [NADPH] large chain;protein_id=M.aurum_00140
136354	140946	4593	gene	+	ID=M.aurum_00140_gene;Name=gltB_1;gene=gltB_1;locus_tag=M.aurum_00140
140939	142414	1476	CDS	+	ID=M.aurum_00141;Parent=M.aurum_00141_gene;eC_number=1.4.1.13;Name=gltD_1;gene=gltD_1,similar to AA sequence:UniProtKB:P9WN19;locus_tag=M.aurum_00141;product=Glutamate synthase [NADPH] small chain;protein_id=M.aurum_00141
140939	142414	1476	gene	+	ID=M.aurum_00141_gene;Name=gltD_1;gene=gltD_1;locus_tag=M.aurum_00141
142797	143651	855	CDS	-	ID=M.aurum_00142;Parent=M.aurum_00142_gene;eC_number=1.14.14.5;Name=ssuD_1;gene=ssuD_1,similar to AA sequence:UniProtKB:P40402;locus_tag=M.aurum_00142;product=Alkanesulfonate monooxygenase;protein_id=M.aurum_00142
142797	143651	855	gene	-	ID=M.aurum_00142_gene;Name=ssuD_1;gene=ssuD_1;locus_tag=M.aurum_00142
143694	145862	2169	CDS	-	ID=M.aurum_00143;Parent=M.aurum_00143_gene;eC_number=4.2.1.112,similar to AA sequence:UniProtKB:Q71EW5;locus_tag=M.aurum_00143;product=Acetylene hydratase;protein_id=M.aurum_00143
143694	145862	2169	gene	-	ID=M.aurum_00143_gene;locus_tag=M.aurum_00143
146035	147042	1008	CDS	+	ID=M.aurum_00144;Parent=M.aurum_00144_gene;Name=polX;gene=polX,similar to AA sequence:UniProtKB:P94544;locus_tag=M.aurum_00144;product=DNA polymerase/3'-5' exonuclease PolX;protein_id=M.aurum_00144
146035	147042	1008	gene	+	ID=M.aurum_00144_gene;Name=polX;gene=polX;locus_tag=M.aurum_00144
147047	148300	1254	CDS	-	ID=M.aurum_00145;Parent=M.aurum_00145_gene;eC_number=2.7.7.7;Name=dinB_1;gene=dinB_1,similar to AA sequence:UniProtKB:Q47155;locus_tag=M.aurum_00145;product=DNA polymerase IV;protein_id=M.aurum_00145
147047	148300	1254	gene	-	ID=M.aurum_00145_gene;Name=dinB_1;gene=dinB_1;locus_tag=M.aurum_00145
148326	148958	633	CDS	-	ID=M.aurum_00146;Parent=M.aurum_00146_gene;Name=ethR_1;gene=ethR_1,similar to AA sequence:UniProtKB:A0R666;locus_tag=M.aurum_00146;product=HTH-type transcriptional regulator EthR;protein_id=M.aurum_00146
148326	148958	633	gene	-	ID=M.aurum_00146_gene;Name=ethR_1;gene=ethR_1;locus_tag=M.aurum_00146
149037	150506	1470	CDS	+	ID=M.aurum_00147;Parent=M.aurum_00147_gene;eC_number=1.14.13.-;Name=ethA_1;gene=ethA_1,similar to AA sequence:UniProtKB:Q7TVI2;locus_tag=M.aurum_00147;product=FAD-containing monooxygenase EthA;protein_id=M.aurum_00147
149037	150506	1470	gene	+	ID=M.aurum_00147_gene;Name=ethA_1;gene=ethA_1;locus_tag=M.aurum_00147
150563	151048	486	CDS	-	ID=M.aurum_00148;Parent=M.aurum_00148_gene;eC_number=4.1.3.17;Name=rraA;gene=rraA,similar to AA sequence:UniProtKB:A0R664;locus_tag=M.aurum_00148;product=Putative 4-hydroxy-4-methyl-2-oxoglutarate aldolase;protein_id=M.aurum_00148
150563	151048	486	gene	-	ID=M.aurum_00148_gene;Name=rraA;gene=rraA;locus_tag=M.aurum_00148
151052	151543	492	CDS	-	ID=M.aurum_00149;Parent=M.aurum_00149_gene;locus_tag=M.aurum_00149;product=hypothetical protein;protein_id=M.aurum_00149
151052	151543	492	gene	-	ID=M.aurum_00149_gene;locus_tag=M.aurum_00149
151606	152526	921	CDS	-	ID=M.aurum_00150;Parent=M.aurum_00150_gene;Name=ycnJ_1;gene=ycnJ_1,similar to AA sequence:UniProtKB:C0SP95;locus_tag=M.aurum_00150;product=Copper transport protein YcnJ;protein_id=M.aurum_00150
151606	152526	921	gene	-	ID=M.aurum_00150_gene;Name=ycnJ_1;gene=ycnJ_1;locus_tag=M.aurum_00150
152523	153062	540	CDS	-	ID=M.aurum_00151;Parent=M.aurum_00151_gene;Name=ycnJ_2;gene=ycnJ_2,similar to AA sequence:UniProtKB:C0SP95;locus_tag=M.aurum_00151;product=Copper transport protein YcnJ;protein_id=M.aurum_00151
152523	153062	540	gene	-	ID=M.aurum_00151_gene;Name=ycnJ_2;gene=ycnJ_2;locus_tag=M.aurum_00151
153066	153734	669	CDS	-	ID=M.aurum_00152;Parent=M.aurum_00152_gene;locus_tag=M.aurum_00152;product=hypothetical protein;protein_id=M.aurum_00152
153066	153734	669	gene	-	ID=M.aurum_00152_gene;locus_tag=M.aurum_00152
153927	154898	972	CDS	+	ID=M.aurum_00153;Parent=M.aurum_00153_gene;locus_tag=M.aurum_00153;product=hypothetical protein;protein_id=M.aurum_00153
153927	154898	972	gene	+	ID=M.aurum_00153_gene;locus_tag=M.aurum_00153
154969	155460	492	CDS	+	ID=M.aurum_00154;Parent=M.aurum_00154_gene;locus_tag=M.aurum_00154;product=hypothetical protein;protein_id=M.aurum_00154
154969	155460	492	gene	+	ID=M.aurum_00154_gene;locus_tag=M.aurum_00154
155457	156632	1176	CDS	+	ID=M.aurum_00155;Parent=M.aurum_00155_gene;locus_tag=M.aurum_00155;product=hypothetical protein;protein_id=M.aurum_00155
155457	156632	1176	gene	+	ID=M.aurum_00155_gene;locus_tag=M.aurum_00155
156742	157140	399	CDS	-	ID=M.aurum_00156;Parent=M.aurum_00156_gene;Name=espR;gene=espR,similar to AA sequence:UniProtKB:P9WJB7;locus_tag=M.aurum_00156;product=Nucleoid-associated protein EspR;protein_id=M.aurum_00156
156742	157140	399	gene	-	ID=M.aurum_00156_gene;Name=espR;gene=espR;locus_tag=M.aurum_00156
157598	158131	534	CDS	-	ID=M.aurum_00157;Parent=M.aurum_00157_gene;locus_tag=M.aurum_00157;product=hypothetical protein;protein_id=M.aurum_00157
157598	158131	534	gene	-	ID=M.aurum_00157_gene;locus_tag=M.aurum_00157
158314	158937	624	CDS	-	ID=M.aurum_00158;Parent=M.aurum_00158_gene;eC_number=1.15.1.1;Name=sodA;gene=sodA,similar to AA sequence:UniProtKB:A0R652;locus_tag=M.aurum_00158;product=Superoxide dismutase [Mn];protein_id=M.aurum_00158
158314	158937	624	gene	-	ID=M.aurum_00158_gene;Name=sodA;gene=sodA;locus_tag=M.aurum_00158
159091	159237	147	CDS	-	ID=M.aurum_00159;Parent=M.aurum_00159_gene;locus_tag=M.aurum_00159;product=hypothetical protein;protein_id=M.aurum_00159
159091	159237	147	gene	-	ID=M.aurum_00159_gene;locus_tag=M.aurum_00159
159717	160058	342	CDS	+	ID=M.aurum_00160;Parent=M.aurum_00160_gene;eC_number=2.8.1.1;Name=pspE;gene=pspE,similar to AA sequence:UniProtKB:P23857;locus_tag=M.aurum_00160;product=Thiosulfate sulfurtransferase PspE;protein_id=M.aurum_00160
159717	160058	342	gene	+	ID=M.aurum_00160_gene;Name=pspE;gene=pspE;locus_tag=M.aurum_00160
160253	161110	858	CDS	+	ID=M.aurum_00161;Parent=M.aurum_00161_gene;locus_tag=M.aurum_00161;product=hypothetical protein;protein_id=M.aurum_00161
160253	161110	858	gene	+	ID=M.aurum_00161_gene;locus_tag=M.aurum_00161
161115	161948	834	CDS	+	ID=M.aurum_00162;Parent=M.aurum_00162_gene;eC_number=3.1.4.46;Name=glpQ1;gene=glpQ1,similar to AA sequence:UniProtKB:P9WMU3;locus_tag=M.aurum_00162;product=putative glycerophosphodiester phosphodiesterase 1;protein_id=M.aurum_00162
161115	161948	834	gene	+	ID=M.aurum_00162_gene;Name=glpQ1;gene=glpQ1;locus_tag=M.aurum_00162
162009	162590	582	CDS	-	ID=M.aurum_00163;Parent=M.aurum_00163_gene;eC_number=1.16.3.1;Name=bfrB;gene=bfrB,similar to AA sequence:UniProtKB:A0R647;locus_tag=M.aurum_00163;product=Ferritin BfrB;protein_id=M.aurum_00163
162009	162590	582	gene	-	ID=M.aurum_00163_gene;Name=bfrB;gene=bfrB;locus_tag=M.aurum_00163
162694	163611	918	CDS	-	ID=M.aurum_00164;Parent=M.aurum_00164_gene;Name=msrR_1;gene=msrR_1,similar to AA sequence:UniProtKB:Q7BHL7;locus_tag=M.aurum_00164;product=Regulatory protein MsrR;protein_id=M.aurum_00164
162694	163611	918	gene	-	ID=M.aurum_00164_gene;Name=msrR_1;gene=msrR_1;locus_tag=M.aurum_00164
163992	164741	750	CDS	-	ID=M.aurum_00165;Parent=M.aurum_00165_gene;locus_tag=M.aurum_00165;product=hypothetical protein;protein_id=M.aurum_00165
163992	164741	750	gene	-	ID=M.aurum_00165_gene;locus_tag=M.aurum_00165
164776	165579	804	CDS	-	ID=M.aurum_00166;Parent=M.aurum_00166_gene;locus_tag=M.aurum_00166;product=hypothetical protein;protein_id=M.aurum_00166
164776	165579	804	gene	-	ID=M.aurum_00166_gene;locus_tag=M.aurum_00166
165683	166633	951	CDS	+	ID=M.aurum_00167;Parent=M.aurum_00167_gene;eC_number=4.2.1.51;Name=pheA;gene=pheA,similar to AA sequence:UniProtKB:Q7TVJ6;locus_tag=M.aurum_00167;product=Prephenate dehydratase;protein_id=M.aurum_00167
165683	166633	951	gene	+	ID=M.aurum_00167_gene;Name=pheA;gene=pheA;locus_tag=M.aurum_00167
166630	167334	705	CDS	+	ID=M.aurum_00168;Parent=M.aurum_00168_gene;eC_number=3.1.3.3;Name=pspB_1;gene=pspB_1,similar to AA sequence:UniProtKB:D3DFP8;locus_tag=M.aurum_00168;product=Putative phosphoserine phosphatase 2;protein_id=M.aurum_00168
166630	167334	705	gene	+	ID=M.aurum_00168_gene;Name=pspB_1;gene=pspB_1;locus_tag=M.aurum_00168
167265	167564	300	CDS	-	ID=M.aurum_00169;Parent=M.aurum_00169_gene;locus_tag=M.aurum_00169;product=hypothetical protein;protein_id=M.aurum_00169
167265	167564	300	gene	-	ID=M.aurum_00169_gene;locus_tag=M.aurum_00169
167561	167899	339	CDS	-	ID=M.aurum_00170;Parent=M.aurum_00170_gene;locus_tag=M.aurum_00170;product=hypothetical protein;protein_id=M.aurum_00170
167561	167899	339	gene	-	ID=M.aurum_00170_gene;locus_tag=M.aurum_00170
167916	169361	1446	CDS	-	ID=M.aurum_00171;Parent=M.aurum_00171_gene,similar to AA sequence:UniProtKB:P9WKW5;locus_tag=M.aurum_00171;product=putative membrane protein;protein_id=M.aurum_00171
167916	169361	1446	gene	-	ID=M.aurum_00171_gene;locus_tag=M.aurum_00171
169475	170734	1260	CDS	+	ID=M.aurum_00172;Parent=M.aurum_00172_gene;eC_number=6.1.1.11;Name=serS;gene=serS,similar to AA sequence:UniProtKB:A0R638;locus_tag=M.aurum_00172;product=Serine--tRNA ligase;protein_id=M.aurum_00172
169475	170734	1260	gene	+	ID=M.aurum_00172_gene;Name=serS;gene=serS;locus_tag=M.aurum_00172
170762	174076	3315	CDS	+	ID=M.aurum_00173;Parent=M.aurum_00173_gene;Name=embR_1;gene=embR_1,similar to AA sequence:UniProtKB:P9WGJ9;locus_tag=M.aurum_00173;product=Transcriptional regulatory protein EmbR;protein_id=M.aurum_00173
170762	174076	3315	gene	+	ID=M.aurum_00173_gene;Name=embR_1;gene=embR_1;locus_tag=M.aurum_00173
174092	174895	804	CDS	+	ID=M.aurum_00174;Parent=M.aurum_00174_gene;locus_tag=M.aurum_00174;product=hypothetical protein;protein_id=M.aurum_00174
174092	174895	804	gene	+	ID=M.aurum_00174_gene;locus_tag=M.aurum_00174
174901	175890	990	CDS	+	ID=M.aurum_00175;Parent=M.aurum_00175_gene;locus_tag=M.aurum_00175;product=hypothetical protein;protein_id=M.aurum_00175
174901	175890	990	gene	+	ID=M.aurum_00175_gene;locus_tag=M.aurum_00175
175887	176222	336	CDS	-	ID=M.aurum_00176;Parent=M.aurum_00176_gene;locus_tag=M.aurum_00176;product=hypothetical protein;protein_id=M.aurum_00176
175887	176222	336	gene	-	ID=M.aurum_00176_gene;locus_tag=M.aurum_00176
176219	177778	1560	CDS	-	ID=M.aurum_00177;Parent=M.aurum_00177_gene;eC_number=1.-.-.-,similar to AA sequence:UniProtKB:A0R635;locus_tag=M.aurum_00177;product=Putative Rieske 2Fe-2S iron-sulfur protein/MSMEI_6242;protein_id=M.aurum_00177
176219	177778	1560	gene	-	ID=M.aurum_00177_gene;locus_tag=M.aurum_00177
177876	178649	774	CDS	+	ID=M.aurum_00178;Parent=M.aurum_00178_gene;eC_number=2.3.1.-;Name=plsC_1;gene=plsC_1,similar to AA sequence:UniProtKB:O07584;locus_tag=M.aurum_00178;product=1-acyl-sn-glycerol-3-phosphate acyltransferase;protein_id=M.aurum_00178
177876	178649	774	gene	+	ID=M.aurum_00178_gene;Name=plsC_1;gene=plsC_1;locus_tag=M.aurum_00178
178792	179043	252	CDS	+	ID=M.aurum_00179;Parent=M.aurum_00179_gene;locus_tag=M.aurum_00179;product=hypothetical protein;protein_id=M.aurum_00179
178792	179043	252	gene	+	ID=M.aurum_00179_gene;locus_tag=M.aurum_00179
179040	179855	816	CDS	+	ID=M.aurum_00180;Parent=M.aurum_00180_gene;eC_number=3.1.3.-;Name=yitU;gene=yitU,similar to AA sequence:UniProtKB:P70947;locus_tag=M.aurum_00180;product=5-amino-6-(5-phospho-D-ribitylamino)uracil phosphatase YitU;protein_id=M.aurum_00180
179040	179855	816	gene	+	ID=M.aurum_00180_gene;Name=yitU;gene=yitU;locus_tag=M.aurum_00180
179987	181534	1548	CDS	-	ID=M.aurum_00181;Parent=M.aurum_00181_gene;locus_tag=M.aurum_00181;product=hypothetical protein;protein_id=M.aurum_00181
179987	181534	1548	gene	-	ID=M.aurum_00181_gene;locus_tag=M.aurum_00181
181722	182681	960	CDS	-	ID=M.aurum_00182;Parent=M.aurum_00182_gene;Name=erp;gene=erp,similar to AA sequence:UniProtKB:P9WIQ7;locus_tag=M.aurum_00182;product=Exported repetitive protein;protein_id=M.aurum_00182
181722	182681	960	gene	-	ID=M.aurum_00182_gene;Name=erp;gene=erp;locus_tag=M.aurum_00182
182948	184162	1215	CDS	+	ID=M.aurum_00183;Parent=M.aurum_00183_gene;eC_number=5.4.99.9;Name=glf;gene=glf,similar to AA sequence:UniProtKB:P9WIQ1;locus_tag=M.aurum_00183;product=UDP-galactopyranose mutase;protein_id=M.aurum_00183
182948	184162	1215	gene	+	ID=M.aurum_00183_gene;Name=glf;gene=glf;locus_tag=M.aurum_00183
184159	186114	1956	CDS	+	ID=M.aurum_00184;Parent=M.aurum_00184_gene;eC_number=2.4.1.288;Name=glfT2;gene=glfT2,similar to AA sequence:UniProtKB:O53585;locus_tag=M.aurum_00184;product=Galactofuranosyltransferase GlfT2;protein_id=M.aurum_00184
184159	186114	1956	gene	+	ID=M.aurum_00184_gene;Name=glfT2;gene=glfT2;locus_tag=M.aurum_00184
186116	186646	531	CDS	+	ID=M.aurum_00185;Parent=M.aurum_00185_gene;eC_number=3.1.3.-,similar to AA sequence:UniProtKB:P9WI53;locus_tag=M.aurum_00185;product=Putative decaprenylphosphoryl-5-phosphoribose phosphatase;protein_id=M.aurum_00185
186116	186646	531	gene	+	ID=M.aurum_00185_gene;locus_tag=M.aurum_00185
186643	187563	921	CDS	+	ID=M.aurum_00186;Parent=M.aurum_00186_gene;eC_number=2.4.2.45,similar to AA sequence:UniProtKB:P9WFR5;locus_tag=M.aurum_00186;product=Decaprenyl-phosphate phosphoribosyltransferase;protein_id=M.aurum_00186
186643	187563	921	gene	+	ID=M.aurum_00186_gene;locus_tag=M.aurum_00186
187541	189505	1965	CDS	+	ID=M.aurum_00187;Parent=M.aurum_00187_gene;eC_number=2.4.2.-;Name=aftB;gene=aftB,similar to AA sequence:UniProtKB:O53582;locus_tag=M.aurum_00187;product=Terminal beta-(1->2)-arabinofuranosyltransferase;protein_id=M.aurum_00187
187541	189505	1965	gene	+	ID=M.aurum_00187_gene;Name=aftB;gene=aftB;locus_tag=M.aurum_00187
189662	190657	996	CDS	+	ID=M.aurum_00188;Parent=M.aurum_00188_gene;eC_number=2.3.1.122;Name=fbpC_1;gene=fbpC_1,similar to AA sequence:UniProtKB:P9WQN9;locus_tag=M.aurum_00188;product=Diacylglycerol acyltransferase/mycolyltransferase Ag85C;protein_id=M.aurum_00188
189662	190657	996	gene	+	ID=M.aurum_00188_gene;Name=fbpC_1;gene=fbpC_1;locus_tag=M.aurum_00188
190756	191754	999	CDS	+	ID=M.aurum_00189;Parent=M.aurum_00189_gene;eC_number=2.3.1.122;Name=fbpB_1;gene=fbpB_1,similar to AA sequence:UniProtKB:A0QU51;locus_tag=M.aurum_00189;product=Diacylglycerol acyltransferase/mycolyltransferase Ag85B;protein_id=M.aurum_00189
190756	191754	999	gene	+	ID=M.aurum_00189_gene;Name=fbpB_1;gene=fbpB_1;locus_tag=M.aurum_00189
191907	192794	888	CDS	+	ID=M.aurum_00190;Parent=M.aurum_00190_gene,similar to AA sequence:UniProtKB:P9WQN7;locus_tag=M.aurum_00190;product=MPT51/MPB51 antigen;protein_id=M.aurum_00190
191907	192794	888	gene	+	ID=M.aurum_00190_gene;locus_tag=M.aurum_00190
192924	193406	483	CDS	+	ID=M.aurum_00191;Parent=M.aurum_00191_gene;locus_tag=M.aurum_00191;product=hypothetical protein;protein_id=M.aurum_00191
192924	193406	483	gene	+	ID=M.aurum_00191_gene;locus_tag=M.aurum_00191
193470	194480	1011	CDS	+	ID=M.aurum_00192;Parent=M.aurum_00192_gene;locus_tag=M.aurum_00192;product=hypothetical protein;protein_id=M.aurum_00192
193470	194480	1011	gene	+	ID=M.aurum_00192_gene;locus_tag=M.aurum_00192
194692	196581	1890	CDS	+	ID=M.aurum_00193;Parent=M.aurum_00193_gene;eC_number=6.2.1.-,similar to AA sequence:UniProtKB:O53580;locus_tag=M.aurum_00193;product=Long-chain-fatty-acid--AMP ligase FadD32;protein_id=M.aurum_00193
194692	196581	1890	gene	+	ID=M.aurum_00193_gene;locus_tag=M.aurum_00193
196643	202084	5442	CDS	+	ID=M.aurum_00194;Parent=M.aurum_00194_gene;eC_number=2.3.1.41;Name=ppsB_1;gene=ppsB_1,similar to AA sequence:UniProtKB:P9WQE5;locus_tag=M.aurum_00194;product=Phthiocerol synthesis polyketide synthase type I PpsB;protein_id=M.aurum_00194
196643	202084	5442	gene	+	ID=M.aurum_00194_gene;Name=ppsB_1;gene=ppsB_1;locus_tag=M.aurum_00194
202081	203655	1575	CDS	+	ID=M.aurum_00195;Parent=M.aurum_00195_gene;eC_number=6.4.1.3;Name=accD5_1;gene=accD5_1,similar to AA sequence:UniProtKB:P9WQH7;locus_tag=M.aurum_00195;product=putative propionyl-CoA carboxylase beta chain 5;protein_id=M.aurum_00195
202081	203655	1575	gene	+	ID=M.aurum_00195_gene;Name=accD5_1;gene=accD5_1;locus_tag=M.aurum_00195
203690	204100	411	CDS	+	ID=M.aurum_00196;Parent=M.aurum_00196_gene;locus_tag=M.aurum_00196;product=hypothetical protein;protein_id=M.aurum_00196
203690	204100	411	gene	+	ID=M.aurum_00196_gene;locus_tag=M.aurum_00196
204112	204534	423	CDS	+	ID=M.aurum_00197;Parent=M.aurum_00197_gene;locus_tag=M.aurum_00197;product=hypothetical protein;protein_id=M.aurum_00197
204112	204534	423	gene	+	ID=M.aurum_00197_gene;locus_tag=M.aurum_00197
204546	207209	2664	CDS	-	ID=M.aurum_00198;Parent=M.aurum_00198_gene;eC_number=2.4.2.-;Name=embB_1;gene=embB_1,similar to AA sequence:UniProtKB:P9WNL7;locus_tag=M.aurum_00198;product=putative arabinosyltransferase B;protein_id=M.aurum_00198
204546	207209	2664	gene	-	ID=M.aurum_00198_gene;Name=embB_1;gene=embB_1;locus_tag=M.aurum_00198
207290	207754	465	CDS	-	ID=M.aurum_00199;Parent=M.aurum_00199_gene;eC_number=2.4.2.-;Name=embB_2;gene=embB_2,similar to AA sequence:UniProtKB:P9WNL7;locus_tag=M.aurum_00199;product=putative arabinosyltransferase B;protein_id=M.aurum_00199
207290	207754	465	gene	-	ID=M.aurum_00199_gene;Name=embB_2;gene=embB_2;locus_tag=M.aurum_00199
207751	211008	3258	CDS	-	ID=M.aurum_00200;Parent=M.aurum_00200_gene;eC_number=2.4.2.-;Name=embA;gene=embA,similar to AA sequence:UniProtKB:P9WNL9;locus_tag=M.aurum_00200;product=putative arabinosyltransferase A;protein_id=M.aurum_00200
207751	211008	3258	gene	-	ID=M.aurum_00200_gene;Name=embA;gene=embA;locus_tag=M.aurum_00200
211014	212198	1185	CDS	-	ID=M.aurum_00201;Parent=M.aurum_00201_gene;eC_number=1.14.15.3;Name=alkB_1;gene=alkB_1,similar to AA sequence:UniProtKB:O31250;locus_tag=M.aurum_00201;product=Alkane 1-monooxygenase;protein_id=M.aurum_00201
211014	212198	1185	gene	-	ID=M.aurum_00201_gene;Name=alkB_1;gene=alkB_1;locus_tag=M.aurum_00201
212331	213947	1617	CDS	+	ID=M.aurum_00202;Parent=M.aurum_00202_gene;eC_number=1.1.3.6;Name=choA;gene=choA,similar to AA sequence:UniProtKB:P12676;locus_tag=M.aurum_00202;product=Cholesterol oxidase;protein_id=M.aurum_00202
212331	213947	1617	gene	+	ID=M.aurum_00202_gene;Name=choA;gene=choA;locus_tag=M.aurum_00202
213948	217163	3216	CDS	-	ID=M.aurum_00203;Parent=M.aurum_00203_gene;eC_number=2.4.2.-;Name=embC;gene=embC,similar to AA sequence:UniProtKB:P9WNL5;locus_tag=M.aurum_00203;product=putative arabinosyltransferase C;protein_id=M.aurum_00203
213948	217163	3216	gene	-	ID=M.aurum_00203_gene;Name=embC;gene=embC;locus_tag=M.aurum_00203
217163	219019	1857	CDS	-	ID=M.aurum_00204;Parent=M.aurum_00204_gene;eC_number=2.4.2.46;Name=aftA;gene=aftA,similar to AA sequence:UniProtKB:P9WN03;locus_tag=M.aurum_00204;product=Galactan 5-O-arabinofuranosyltransferase;protein_id=M.aurum_00204
217163	219019	1857	gene	-	ID=M.aurum_00204_gene;Name=aftA;gene=aftA;locus_tag=M.aurum_00204
219019	219798	780	CDS	-	ID=M.aurum_00205;Parent=M.aurum_00205_gene;eC_number=1.1.1.333;Name=dprE2;gene=dprE2,similar to AA sequence:UniProtKB:A0R610;locus_tag=M.aurum_00205;product=Decaprenylphosphoryl-2-keto-beta-D-erythro-pentose reductase;protein_id=M.aurum_00205
219019	219798	780	gene	-	ID=M.aurum_00205_gene;Name=dprE2;gene=dprE2;locus_tag=M.aurum_00205
219830	221242	1413	CDS	-	ID=M.aurum_00206;Parent=M.aurum_00206_gene;eC_number=1.1.98.3;Name=dprE1;gene=dprE1,similar to AA sequence:UniProtKB:A0R607;locus_tag=M.aurum_00206;product=Decaprenylphosphoryl-beta-D-ribose oxidase;protein_id=M.aurum_00206
219830	221242	1413	gene	-	ID=M.aurum_00206_gene;Name=dprE1;gene=dprE1;locus_tag=M.aurum_00206
221270	221680	411	CDS	-	ID=M.aurum_00207;Parent=M.aurum_00207_gene,similar to AA sequence:UniProtKB:P9WMS9;locus_tag=M.aurum_00207;product=Arabinogalactan biosynthesis recruiting protein;protein_id=M.aurum_00207
221270	221680	411	gene	-	ID=M.aurum_00207_gene;locus_tag=M.aurum_00207
221711	222334	624	CDS	+	ID=M.aurum_00208;Parent=M.aurum_00208_gene;locus_tag=M.aurum_00208;product=hypothetical protein;protein_id=M.aurum_00208
221711	222334	624	gene	+	ID=M.aurum_00208_gene;locus_tag=M.aurum_00208
222351	223394	1044	CDS	-	ID=M.aurum_00209;Parent=M.aurum_00209_gene;eC_number=3.6.3.30;Name=fbpC_2;gene=fbpC_2,similar to AA sequence:UniProtKB:Q5FA19;locus_tag=M.aurum_00209;product=Fe(3+) ions import ATP-binding protein FbpC;protein_id=M.aurum_00209
222351	223394	1044	gene	-	ID=M.aurum_00209_gene;Name=fbpC_2;gene=fbpC_2;locus_tag=M.aurum_00209
223387	224922	1536	CDS	-	ID=M.aurum_00210;Parent=M.aurum_00210_gene;locus_tag=M.aurum_00210;product=hypothetical protein;protein_id=M.aurum_00210
223387	224922	1536	gene	-	ID=M.aurum_00210_gene;locus_tag=M.aurum_00210
224927	225970	1044	CDS	-	ID=M.aurum_00211;Parent=M.aurum_00211_gene;Name=fbpA_1;gene=fbpA_1,similar to AA sequence:UniProtKB:P21408;locus_tag=M.aurum_00211;product=Fe(3+)-binding periplasmic protein;protein_id=M.aurum_00211
224927	225970	1044	gene	-	ID=M.aurum_00211_gene;Name=fbpA_1;gene=fbpA_1;locus_tag=M.aurum_00211
226390	227106	717	CDS	+	ID=M.aurum_00212;Parent=M.aurum_00212_gene;locus_tag=M.aurum_00212;product=hypothetical protein;protein_id=M.aurum_00212
226390	227106	717	gene	+	ID=M.aurum_00212_gene;locus_tag=M.aurum_00212
227103	227480	378	CDS	+	ID=M.aurum_00213;Parent=M.aurum_00213_gene;locus_tag=M.aurum_00213;product=hypothetical protein;protein_id=M.aurum_00213
227103	227480	378	gene	+	ID=M.aurum_00213_gene;locus_tag=M.aurum_00213
227514	229259	1746	CDS	-	ID=M.aurum_00214;Parent=M.aurum_00214_gene;locus_tag=M.aurum_00214;product=hypothetical protein;protein_id=M.aurum_00214
227514	229259	1746	gene	-	ID=M.aurum_00214_gene;locus_tag=M.aurum_00214
229358	230167	810	CDS	-	ID=M.aurum_00215;Parent=M.aurum_00215_gene;eC_number=3.1.1.2,similar to AA sequence:UniProtKB:P22862;locus_tag=M.aurum_00215;product=Arylesterase;protein_id=M.aurum_00215
229358	230167	810	gene	-	ID=M.aurum_00215_gene;locus_tag=M.aurum_00215
230178	231008	831	CDS	-	ID=M.aurum_00216;Parent=M.aurum_00216_gene;locus_tag=M.aurum_00216;product=hypothetical protein;protein_id=M.aurum_00216
230178	231008	831	gene	-	ID=M.aurum_00216_gene;locus_tag=M.aurum_00216
230995	231909	915	CDS	-	ID=M.aurum_00217;Parent=M.aurum_00217_gene;eC_number=2.4.1.287;Name=glfT1;gene=glfT1,similar to AA sequence:UniProtKB:P9WMX3;locus_tag=M.aurum_00217;product=Galactofuranosyltransferase GlfT1;protein_id=M.aurum_00217
230995	231909	915	gene	-	ID=M.aurum_00217_gene;Name=glfT1;gene=glfT1;locus_tag=M.aurum_00217
231902	232738	837	CDS	-	ID=M.aurum_00218;Parent=M.aurum_00218_gene;eC_number=3.6.3.40;Name=tagH;gene=tagH,similar to AA sequence:UniProtKB:Q7A713;locus_tag=M.aurum_00218;product=Teichoic acids export ATP-binding protein TagH;protein_id=M.aurum_00218
231902	232738	837	gene	-	ID=M.aurum_00218_gene;Name=tagH;gene=tagH;locus_tag=M.aurum_00218
232745	233248	504	CDS	-	ID=M.aurum_00219;Parent=M.aurum_00219_gene;Name=bpa;gene=bpa,similar to AA sequence:UniProtKB:A0R5Z0;locus_tag=M.aurum_00219;product=Bacterial proteasome activator;protein_id=M.aurum_00219
232745	233248	504	gene	-	ID=M.aurum_00219_gene;Name=bpa;gene=bpa;locus_tag=M.aurum_00219
233527	234723	1197	CDS	+	ID=M.aurum_00220;Parent=M.aurum_00220_gene;eC_number=2.8.1.7;Name=sufS;gene=sufS,similar to AA sequence:UniProtKB:O32164;locus_tag=M.aurum_00220;product=Cysteine desulfurase SufS;protein_id=M.aurum_00220
233527	234723	1197	gene	+	ID=M.aurum_00220_gene;Name=sufS;gene=sufS;locus_tag=M.aurum_00220
234742	235632	891	CDS	-	ID=M.aurum_00221;Parent=M.aurum_00221_gene;eC_number=2.3.1.41;Name=ppsC_1;gene=ppsC_1,similar to AA sequence:UniProtKB:Q7TXL8;locus_tag=M.aurum_00221;product=Phthiocerol/phenolphthiocerol synthesis polyketide synthase type I PpsC;protein_id=M.aurum_00221
234742	235632	891	gene	-	ID=M.aurum_00221_gene;Name=ppsC_1;gene=ppsC_1;locus_tag=M.aurum_00221
235755	236267	513	CDS	+	ID=M.aurum_00222;Parent=M.aurum_00222_gene;Name=mhqR;gene=mhqR,similar to AA sequence:UniProtKB:O31672;locus_tag=M.aurum_00222;product=HTH-type transcriptional regulator MhqR;protein_id=M.aurum_00222
235755	236267	513	gene	+	ID=M.aurum_00222_gene;Name=mhqR;gene=mhqR;locus_tag=M.aurum_00222
236287	236376	90	tRNA	+	ID=M.aurum_00223;Parent=M.aurum_00223_gene;inference=COORDINATES:profile:Aragorn:1.2;locus_tag=M.aurum_00223;product=tRNA-Ser(tga)
236287	236376	90	gene	+	ID=M.aurum_00223_gene;locus_tag=M.aurum_00223
236386	237429	1044	CDS	+	ID=M.aurum_00224;Parent=M.aurum_00224_gene;eC_number=3.5.1.11,similar to AA sequence:UniProtKB:P12256;locus_tag=M.aurum_00224;product=Penicillin acylase;protein_id=M.aurum_00224
236386	237429	1044	gene	+	ID=M.aurum_00224_gene;locus_tag=M.aurum_00224
237453	238262	810	CDS	-	ID=M.aurum_00225;Parent=M.aurum_00225_gene;eC_number=4.2.1.17;Name=echA8_1;gene=echA8_1,similar to AA sequence:UniProtKB:P9WNN9;locus_tag=M.aurum_00225;product=putative enoyl-CoA hydratase echA8;protein_id=M.aurum_00225
237453	238262	810	gene	-	ID=M.aurum_00225_gene;Name=echA8_1;gene=echA8_1;locus_tag=M.aurum_00225
238291	238734	444	CDS	-	ID=M.aurum_00226;Parent=M.aurum_00226_gene;locus_tag=M.aurum_00226;product=hypothetical protein;protein_id=M.aurum_00226
238291	238734	444	gene	-	ID=M.aurum_00226_gene;locus_tag=M.aurum_00226
238734	239786	1053	CDS	-	ID=M.aurum_00227;Parent=M.aurum_00227_gene;eC_number=2.6.1.-;Name=pat_1;gene=pat_1,similar to AA sequence:UniProtKB:A0R5X8;locus_tag=M.aurum_00227;product=Putative phenylalanine aminotransferase;protein_id=M.aurum_00227
238734	239786	1053	gene	-	ID=M.aurum_00227_gene;Name=pat_1;gene=pat_1;locus_tag=M.aurum_00227
239905	239995	91	tRNA	+	ID=M.aurum_00228;Parent=M.aurum_00228_gene;inference=COORDINATES:profile:Aragorn:1.2;locus_tag=M.aurum_00228;product=tRNA-Ser(gct)
239905	239995	91	gene	+	ID=M.aurum_00228_gene;locus_tag=M.aurum_00228
240030	240105	76	tRNA	+	ID=M.aurum_00229;Parent=M.aurum_00229_gene;inference=COORDINATES:profile:Aragorn:1.2;locus_tag=M.aurum_00229;product=tRNA-Arg(acg)
240030	240105	76	gene	+	ID=M.aurum_00229_gene;locus_tag=M.aurum_00229
240904	242136	1233	CDS	+	ID=M.aurum_00230;Parent=M.aurum_00230_gene;eC_number=1.14.12.1;Name=antA_1;gene=antA_1,similar to AA sequence:UniProtKB:O85673;locus_tag=M.aurum_00230;product=Anthranilate 1%2C2-dioxygenase large subunit;protein_id=M.aurum_00230
240904	242136	1233	gene	+	ID=M.aurum_00230_gene;Name=antA_1;gene=antA_1;locus_tag=M.aurum_00230
242210	243259	1050	CDS	+	ID=M.aurum_00231;Parent=M.aurum_00231_gene;eC_number=1.3.1.-;Name=curA;gene=curA,similar to AA sequence:UniProtKB:P76113;locus_tag=M.aurum_00231;product=NADPH-dependent curcumin reductase;protein_id=M.aurum_00231
242210	243259	1050	gene	+	ID=M.aurum_00231_gene;Name=curA;gene=curA;locus_tag=M.aurum_00231
243701	244468	768	CDS	+	ID=M.aurum_00232;Parent=M.aurum_00232_gene;Name=mlaE_1;gene=mlaE_1,similar to AA sequence:UniProtKB:P64606;locus_tag=M.aurum_00232;product=putative phospholipid ABC transporter permease protein MlaE;protein_id=M.aurum_00232
243701	244468	768	gene	+	ID=M.aurum_00232_gene;Name=mlaE_1;gene=mlaE_1;locus_tag=M.aurum_00232
244465	245319	855	CDS	+	ID=M.aurum_00233;Parent=M.aurum_00233_gene;Name=mlaE_2;gene=mlaE_2,similar to AA sequence:UniProtKB:P64606;locus_tag=M.aurum_00233;product=putative phospholipid ABC transporter permease protein MlaE;protein_id=M.aurum_00233
244465	245319	855	gene	+	ID=M.aurum_00233_gene;Name=mlaE_2;gene=mlaE_2;locus_tag=M.aurum_00233
245319	246758	1440	CDS	+	ID=M.aurum_00234;Parent=M.aurum_00234_gene;locus_tag=M.aurum_00234;product=hypothetical protein;protein_id=M.aurum_00234
245319	246758	1440	gene	+	ID=M.aurum_00234_gene;locus_tag=M.aurum_00234
246778	247806	1029	CDS	+	ID=M.aurum_00235;Parent=M.aurum_00235_gene;locus_tag=M.aurum_00235;product=hypothetical protein;protein_id=M.aurum_00235
246778	247806	1029	gene	+	ID=M.aurum_00235_gene;locus_tag=M.aurum_00235
247803	249062	1260	CDS	+	ID=M.aurum_00236;Parent=M.aurum_00236_gene;locus_tag=M.aurum_00236;product=hypothetical protein;protein_id=M.aurum_00236
247803	249062	1260	gene	+	ID=M.aurum_00236_gene;locus_tag=M.aurum_00236
249059	250372	1314	CDS	+	ID=M.aurum_00237;Parent=M.aurum_00237_gene;locus_tag=M.aurum_00237;product=hypothetical protein;protein_id=M.aurum_00237
249059	250372	1314	gene	+	ID=M.aurum_00237_gene;locus_tag=M.aurum_00237
250369	251508	1140	CDS	+	ID=M.aurum_00238;Parent=M.aurum_00238_gene;Name=lprN_1;gene=lprN_1,similar to AA sequence:UniProtKB:I6Y3P1;locus_tag=M.aurum_00238;product=Lipoprotein LprN;protein_id=M.aurum_00238
250369	251508	1140	gene	+	ID=M.aurum_00238_gene;Name=lprN_1;gene=lprN_1;locus_tag=M.aurum_00238
251510	252961	1452	CDS	+	ID=M.aurum_00239;Parent=M.aurum_00239_gene;locus_tag=M.aurum_00239;product=hypothetical protein;protein_id=M.aurum_00239
251510	252961	1452	gene	+	ID=M.aurum_00239_gene;locus_tag=M.aurum_00239
252925	253473	549	CDS	+	ID=M.aurum_00240;Parent=M.aurum_00240_gene;locus_tag=M.aurum_00240;product=hypothetical protein;protein_id=M.aurum_00240
252925	253473	549	gene	+	ID=M.aurum_00240_gene;locus_tag=M.aurum_00240
253523	254095	573	CDS	+	ID=M.aurum_00241;Parent=M.aurum_00241_gene;locus_tag=M.aurum_00241;product=hypothetical protein;protein_id=M.aurum_00241
253523	254095	573	gene	+	ID=M.aurum_00241_gene;locus_tag=M.aurum_00241
254149	254649	501	CDS	+	ID=M.aurum_00242;Parent=M.aurum_00242_gene;locus_tag=M.aurum_00242;product=hypothetical protein;protein_id=M.aurum_00242
254149	254649	501	gene	+	ID=M.aurum_00242_gene;locus_tag=M.aurum_00242
254734	255144	411	CDS	-	ID=M.aurum_00243;Parent=M.aurum_00243_gene;locus_tag=M.aurum_00243;product=hypothetical protein;protein_id=M.aurum_00243
254734	255144	411	gene	-	ID=M.aurum_00243_gene;locus_tag=M.aurum_00243
255299	255493	195	CDS	-	ID=M.aurum_00244;Parent=M.aurum_00244_gene,similar to AA sequence:UniProtKB:P00203;locus_tag=M.aurum_00244;product=Ferredoxin;protein_id=M.aurum_00244
255299	255493	195	gene	-	ID=M.aurum_00244_gene;locus_tag=M.aurum_00244
255648	256892	1245	CDS	+	ID=M.aurum_00245;Parent=M.aurum_00245_gene;eC_number=1.14.12.1;Name=antA_2;gene=antA_2,similar to AA sequence:UniProtKB:O85673;locus_tag=M.aurum_00245;product=Anthranilate 1%2C2-dioxygenase large subunit;protein_id=M.aurum_00245
255648	256892	1245	gene	+	ID=M.aurum_00245_gene;Name=antA_2;gene=antA_2;locus_tag=M.aurum_00245
256889	258340	1452	CDS	+	ID=M.aurum_00246;Parent=M.aurum_00246_gene;eC_number=1.2.1.86;Name=geoB_2;gene=geoB_2,similar to AA sequence:UniProtKB:H1ZV37;locus_tag=M.aurum_00246;product=Geranial dehydrogenase;protein_id=M.aurum_00246
256889	258340	1452	gene	+	ID=M.aurum_00246_gene;Name=geoB_2;gene=geoB_2;locus_tag=M.aurum_00246
258369	259490	1122	CDS	+	ID=M.aurum_00247;Parent=M.aurum_00247_gene;eC_number=1.1.1.1;Name=adhB_1;gene=adhB_1,similar to AA sequence:UniProtKB:P9WQC7;locus_tag=M.aurum_00247;product=Alcohol dehydrogenase B;protein_id=M.aurum_00247
258369	259490	1122	gene	+	ID=M.aurum_00247_gene;Name=adhB_1;gene=adhB_1;locus_tag=M.aurum_00247
259556	260233	678	CDS	+	ID=M.aurum_00248;Parent=M.aurum_00248_gene;Name=degU_1;gene=degU_1,similar to AA sequence:UniProtKB:P13800;locus_tag=M.aurum_00248;product=Transcriptional regulatory protein DegU;protein_id=M.aurum_00248
259556	260233	678	gene	+	ID=M.aurum_00248_gene;Name=degU_1;gene=degU_1;locus_tag=M.aurum_00248
260321	260758	438	CDS	+	ID=M.aurum_00249;Parent=M.aurum_00249_gene;eC_number=1.1.98.-,similar to AA sequence:UniProtKB:P9WP11;locus_tag=M.aurum_00249;product=F420H(2)-dependent quinone reductase;protein_id=M.aurum_00249
260321	260758	438	gene	+	ID=M.aurum_00249_gene;locus_tag=M.aurum_00249
260875	262353	1479	CDS	+	ID=M.aurum_00250;Parent=M.aurum_00250_gene;eC_number=1.13.11.43,similar to AA sequence:UniProtKB:Q53353;locus_tag=M.aurum_00250;product=Lignostilbene-alpha%2Cbeta-dioxygenase isozyme I;protein_id=M.aurum_00250
260875	262353	1479	gene	+	ID=M.aurum_00250_gene;locus_tag=M.aurum_00250
262603	264081	1479	CDS	+	ID=M.aurum_00251;Parent=M.aurum_00251_gene;eC_number=1.13.11.43,similar to AA sequence:UniProtKB:Q53353;locus_tag=M.aurum_00251;product=Lignostilbene-alpha%2Cbeta-dioxygenase isozyme I;protein_id=M.aurum_00251
262603	264081	1479	gene	+	ID=M.aurum_00251_gene;locus_tag=M.aurum_00251
264265	265782	1518	CDS	+	ID=M.aurum_00252;Parent=M.aurum_00252_gene;eC_number=6.2.1.3;Name=lcfB_1;gene=lcfB_1,similar to AA sequence:UniProtKB:O07610;locus_tag=M.aurum_00252;product=Long-chain-fatty-acid--CoA ligase;protein_id=M.aurum_00252
264265	265782	1518	gene	+	ID=M.aurum_00252_gene;Name=lcfB_1;gene=lcfB_1;locus_tag=M.aurum_00252
266155	266829	675	CDS	+	ID=M.aurum_00253;Parent=M.aurum_00253_gene;Name=kstR2_1;gene=kstR2_1,similar to AA sequence:UniProtKB:P9WMB9;locus_tag=M.aurum_00253;product=HTH-type transcriptional repressor KstR2;protein_id=M.aurum_00253
266155	266829	675	gene	+	ID=M.aurum_00253_gene;Name=kstR2_1;gene=kstR2_1;locus_tag=M.aurum_00253
266990	268207	1218	CDS	+	ID=M.aurum_00254;Parent=M.aurum_00254_gene;eC_number=2.3.1.174;Name=paaJ;gene=paaJ,similar to AA sequence:UniProtKB:P0C7L2;locus_tag=M.aurum_00254;product=3-oxoadipyl-CoA/3-oxo-5%2C6-dehydrosuberyl-CoA thiolase;protein_id=M.aurum_00254
266990	268207	1218	gene	+	ID=M.aurum_00254_gene;Name=paaJ;gene=paaJ;locus_tag=M.aurum_00254
268204	268962	759	CDS	+	ID=M.aurum_00255;Parent=M.aurum_00255_gene;eC_number=1.1.1.100;Name=fabG_2;gene=fabG_2,similar to AA sequence:UniProtKB:P0A2C9;locus_tag=M.aurum_00255;product=3-oxoacyl-[acyl-carrier-protein] reductase FabG;protein_id=M.aurum_00255
268204	268962	759	gene	+	ID=M.aurum_00255_gene;Name=fabG_2;gene=fabG_2;locus_tag=M.aurum_00255
269000	270178	1179	CDS	+	ID=M.aurum_00256;Parent=M.aurum_00256_gene;eC_number=1.3.99.-,similar to AA sequence:UniProtKB:P95280;locus_tag=M.aurum_00256;product=Putative acyl-CoA dehydrogenase FadE17;protein_id=M.aurum_00256
269000	270178	1179	gene	+	ID=M.aurum_00256_gene;locus_tag=M.aurum_00256
270175	271278	1104	CDS	+	ID=M.aurum_00257;Parent=M.aurum_00257_gene;eC_number=1.3.99.-,similar to AA sequence:UniProtKB:I6Y3Q0;locus_tag=M.aurum_00257;product=Acyl-CoA dehydrogenase FadE27;protein_id=M.aurum_00257
270175	271278	1104	gene	+	ID=M.aurum_00257_gene;locus_tag=M.aurum_00257
271420	272922	1503	CDS	+	ID=M.aurum_00258;Parent=M.aurum_00258_gene;eC_number=6.2.1.3;Name=lcfB_2;gene=lcfB_2,similar to AA sequence:UniProtKB:O07610;locus_tag=M.aurum_00258;product=Long-chain-fatty-acid--CoA ligase;protein_id=M.aurum_00258
271420	272922	1503	gene	+	ID=M.aurum_00258_gene;Name=lcfB_2;gene=lcfB_2;locus_tag=M.aurum_00258
272940	273503	564	CDS	-	ID=M.aurum_00259;Parent=M.aurum_00259_gene;Name=ethR_2;gene=ethR_2,similar to AA sequence:UniProtKB:Q7TVI1;locus_tag=M.aurum_00259;product=HTH-type transcriptional regulator EthR;protein_id=M.aurum_00259
272940	273503	564	gene	-	ID=M.aurum_00259_gene;Name=ethR_2;gene=ethR_2;locus_tag=M.aurum_00259
273609	274919	1311	CDS	-	ID=M.aurum_00260;Parent=M.aurum_00260_gene;eC_number=1.14.-.-,similar to AA sequence:UniProtKB:P33271;locus_tag=M.aurum_00260;product=Cytochrome P450 107B1;protein_id=M.aurum_00260
273609	274919	1311	gene	-	ID=M.aurum_00260_gene;locus_tag=M.aurum_00260
275033	275446	414	CDS	+	ID=M.aurum_00261;Parent=M.aurum_00261_gene;locus_tag=M.aurum_00261;product=hypothetical protein;protein_id=M.aurum_00261
275033	275446	414	gene	+	ID=M.aurum_00261_gene;locus_tag=M.aurum_00261
275446	276132	687	CDS	+	ID=M.aurum_00262;Parent=M.aurum_00262_gene;eC_number=1.1.1.100;Name=fabG1_1;gene=fabG1_1,similar to AA sequence:UniProtKB:P9WGT3;locus_tag=M.aurum_00262;product=3-oxoacyl-[acyl-carrier-protein] reductase FabG1;protein_id=M.aurum_00262
275446	276132	687	gene	+	ID=M.aurum_00262_gene;Name=fabG1_1;gene=fabG1_1;locus_tag=M.aurum_00262
276164	277282	1119	CDS	+	ID=M.aurum_00263;Parent=M.aurum_00263_gene;eC_number=1.14.14.3;Name=luxA_1;gene=luxA_1,similar to AA sequence:UniProtKB:P07740;locus_tag=M.aurum_00263;product=Alkanal monooxygenase alpha chain;protein_id=M.aurum_00263
276164	277282	1119	gene	+	ID=M.aurum_00263_gene;Name=luxA_1;gene=luxA_1;locus_tag=M.aurum_00263
277279	279465	2187	CDS	+	ID=M.aurum_00264;Parent=M.aurum_00264_gene;eC_number=1.1.99.33;Name=fdhF;gene=fdhF,similar to AA sequence:UniProtKB:P07658;locus_tag=M.aurum_00264;product=Formate dehydrogenase H;protein_id=M.aurum_00264
277279	279465	2187	gene	+	ID=M.aurum_00264_gene;Name=fdhF;gene=fdhF;locus_tag=M.aurum_00264
279462	281657	2196	CDS	+	ID=M.aurum_00265;Parent=M.aurum_00265_gene;eC_number=1.7.99.4;Name=nasC_1;gene=nasC_1,similar to AA sequence:UniProtKB:P42434;locus_tag=M.aurum_00265;product=Assimilatory nitrate reductase catalytic subunit;protein_id=M.aurum_00265
279462	281657	2196	gene	+	ID=M.aurum_00265_gene;Name=nasC_1;gene=nasC_1;locus_tag=M.aurum_00265
281793	282857	1065	CDS	+	ID=M.aurum_00266;Parent=M.aurum_00266_gene;eC_number=3.1.1.1;Name=nlhH_1;gene=nlhH_1,similar to AA sequence:UniProtKB:P9WK87;locus_tag=M.aurum_00266;product=Carboxylesterase NlhH;protein_id=M.aurum_00266
281793	282857	1065	gene	+	ID=M.aurum_00266_gene;Name=nlhH_1;gene=nlhH_1;locus_tag=M.aurum_00266
282858	283406	549	CDS	-	ID=M.aurum_00267;Parent=M.aurum_00267_gene;locus_tag=M.aurum_00267;product=hypothetical protein;protein_id=M.aurum_00267
282858	283406	549	gene	-	ID=M.aurum_00267_gene;locus_tag=M.aurum_00267
283513	284775	1263	CDS	+	ID=M.aurum_00268;Parent=M.aurum_00268_gene;eC_number=1.3.1.95;Name=acrC_1;gene=acrC_1,similar to AA sequence:UniProtKB:G3KIM8;locus_tag=M.aurum_00268;product=Acryloyl-CoA reductase (NADH);protein_id=M.aurum_00268
283513	284775	1263	gene	+	ID=M.aurum_00268_gene;Name=acrC_1;gene=acrC_1;locus_tag=M.aurum_00268
284768	285865	1098	CDS	+	ID=M.aurum_00269;Parent=M.aurum_00269_gene;locus_tag=M.aurum_00269;product=hypothetical protein;protein_id=M.aurum_00269
284768	285865	1098	gene	+	ID=M.aurum_00269_gene;locus_tag=M.aurum_00269
286070	287146	1077	CDS	+	ID=M.aurum_00270;Parent=M.aurum_00270_gene;eC_number=1.3.1.103,similar to AA sequence:UniProtKB:Q59I44;locus_tag=M.aurum_00270;product=2-haloacrylate reductase;protein_id=M.aurum_00270
286070	287146	1077	gene	+	ID=M.aurum_00270_gene;locus_tag=M.aurum_00270
287218	288384	1167	CDS	+	ID=M.aurum_00271;Parent=M.aurum_00271_gene;eC_number=1.3.99.-,similar to AA sequence:UniProtKB:P9WQG1;locus_tag=M.aurum_00271;product=putative acyl-CoA dehydrogenase fadE25;protein_id=M.aurum_00271
287218	288384	1167	gene	+	ID=M.aurum_00271_gene;locus_tag=M.aurum_00271
288413	289534	1122	CDS	+	ID=M.aurum_00272;Parent=M.aurum_00272_gene;eC_number=1.6.1.2;Name=pntAA;gene=pntAA,similar to AA sequence:UniProtKB:Q2RSB2;locus_tag=M.aurum_00272;product=NAD(P) transhydrogenase subunit alpha part 1;protein_id=M.aurum_00272
288413	289534	1122	gene	+	ID=M.aurum_00272_gene;Name=pntAA;gene=pntAA;locus_tag=M.aurum_00272
289538	289864	327	CDS	+	ID=M.aurum_00273;Parent=M.aurum_00273_gene;eC_number=1.6.1.2;Name=pntA_1;gene=pntA_1,similar to AA sequence:UniProtKB:Q9ALA2;locus_tag=M.aurum_00273;product=NAD(P) transhydrogenase subunit alpha;protein_id=M.aurum_00273
289538	289864	327	gene	+	ID=M.aurum_00273_gene;Name=pntA_1;gene=pntA_1;locus_tag=M.aurum_00273
289861	290064	204	CDS	+	ID=M.aurum_00274;Parent=M.aurum_00274_gene;locus_tag=M.aurum_00274;product=hypothetical protein;protein_id=M.aurum_00274
289861	290064	204	gene	+	ID=M.aurum_00274_gene;locus_tag=M.aurum_00274
290061	291503	1443	CDS	+	ID=M.aurum_00275;Parent=M.aurum_00275_gene;eC_number=1.6.1.2;Name=pntB_1;gene=pntB_1,similar to AA sequence:UniProtKB:Q2RSB4;locus_tag=M.aurum_00275;product=NAD(P) transhydrogenase subunit beta;protein_id=M.aurum_00275
290061	291503	1443	gene	+	ID=M.aurum_00275_gene;Name=pntB_1;gene=pntB_1;locus_tag=M.aurum_00275
291545	292234	690	CDS	+	ID=M.aurum_00276;Parent=M.aurum_00276_gene;Name=yfiR;gene=yfiR,similar to AA sequence:UniProtKB:O31560;locus_tag=M.aurum_00276;product=putative HTH-type transcriptional regulator YfiR;protein_id=M.aurum_00276
291545	292234	690	gene	+	ID=M.aurum_00276_gene;Name=yfiR;gene=yfiR;locus_tag=M.aurum_00276
292302	292685	384	CDS	+	ID=M.aurum_00277;Parent=M.aurum_00277_gene;locus_tag=M.aurum_00277;product=hypothetical protein;protein_id=M.aurum_00277
292302	292685	384	gene	+	ID=M.aurum_00277_gene;locus_tag=M.aurum_00277
292651	295056	2406	CDS	-	ID=M.aurum_00278;Parent=M.aurum_00278_gene,similar to AA sequence:UniProtKB:Q9ABX9;locus_tag=M.aurum_00278;product=putative signaling protein;protein_id=M.aurum_00278
292651	295056	2406	gene	-	ID=M.aurum_00278_gene;locus_tag=M.aurum_00278
295086	295577	492	CDS	+	ID=M.aurum_00279;Parent=M.aurum_00279_gene;eC_number=3.1.4.-,similar to AA sequence:UniProtKB:P75349;locus_tag=M.aurum_00279;product=Putative metallophosphoesterase MG207 ;protein_id=M.aurum_00279
295086	295577	492	gene	+	ID=M.aurum_00279_gene;locus_tag=M.aurum_00279
295558	295908	351	CDS	-	ID=M.aurum_00280;Parent=M.aurum_00280_gene;Name=hxlR;gene=hxlR,similar to AA sequence:UniProtKB:P42406;locus_tag=M.aurum_00280;product=HTH-type transcriptional activator HxlR;protein_id=M.aurum_00280
295558	295908	351	gene	-	ID=M.aurum_00280_gene;Name=hxlR;gene=hxlR;locus_tag=M.aurum_00280
296008	296856	849	CDS	+	ID=M.aurum_00281;Parent=M.aurum_00281_gene;eC_number=1.1.1.60;Name=garR_1;gene=garR_1,similar to AA sequence:UniProtKB:P0ABQ2;locus_tag=M.aurum_00281;product=2-hydroxy-3-oxopropionate reductase;protein_id=M.aurum_00281
296008	296856	849	gene	+	ID=M.aurum_00281_gene;Name=garR_1;gene=garR_1;locus_tag=M.aurum_00281
296933	298840	1908	CDS	+	ID=M.aurum_00282;Parent=M.aurum_00282_gene;eC_number=3.1.6.-;Name=yjcS_1;gene=yjcS_1,similar to AA sequence:UniProtKB:P32717;locus_tag=M.aurum_00282;product=Putative alkyl/aryl-sulfatase YjcS;protein_id=M.aurum_00282
296933	298840	1908	gene	+	ID=M.aurum_00282_gene;Name=yjcS_1;gene=yjcS_1;locus_tag=M.aurum_00282
298882	299388	507	CDS	-	ID=M.aurum_00283;Parent=M.aurum_00283_gene;Name=blc;gene=blc,similar to AA sequence:UniProtKB:P0A901;locus_tag=M.aurum_00283;product=Outer membrane lipoprotein Blc;protein_id=M.aurum_00283
298882	299388	507	gene	-	ID=M.aurum_00283_gene;Name=blc;gene=blc;locus_tag=M.aurum_00283
299402	300166	765	CDS	-	ID=M.aurum_00284;Parent=M.aurum_00284_gene;eC_number=1.1.1.47;Name=gdhIV_1;gene=gdhIV_1,similar to AA sequence:UniProtKB:P39485;locus_tag=M.aurum_00284;product=Glucose 1-dehydrogenase 4;protein_id=M.aurum_00284
299402	300166	765	gene	-	ID=M.aurum_00284_gene;Name=gdhIV_1;gene=gdhIV_1;locus_tag=M.aurum_00284
300178	300783	606	CDS	+	ID=M.aurum_00285;Parent=M.aurum_00285_gene;eC_number=3.1.3.3;Name=pspB_2;gene=pspB_2,similar to AA sequence:UniProtKB:D3DFP8;locus_tag=M.aurum_00285;product=Putative phosphoserine phosphatase 2;protein_id=M.aurum_00285
300178	300783	606	gene	+	ID=M.aurum_00285_gene;Name=pspB_2;gene=pspB_2;locus_tag=M.aurum_00285
300809	301822	1014	CDS	+	ID=M.aurum_00286;Parent=M.aurum_00286_gene;locus_tag=M.aurum_00286;product=hypothetical protein;protein_id=M.aurum_00286
300809	301822	1014	gene	+	ID=M.aurum_00286_gene;locus_tag=M.aurum_00286
301827	302186	360	CDS	-	ID=M.aurum_00287;Parent=M.aurum_00287_gene,similar to AA sequence:UniProtKB:O69726;locus_tag=M.aurum_00287;product=putative membrane protein;protein_id=M.aurum_00287
301827	302186	360	gene	-	ID=M.aurum_00287_gene;locus_tag=M.aurum_00287
302318	303259	942	CDS	+	ID=M.aurum_00288;Parent=M.aurum_00288_gene;Name=yehZ;gene=yehZ,similar to AA sequence:UniProtKB:P33362;locus_tag=M.aurum_00288;product=Glycine betaine-binding protein YehZ;protein_id=M.aurum_00288
302318	303259	942	gene	+	ID=M.aurum_00288_gene;Name=yehZ;gene=yehZ;locus_tag=M.aurum_00288
303267	304373	1107	CDS	+	ID=M.aurum_00289;Parent=M.aurum_00289_gene;Name=opuBA;gene=opuBA,similar to AA sequence:UniProtKB:Q45460;locus_tag=M.aurum_00289;product=Choline transport ATP-binding protein OpuBA;protein_id=M.aurum_00289
303267	304373	1107	gene	+	ID=M.aurum_00289_gene;Name=opuBA;gene=opuBA;locus_tag=M.aurum_00289
304380	305036	657	CDS	+	ID=M.aurum_00290;Parent=M.aurum_00290_gene;Name=opuBB;gene=opuBB,similar to AA sequence:UniProtKB:Q45461;locus_tag=M.aurum_00290;product=Choline transport system permease protein OpuBB;protein_id=M.aurum_00290
304380	305036	657	gene	+	ID=M.aurum_00290_gene;Name=opuBB;gene=opuBB;locus_tag=M.aurum_00290
305033	305803	771	CDS	+	ID=M.aurum_00291;Parent=M.aurum_00291_gene;Name=opuCB;gene=opuCB,similar to AA sequence:UniProtKB:O34878;locus_tag=M.aurum_00291;product=Glycine betaine/carnitine/choline transport system permease protein OpuCB;protein_id=M.aurum_00291
305033	305803	771	gene	+	ID=M.aurum_00291_gene;Name=opuCB;gene=opuCB;locus_tag=M.aurum_00291
305790	306380	591	CDS	+	ID=M.aurum_00292;Parent=M.aurum_00292_gene;locus_tag=M.aurum_00292;product=hypothetical protein;protein_id=M.aurum_00292
305790	306380	591	gene	+	ID=M.aurum_00292_gene;locus_tag=M.aurum_00292
306343	307320	978	CDS	-	ID=M.aurum_00293;Parent=M.aurum_00293_gene;eC_number=1.3.1.12;Name=tyrA;gene=tyrA,similar to AA sequence:UniProtKB:O69721;locus_tag=M.aurum_00293;product=Prephenate dehydrogenase;protein_id=M.aurum_00293
306343	307320	978	gene	-	ID=M.aurum_00293_gene;Name=tyrA;gene=tyrA;locus_tag=M.aurum_00293
307380	307898	519	CDS	+	ID=M.aurum_00294;Parent=M.aurum_00294_gene;locus_tag=M.aurum_00294;product=hypothetical protein;protein_id=M.aurum_00294
307380	307898	519	gene	+	ID=M.aurum_00294_gene;locus_tag=M.aurum_00294
307895	308344	450	CDS	+	ID=M.aurum_00295;Parent=M.aurum_00295_gene;eC_number=3.5.4.33;Name=tadA_1;gene=tadA_1,similar to AA sequence:UniProtKB:Q99W51;locus_tag=M.aurum_00295;product=tRNA-specific adenosine deaminase;protein_id=M.aurum_00295
307895	308344	450	gene	+	ID=M.aurum_00295_gene;Name=tadA_1;gene=tadA_1;locus_tag=M.aurum_00295
308387	308477	91	tRNA	+	ID=M.aurum_00296;Parent=M.aurum_00296_gene;inference=COORDINATES:profile:Aragorn:1.2;locus_tag=M.aurum_00296;product=tRNA-Ser(cga)
308387	308477	91	gene	+	ID=M.aurum_00296_gene;locus_tag=M.aurum_00296
308641	309042	402	CDS	-	ID=M.aurum_00297;Parent=M.aurum_00297_gene;locus_tag=M.aurum_00297;product=hypothetical protein;protein_id=M.aurum_00297
308641	309042	402	gene	-	ID=M.aurum_00297_gene;locus_tag=M.aurum_00297
309048	309326	279	CDS	-	ID=M.aurum_00298;Parent=M.aurum_00298_gene;locus_tag=M.aurum_00298;product=hypothetical protein;protein_id=M.aurum_00298
309048	309326	279	gene	-	ID=M.aurum_00298_gene;locus_tag=M.aurum_00298
309375	311009	1635	CDS	-	ID=M.aurum_00299;Parent=M.aurum_00299_gene;locus_tag=M.aurum_00299;product=hypothetical protein;protein_id=M.aurum_00299
309375	311009	1635	gene	-	ID=M.aurum_00299_gene;locus_tag=M.aurum_00299
311120	312316	1197	CDS	+	ID=M.aurum_00300;Parent=M.aurum_00300_gene;eC_number=1.1.1.301,similar to AA sequence:UniProtKB:Q8KQL2;locus_tag=M.aurum_00300;product=D-arabitol-phosphate dehydrogenase;protein_id=M.aurum_00300
311120	312316	1197	gene	+	ID=M.aurum_00300_gene;locus_tag=M.aurum_00300
312280	313641	1362	CDS	-	ID=M.aurum_00301;Parent=M.aurum_00301_gene;Name=PE3;gene=PE3,similar to AA sequence:UniProtKB:Q79G04;locus_tag=M.aurum_00301;product=PE family protein PE3;protein_id=M.aurum_00301
312280	313641	1362	gene	-	ID=M.aurum_00301_gene;Name=PE3;gene=PE3;locus_tag=M.aurum_00301
313740	314102	363	CDS	+	ID=M.aurum_00302;Parent=M.aurum_00302_gene;locus_tag=M.aurum_00302;product=hypothetical protein;protein_id=M.aurum_00302
313740	314102	363	gene	+	ID=M.aurum_00302_gene;locus_tag=M.aurum_00302
314157	314669	513	CDS	-	ID=M.aurum_00303;Parent=M.aurum_00303_gene;Name=lpqH_1;gene=lpqH_1,similar to AA sequence:UniProtKB:A5U990;locus_tag=M.aurum_00303;product=Lipoprotein LpqH;protein_id=M.aurum_00303
314157	314669	513	gene	-	ID=M.aurum_00303_gene;Name=lpqH_1;gene=lpqH_1;locus_tag=M.aurum_00303
314786	315226	441	CDS	-	ID=M.aurum_00304;Parent=M.aurum_00304_gene;Name=lpqH_2;gene=lpqH_2,similar to AA sequence:UniProtKB:A5U990;locus_tag=M.aurum_00304;product=Lipoprotein LpqH;protein_id=M.aurum_00304
314786	315226	441	gene	-	ID=M.aurum_00304_gene;Name=lpqH_2;gene=lpqH_2;locus_tag=M.aurum_00304
315235	316500	1266	CDS	+	ID=M.aurum_00305;Parent=M.aurum_00305_gene;eC_number=2.4.2.29;Name=tgt;gene=tgt,similar to AA sequence:UniProtKB:P66905;locus_tag=M.aurum_00305;product=Queuine tRNA-ribosyltransferase;protein_id=M.aurum_00305
315235	316500	1266	gene	+	ID=M.aurum_00305_gene;Name=tgt;gene=tgt;locus_tag=M.aurum_00305
316521	317744	1224	CDS	+	ID=M.aurum_00306;Parent=M.aurum_00306_gene;eC_number=1.14.-.-;Name=yjiB_1;gene=yjiB_1,similar to AA sequence:UniProtKB:O34374;locus_tag=M.aurum_00306;product=Putative cytochrome P450 YjiB;protein_id=M.aurum_00306
316521	317744	1224	gene	+	ID=M.aurum_00306_gene;Name=yjiB_1;gene=yjiB_1;locus_tag=M.aurum_00306
317799	319028	1230	CDS	+	ID=M.aurum_00307;Parent=M.aurum_00307_gene;eC_number=1.5.1.43,similar to AA sequence:UniProtKB:Q9KRL3;locus_tag=M.aurum_00307;product=Carboxynorspermidine synthase;protein_id=M.aurum_00307
317799	319028	1230	gene	+	ID=M.aurum_00307_gene;locus_tag=M.aurum_00307
319039	320403	1365	CDS	+	ID=M.aurum_00308;Parent=M.aurum_00308_gene;eC_number=2.8.3.-;Name=cat1;gene=cat1,similar to AA sequence:UniProtKB:P38946;locus_tag=M.aurum_00308;product=Succinyl-CoA:coenzyme A transferase;protein_id=M.aurum_00308
319039	320403	1365	gene	+	ID=M.aurum_00308_gene;Name=cat1;gene=cat1;locus_tag=M.aurum_00308
320432	321796	1365	CDS	+	ID=M.aurum_00309;Parent=M.aurum_00309_gene;eC_number=1.3.5.5;Name=pds_1;gene=pds_1,similar to AA sequence:UniProtKB:P26294;locus_tag=M.aurum_00309;product=15-cis-phytoene desaturase;protein_id=M.aurum_00309
320432	321796	1365	gene	+	ID=M.aurum_00309_gene;Name=pds_1;gene=pds_1;locus_tag=M.aurum_00309
321793	322365	573	CDS	+	ID=M.aurum_00310;Parent=M.aurum_00310_gene;locus_tag=M.aurum_00310;product=hypothetical protein;protein_id=M.aurum_00310
321793	322365	573	gene	+	ID=M.aurum_00310_gene;locus_tag=M.aurum_00310
322393	323949	1557	CDS	+	ID=M.aurum_00311;Parent=M.aurum_00311_gene;eC_number=6.2.1.3,similar to AA sequence:UniProtKB:Q5SKN9;locus_tag=M.aurum_00311;product=Long-chain-fatty-acid--CoA ligase;protein_id=M.aurum_00311
322393	323949	1557	gene	+	ID=M.aurum_00311_gene;locus_tag=M.aurum_00311
323953	324717	765	CDS	-	ID=M.aurum_00312;Parent=M.aurum_00312_gene;eC_number=3.6.3.-;Name=tcyC_1;gene=tcyC_1,similar to AA sequence:UniProtKB:P39456;locus_tag=M.aurum_00312;product=L-cystine import ATP-binding protein TcyC;protein_id=M.aurum_00312
323953	324717	765	gene	-	ID=M.aurum_00312_gene;Name=tcyC_1;gene=tcyC_1;locus_tag=M.aurum_00312
324714	326261	1548	CDS	-	ID=M.aurum_00313;Parent=M.aurum_00313_gene;Name=tcyA;gene=tcyA,similar to AA sequence:UniProtKB:P42199;locus_tag=M.aurum_00313;product=L-cystine-binding protein TcyA;protein_id=M.aurum_00313
324714	326261	1548	gene	-	ID=M.aurum_00313_gene;Name=tcyA;gene=tcyA;locus_tag=M.aurum_00313
326258	327118	861	CDS	-	ID=M.aurum_00314;Parent=M.aurum_00314_gene;eC_number=6.1.1.17;Name=gltX_1;gene=gltX_1,similar to AA sequence:UniProtKB:Q2SX36;locus_tag=M.aurum_00314;product=Glutamate--tRNA ligase;protein_id=M.aurum_00314
326258	327118	861	gene	-	ID=M.aurum_00314_gene;Name=gltX_1;gene=gltX_1;locus_tag=M.aurum_00314
327125	327769	645	CDS	-	ID=M.aurum_00315;Parent=M.aurum_00315_gene;eC_number=3.1.2.6;Name=gloB_1;gene=gloB_1,protein motif:HAMAP:MF_01374;locus_tag=M.aurum_00315;product=Hydroxyacylglutathione hydrolase;protein_id=M.aurum_00315
327125	327769	645	gene	-	ID=M.aurum_00315_gene;Name=gloB_1;gene=gloB_1;locus_tag=M.aurum_00315
327808	329691	1884	CDS	-	ID=M.aurum_00316;Parent=M.aurum_00316_gene;eC_number=1.-.-.-,similar to AA sequence:UniProtKB:P9WIT1;locus_tag=M.aurum_00316;product=putative FAD-linked oxidoreductase;protein_id=M.aurum_00316
327808	329691	1884	gene	-	ID=M.aurum_00316_gene;locus_tag=M.aurum_00316
329834	330898	1065	CDS	-	ID=M.aurum_00317;Parent=M.aurum_00317_gene;eC_number=6.5.1.1;Name=ligC_1;gene=ligC_1,similar to AA sequence:UniProtKB:L0TDE1;locus_tag=M.aurum_00317;product=DNA ligase C;protein_id=M.aurum_00317
329834	330898	1065	gene	-	ID=M.aurum_00317_gene;Name=ligC_1;gene=ligC_1;locus_tag=M.aurum_00317
330895	331971	1077	CDS	-	ID=M.aurum_00318;Parent=M.aurum_00318_gene;eC_number=4.1.2.48;Name=ltaE;gene=ltaE,similar to AA sequence:UniProtKB:O50584;locus_tag=M.aurum_00318;product=Low specificity L-threonine aldolase;protein_id=M.aurum_00318
330895	331971	1077	gene	-	ID=M.aurum_00318_gene;Name=ltaE;gene=ltaE;locus_tag=M.aurum_00318
332001	332177	177	CDS	-	ID=M.aurum_00319;Parent=M.aurum_00319_gene;locus_tag=M.aurum_00319;product=hypothetical protein;protein_id=M.aurum_00319
332001	332177	177	gene	-	ID=M.aurum_00319_gene;locus_tag=M.aurum_00319
332195	333121	927	CDS	-	ID=M.aurum_00320;Parent=M.aurum_00320_gene;locus_tag=M.aurum_00320;product=hypothetical protein;protein_id=M.aurum_00320
332195	333121	927	gene	-	ID=M.aurum_00320_gene;locus_tag=M.aurum_00320
333276	333749	474	CDS	+	ID=M.aurum_00321;Parent=M.aurum_00321_gene;locus_tag=M.aurum_00321;product=hypothetical protein;protein_id=M.aurum_00321
333276	333749	474	gene	+	ID=M.aurum_00321_gene;locus_tag=M.aurum_00321
334032	334787	756	CDS	+	ID=M.aurum_00322;Parent=M.aurum_00322_gene;Name=mlaE_3;gene=mlaE_3,similar to AA sequence:UniProtKB:P64606;locus_tag=M.aurum_00322;product=putative phospholipid ABC transporter permease protein MlaE;protein_id=M.aurum_00322
334032	334787	756	gene	+	ID=M.aurum_00322_gene;Name=mlaE_3;gene=mlaE_3;locus_tag=M.aurum_00322
334784	335638	855	CDS	+	ID=M.aurum_00323;Parent=M.aurum_00323_gene;Name=mlaE_4;gene=mlaE_4,similar to AA sequence:UniProtKB:P64606;locus_tag=M.aurum_00323;product=putative phospholipid ABC transporter permease protein MlaE;protein_id=M.aurum_00323
334784	335638	855	gene	+	ID=M.aurum_00323_gene;Name=mlaE_4;gene=mlaE_4;locus_tag=M.aurum_00323
335715	337079	1365	CDS	-	ID=M.aurum_00324;Parent=M.aurum_00324_gene;locus_tag=M.aurum_00324;product=hypothetical protein;protein_id=M.aurum_00324
335715	337079	1365	gene	-	ID=M.aurum_00324_gene;locus_tag=M.aurum_00324
337096	338124	1029	CDS	+	ID=M.aurum_00325;Parent=M.aurum_00325_gene;Name=mlaD_1;gene=mlaD_1,similar to AA sequence:UniProtKB:P64604;locus_tag=M.aurum_00325;product=putative phospholipid ABC transporter-binding protein MlaD;protein_id=M.aurum_00325
337096	338124	1029	gene	+	ID=M.aurum_00325_gene;Name=mlaD_1;gene=mlaD_1;locus_tag=M.aurum_00325
338109	339410	1302	CDS	+	ID=M.aurum_00326;Parent=M.aurum_00326_gene;locus_tag=M.aurum_00326;product=hypothetical protein;protein_id=M.aurum_00326
338109	339410	1302	gene	+	ID=M.aurum_00326_gene;locus_tag=M.aurum_00326
339407	340669	1263	CDS	+	ID=M.aurum_00327;Parent=M.aurum_00327_gene;locus_tag=M.aurum_00327;product=hypothetical protein;protein_id=M.aurum_00327
339407	340669	1263	gene	+	ID=M.aurum_00327_gene;locus_tag=M.aurum_00327
340695	341819	1125	CDS	+	ID=M.aurum_00328;Parent=M.aurum_00328_gene;Name=lprN_2;gene=lprN_2,similar to AA sequence:UniProtKB:I6Y3P1;locus_tag=M.aurum_00328;product=Lipoprotein LprN;protein_id=M.aurum_00328
340695	341819	1125	gene	+	ID=M.aurum_00328_gene;Name=lprN_2;gene=lprN_2;locus_tag=M.aurum_00328
341821	343284	1464	CDS	+	ID=M.aurum_00329;Parent=M.aurum_00329_gene;locus_tag=M.aurum_00329;product=hypothetical protein;protein_id=M.aurum_00329
341821	343284	1464	gene	+	ID=M.aurum_00329_gene;locus_tag=M.aurum_00329
343297	343692	396	CDS	-	ID=M.aurum_00330;Parent=M.aurum_00330_gene;locus_tag=M.aurum_00330;product=hypothetical protein;protein_id=M.aurum_00330
343297	343692	396	gene	-	ID=M.aurum_00330_gene;locus_tag=M.aurum_00330
343844	344890	1047	CDS	+	ID=M.aurum_00331;Parent=M.aurum_00331_gene;eC_number=6.5.1.1;Name=ligC_2;gene=ligC_2,similar to AA sequence:UniProtKB:A0R5T2;locus_tag=M.aurum_00331;product=DNA ligase C1;protein_id=M.aurum_00331
343844	344890	1047	gene	+	ID=M.aurum_00331_gene;Name=ligC_2;gene=ligC_2;locus_tag=M.aurum_00331
344890	345942	1053	CDS	+	ID=M.aurum_00332;Parent=M.aurum_00332_gene;Name=ligD_1;gene=ligD_1,similar to AA sequence:UniProtKB:A0R3R7;locus_tag=M.aurum_00332;product=Multifunctional non-homologous end joining protein LigD;protein_id=M.aurum_00332
344890	345942	1053	gene	+	ID=M.aurum_00332_gene;Name=ligD_1;gene=ligD_1;locus_tag=M.aurum_00332
345955	346218	264	CDS	-	ID=M.aurum_00333;Parent=M.aurum_00333_gene;locus_tag=M.aurum_00333;product=hypothetical protein;protein_id=M.aurum_00333
345955	346218	264	gene	-	ID=M.aurum_00333_gene;locus_tag=M.aurum_00333
347111	348130	1020	CDS	-	ID=M.aurum_00334;Parent=M.aurum_00334_gene;Name=hhoA;gene=hhoA,similar to AA sequence:UniProtKB:P72780;locus_tag=M.aurum_00334;product=Putative serine protease HhoA;protein_id=M.aurum_00334
347111	348130	1020	gene	-	ID=M.aurum_00334_gene;Name=hhoA;gene=hhoA;locus_tag=M.aurum_00334
348214	348897	684	CDS	-	ID=M.aurum_00335;Parent=M.aurum_00335_gene;locus_tag=M.aurum_00335;product=hypothetical protein;protein_id=M.aurum_00335
348214	348897	684	gene	-	ID=M.aurum_00335_gene;locus_tag=M.aurum_00335
348968	349054	87	tRNA	-	ID=M.aurum_00336;Parent=M.aurum_00336_gene;inference=COORDINATES:profile:Aragorn:1.2;locus_tag=M.aurum_00336;product=tRNA-Ser(gga)
348968	349054	87	gene	-	ID=M.aurum_00336_gene;locus_tag=M.aurum_00336
349291	350583	1293	CDS	+	ID=M.aurum_00337;Parent=M.aurum_00337_gene,similar to AA sequence:UniProtKB:A0R5R7;locus_tag=M.aurum_00337;product=Putative aminotransferase/MSMEI_6121;protein_id=M.aurum_00337
349291	350583	1293	gene	+	ID=M.aurum_00337_gene;locus_tag=M.aurum_00337
350623	352239	1617	CDS	+	ID=M.aurum_00338;Parent=M.aurum_00338_gene;eC_number=2.7.7.7;Name=dnaX_1;gene=dnaX_1,similar to AA sequence:UniProtKB:P9WNT9;locus_tag=M.aurum_00338;product=DNA polymerase III subunit gamma/tau;protein_id=M.aurum_00338
350623	352239	1617	gene	+	ID=M.aurum_00338_gene;Name=dnaX_1;gene=dnaX_1;locus_tag=M.aurum_00338
352212	352616	405	CDS	+	ID=M.aurum_00339;Parent=M.aurum_00339_gene;eC_number=2.7.7.7;Name=dnaX_2;gene=dnaX_2,similar to AA sequence:UniProtKB:P9WNT9;locus_tag=M.aurum_00339;product=DNA polymerase III subunit gamma/tau;protein_id=M.aurum_00339
352212	352616	405	gene	+	ID=M.aurum_00339_gene;Name=dnaX_2;gene=dnaX_2;locus_tag=M.aurum_00339
352758	354026	1269	CDS	-	ID=M.aurum_00340;Parent=M.aurum_00340_gene;eC_number=2.1.1.-,similar to AA sequence:UniProtKB:O69687;locus_tag=M.aurum_00340;product=putative fatty acid methyltransferase;protein_id=M.aurum_00340
352758	354026	1269	gene	-	ID=M.aurum_00340_gene;locus_tag=M.aurum_00340
354059	355348	1290	CDS	-	ID=M.aurum_00341;Parent=M.aurum_00341_gene;locus_tag=M.aurum_00341;product=hypothetical protein;protein_id=M.aurum_00341
354059	355348	1290	gene	-	ID=M.aurum_00341_gene;locus_tag=M.aurum_00341
355512	355949	438	CDS	+	ID=M.aurum_00342;Parent=M.aurum_00342_gene;locus_tag=M.aurum_00342;product=hypothetical protein;protein_id=M.aurum_00342
355512	355949	438	gene	+	ID=M.aurum_00342_gene;locus_tag=M.aurum_00342
355994	356731	738	CDS	-	ID=M.aurum_00343;Parent=M.aurum_00343_gene;eC_number=3.5.1.28,similar to AA sequence:UniProtKB:I6Y4D2;locus_tag=M.aurum_00343;product=N-acetylmuramoyl-L-alanine amidase;protein_id=M.aurum_00343
355994	356731	738	gene	-	ID=M.aurum_00343_gene;locus_tag=M.aurum_00343
356854	357183	330	CDS	+	ID=M.aurum_00344;Parent=M.aurum_00344_gene,similar to AA sequence:UniProtKB:P9WNR9;locus_tag=M.aurum_00344;product=Nucleoid-associated protein;protein_id=M.aurum_00344
356854	357183	330	gene	+	ID=M.aurum_00344_gene;locus_tag=M.aurum_00344
357200	357811	612	CDS	+	ID=M.aurum_00345;Parent=M.aurum_00345_gene;Name=recR;gene=recR,similar to AA sequence:UniProtKB:P9WHI3;locus_tag=M.aurum_00345;product=Recombination protein RecR;protein_id=M.aurum_00345
357200	357811	612	gene	+	ID=M.aurum_00345_gene;Name=recR;gene=recR;locus_tag=M.aurum_00345
357847	358554	708	CDS	-	ID=M.aurum_00346;Parent=M.aurum_00346_gene;Name=cobQ_1;gene=cobQ_1,protein motif:HAMAP:MF_00028;locus_tag=M.aurum_00346;product=Cobyric acid synthase;protein_id=M.aurum_00346
357847	358554	708	gene	-	ID=M.aurum_00346_gene;Name=cobQ_1;gene=cobQ_1;locus_tag=M.aurum_00346
358551	359795	1245	CDS	-	ID=M.aurum_00347;Parent=M.aurum_00347_gene;eC_number=6.3.2.9;Name=murD_1;gene=murD_1,protein motif:HAMAP:MF_00639;locus_tag=M.aurum_00347;product=UDP-N-acetylmuramoylalanine--D-glutamate ligase;protein_id=M.aurum_00347
358551	359795	1245	gene	-	ID=M.aurum_00347_gene;Name=murD_1;gene=murD_1;locus_tag=M.aurum_00347
359869	360858	990	CDS	+	ID=M.aurum_00348;Parent=M.aurum_00348_gene;eC_number=2.7.7.7;Name=dnaQ;gene=dnaQ,similar to AA sequence:UniProtKB:P03007;locus_tag=M.aurum_00348;product=DNA polymerase III subunit epsilon;protein_id=M.aurum_00348
359869	360858	990	gene	+	ID=M.aurum_00348_gene;Name=dnaQ;gene=dnaQ;locus_tag=M.aurum_00348
360845	361702	858	CDS	-	ID=M.aurum_00349;Parent=M.aurum_00349_gene;Name=marA;gene=marA,similar to AA sequence:UniProtKB:P0ACH5;locus_tag=M.aurum_00349;product=Multiple antibiotic resistance protein MarA;protein_id=M.aurum_00349
360845	361702	858	gene	-	ID=M.aurum_00349_gene;Name=marA;gene=marA;locus_tag=M.aurum_00349
361808	362395	588	CDS	+	ID=M.aurum_00350;Parent=M.aurum_00350_gene;eC_number=2.1.1.164;Name=rebM_2;gene=rebM_2,similar to AA sequence:UniProtKB:Q8KZ94;locus_tag=M.aurum_00350;product=Demethylrebeccamycin-D-glucose O-methyltransferase;protein_id=M.aurum_00350
361808	362395	588	gene	+	ID=M.aurum_00350_gene;Name=rebM_2;gene=rebM_2;locus_tag=M.aurum_00350
362408	363622	1215	CDS	-	ID=M.aurum_00351;Parent=M.aurum_00351_gene;locus_tag=M.aurum_00351;product=hypothetical protein;protein_id=M.aurum_00351
362408	363622	1215	gene	-	ID=M.aurum_00351_gene;locus_tag=M.aurum_00351
363710	364480	771	CDS	-	ID=M.aurum_00352;Parent=M.aurum_00352_gene;eC_number=1.1.1.163;Name=cpnA_1;gene=cpnA_1,similar to AA sequence:UniProtKB:Q8GAV9;locus_tag=M.aurum_00352;product=Cyclopentanol dehydrogenase;protein_id=M.aurum_00352
363710	364480	771	gene	-	ID=M.aurum_00352_gene;Name=cpnA_1;gene=cpnA_1;locus_tag=M.aurum_00352
364809	365669	861	CDS	+	ID=M.aurum_00353;Parent=M.aurum_00353_gene;eC_number=1.1.1.-,similar to AA sequence:UniProtKB:A0R518;locus_tag=M.aurum_00353;product=Putative short-chain type dehydrogenase/reductase/MSMEI_5872;protein_id=M.aurum_00353
364809	365669	861	gene	+	ID=M.aurum_00353_gene;locus_tag=M.aurum_00353
365679	366335	657	CDS	-	ID=M.aurum_00354;Parent=M.aurum_00354_gene;Name=ribBA_1;gene=ribBA_1,similar to AA sequence:UniProtKB:A5U2B7;locus_tag=M.aurum_00354;product=Riboflavin biosynthesis protein RibBA;protein_id=M.aurum_00354
365679	366335	657	gene	-	ID=M.aurum_00354_gene;Name=ribBA_1;gene=ribBA_1;locus_tag=M.aurum_00354
366450	366953	504	CDS	+	ID=M.aurum_00355;Parent=M.aurum_00355_gene;eC_number=1.5.1.36;Name=hsaB_1;gene=hsaB_1,similar to AA sequence:UniProtKB:P9WND9;locus_tag=M.aurum_00355;product=Flavin-dependent monooxygenase%2C reductase subunit HsaB;protein_id=M.aurum_00355
366450	366953	504	gene	+	ID=M.aurum_00355_gene;Name=hsaB_1;gene=hsaB_1;locus_tag=M.aurum_00355
366985	367299	315	CDS	+	ID=M.aurum_00356;Parent=M.aurum_00356_gene;locus_tag=M.aurum_00356;product=hypothetical protein;protein_id=M.aurum_00356
366985	367299	315	gene	+	ID=M.aurum_00356_gene;locus_tag=M.aurum_00356
367315	367947	633	CDS	-	ID=M.aurum_00357;Parent=M.aurum_00357_gene;Name=rcdA_1;gene=rcdA_1,similar to AA sequence:UniProtKB:P75811;locus_tag=M.aurum_00357;product=HTH-type transcriptional regulator RcdA;protein_id=M.aurum_00357
367315	367947	633	gene	-	ID=M.aurum_00357_gene;Name=rcdA_1;gene=rcdA_1;locus_tag=M.aurum_00357
368303	369382	1080	CDS	+	ID=M.aurum_00358;Parent=M.aurum_00358_gene;eC_number=1.14.13.162;Name=camP_1;gene=camP_1,similar to AA sequence:UniProtKB:Q6STM1;locus_tag=M.aurum_00358;product=2%2C5-diketocamphane 1%2C2-monooxygenase;protein_id=M.aurum_00358
368303	369382	1080	gene	+	ID=M.aurum_00358_gene;Name=camP_1;gene=camP_1;locus_tag=M.aurum_00358
369450	372434	2985	CDS	-	ID=M.aurum_00359;Parent=M.aurum_00359_gene;eC_number=1.4.1.2;Name=gdh_1;gene=gdh_1,similar to AA sequence:UniProtKB:O53203;locus_tag=M.aurum_00359;product=NAD-specific glutamate dehydrogenase;protein_id=M.aurum_00359
369450	372434	2985	gene	-	ID=M.aurum_00359_gene;Name=gdh_1;gene=gdh_1;locus_tag=M.aurum_00359
372768	373184	417	CDS	-	ID=M.aurum_00360;Parent=M.aurum_00360_gene;locus_tag=M.aurum_00360;product=hypothetical protein;protein_id=M.aurum_00360
372768	373184	417	gene	-	ID=M.aurum_00360_gene;locus_tag=M.aurum_00360
373232	375058	1827	CDS	-	ID=M.aurum_00361;Parent=M.aurum_00361_gene;eC_number=2.3.3.13;Name=leuA;gene=leuA,similar to AA sequence:UniProtKB:P9WQB3;locus_tag=M.aurum_00361;product=2-isopropylmalate synthase;protein_id=M.aurum_00361
373232	375058	1827	gene	-	ID=M.aurum_00361_gene;Name=leuA;gene=leuA;locus_tag=M.aurum_00361
375314	376015	702	CDS	+	ID=M.aurum_00362;Parent=M.aurum_00362_gene;locus_tag=M.aurum_00362;product=hypothetical protein;protein_id=M.aurum_00362
375314	376015	702	gene	+	ID=M.aurum_00362_gene;locus_tag=M.aurum_00362
376015	376305	291	CDS	+	ID=M.aurum_00363;Parent=M.aurum_00363_gene;Name=esxE;gene=esxE,similar to AA sequence:UniProtKB:P9WNH8;locus_tag=M.aurum_00363;product=ESAT-6-like protein EsxE;protein_id=M.aurum_00363
376015	376305	291	gene	+	ID=M.aurum_00363_gene;Name=esxE;gene=esxE;locus_tag=M.aurum_00363
376310	379075	2766	CDS	+	ID=M.aurum_00364;Parent=M.aurum_00364_gene;Name=cpnT;gene=cpnT,similar to AA sequence:UniProtKB:O05442;locus_tag=M.aurum_00364;product=Outer membrane channel protein CpnT;protein_id=M.aurum_00364
376310	379075	2766	gene	+	ID=M.aurum_00364_gene;Name=cpnT;gene=cpnT;locus_tag=M.aurum_00364
379068	379481	414	CDS	+	ID=M.aurum_00365;Parent=M.aurum_00365_gene;locus_tag=M.aurum_00365;product=hypothetical protein;protein_id=M.aurum_00365
379068	379481	414	gene	+	ID=M.aurum_00365_gene;locus_tag=M.aurum_00365
379474	380283	810	CDS	+	ID=M.aurum_00366;Parent=M.aurum_00366_gene;locus_tag=M.aurum_00366;product=hypothetical protein;protein_id=M.aurum_00366
379474	380283	810	gene	+	ID=M.aurum_00366_gene;locus_tag=M.aurum_00366
380341	380604	264	CDS	+	ID=M.aurum_00367;Parent=M.aurum_00367_gene;locus_tag=M.aurum_00367;product=hypothetical protein;protein_id=M.aurum_00367
380341	380604	264	gene	+	ID=M.aurum_00367_gene;locus_tag=M.aurum_00367
380601	381248	648	CDS	-	ID=M.aurum_00368;Parent=M.aurum_00368_gene;Name=sutR;gene=sutR,similar to AA sequence:UniProtKB:P77626;locus_tag=M.aurum_00368;product=HTH-type transcriptional regulator SutR;protein_id=M.aurum_00368
380601	381248	648	gene	-	ID=M.aurum_00368_gene;Name=sutR;gene=sutR;locus_tag=M.aurum_00368
381335	382531	1197	CDS	-	ID=M.aurum_00369;Parent=M.aurum_00369_gene;eC_number=1.5.3.19;Name=abo;gene=abo,similar to AA sequence:UniProtKB:Q8GAI3;locus_tag=M.aurum_00369;product=4-methylaminobutanoate oxidase (formaldehyde-forming);protein_id=M.aurum_00369
381335	382531	1197	gene	-	ID=M.aurum_00369_gene;Name=abo;gene=abo;locus_tag=M.aurum_00369
382528	383868	1341	CDS	-	ID=M.aurum_00370;Parent=M.aurum_00370_gene;eC_number=1.4.7.1;Name=gltB_2;gene=gltB_2,similar to AA sequence:UniProtKB:P55037;locus_tag=M.aurum_00370;product=Ferredoxin-dependent glutamate synthase 1;protein_id=M.aurum_00370
382528	383868	1341	gene	-	ID=M.aurum_00370_gene;Name=gltB_2;gene=gltB_2;locus_tag=M.aurum_00370
383880	384563	684	CDS	-	ID=M.aurum_00371;Parent=M.aurum_00371_gene;locus_tag=M.aurum_00371;product=hypothetical protein;protein_id=M.aurum_00371
383880	384563	684	gene	-	ID=M.aurum_00371_gene;locus_tag=M.aurum_00371
384551	385420	870	CDS	-	ID=M.aurum_00372;Parent=M.aurum_00372_gene;eC_number=2.6.1.16;Name=glmS_1;gene=glmS_1,similar to AA sequence:UniProtKB:P9WN49;locus_tag=M.aurum_00372;product=Glutamine--fructose-6-phosphate aminotransferase [isomerizing];protein_id=M.aurum_00372
384551	385420	870	gene	-	ID=M.aurum_00372_gene;Name=glmS_1;gene=glmS_1;locus_tag=M.aurum_00372
385438	386742	1305	CDS	-	ID=M.aurum_00373;Parent=M.aurum_00373_gene;eC_number=6.3.4.12,similar to AA sequence:UniProtKB:A9ZPH9;locus_tag=M.aurum_00373;product=Glutamate--methylamine ligase;protein_id=M.aurum_00373
385438	386742	1305	gene	-	ID=M.aurum_00373_gene;locus_tag=M.aurum_00373
386958	388223	1266	CDS	+	ID=M.aurum_00374;Parent=M.aurum_00374_gene;eC_number=2.7.2.4;Name=ask;gene=ask,similar to AA sequence:UniProtKB:P9WPX3;locus_tag=M.aurum_00374;product=Aspartokinase;protein_id=M.aurum_00374
386958	388223	1266	gene	+	ID=M.aurum_00374_gene;Name=ask;gene=ask;locus_tag=M.aurum_00374
388255	389304	1050	CDS	+	ID=M.aurum_00375;Parent=M.aurum_00375_gene;eC_number=1.2.1.11;Name=asd;gene=asd,similar to AA sequence:UniProtKB:P9WNX5;locus_tag=M.aurum_00375;product=Aspartate-semialdehyde dehydrogenase;protein_id=M.aurum_00375
388255	389304	1050	gene	+	ID=M.aurum_00375_gene;Name=asd;gene=asd;locus_tag=M.aurum_00375
389436	390422	987	CDS	+	ID=M.aurum_00376;Parent=M.aurum_00376_gene;locus_tag=M.aurum_00376;product=hypothetical protein;protein_id=M.aurum_00376
389436	390422	987	gene	+	ID=M.aurum_00376_gene;locus_tag=M.aurum_00376
390475	390843	369	CDS	+	ID=M.aurum_00377;Parent=M.aurum_00377_gene;locus_tag=M.aurum_00377;product=hypothetical protein;protein_id=M.aurum_00377
390475	390843	369	gene	+	ID=M.aurum_00377_gene;locus_tag=M.aurum_00377
390896	391426	531	CDS	+	ID=M.aurum_00378;Parent=M.aurum_00378_gene;locus_tag=M.aurum_00378;product=hypothetical protein;protein_id=M.aurum_00378
390896	391426	531	gene	+	ID=M.aurum_00378_gene;locus_tag=M.aurum_00378
391446	392108	663	CDS	+	ID=M.aurum_00379;Parent=M.aurum_00379_gene;locus_tag=M.aurum_00379;product=hypothetical protein;protein_id=M.aurum_00379
391446	392108	663	gene	+	ID=M.aurum_00379_gene;locus_tag=M.aurum_00379
392490	393449	960	CDS	+	ID=M.aurum_00380;Parent=M.aurum_00380_gene;eC_number=6.3.2.2;Name=egtA;gene=egtA,similar to AA sequence:UniProtKB:P9WPK7;locus_tag=M.aurum_00380;product=Glutamate--cysteine ligase EgtA;protein_id=M.aurum_00380
392490	393449	960	gene	+	ID=M.aurum_00380_gene;Name=egtA;gene=egtA;locus_tag=M.aurum_00380
393449	394735	1287	CDS	+	ID=M.aurum_00381;Parent=M.aurum_00381_gene;eC_number=1.14.99.50;Name=egtB;gene=egtB,similar to AA sequence:UniProtKB:A0R5N0;locus_tag=M.aurum_00381;product=Hercynine oxygenase;protein_id=M.aurum_00381
393449	394735	1287	gene	+	ID=M.aurum_00381_gene;Name=egtB;gene=egtB;locus_tag=M.aurum_00381
394728	395435	708	CDS	+	ID=M.aurum_00382;Parent=M.aurum_00382_gene;eC_number=3.5.1.118;Name=egtC;gene=egtC,similar to AA sequence:UniProtKB:A0R5M9;locus_tag=M.aurum_00382;product=Gamma-glutamyl-hercynylcysteine sulfoxide hydrolase;protein_id=M.aurum_00382
394728	395435	708	gene	+	ID=M.aurum_00382_gene;Name=egtC;gene=egtC;locus_tag=M.aurum_00382
395435	396385	951	CDS	+	ID=M.aurum_00383;Parent=M.aurum_00383_gene;eC_number=2.1.1.44;Name=egtD;gene=egtD,similar to AA sequence:UniProtKB:A0R5M8;locus_tag=M.aurum_00383;product=Histidine N-alpha-methyltransferase;protein_id=M.aurum_00383
395435	396385	951	gene	+	ID=M.aurum_00383_gene;Name=egtD;gene=egtD;locus_tag=M.aurum_00383
396382	397461	1080	CDS	+	ID=M.aurum_00384;Parent=M.aurum_00384_gene;eC_number=4.4.-.-;Name=egtE;gene=egtE,similar to AA sequence:UniProtKB:O69668;locus_tag=M.aurum_00384;product=putative hercynylcysteine sulfoxide lyase;protein_id=M.aurum_00384
396382	397461	1080	gene	+	ID=M.aurum_00384_gene;Name=egtE;gene=egtE;locus_tag=M.aurum_00384
397541	398254	714	CDS	-	ID=M.aurum_00385;Parent=M.aurum_00385_gene;eC_number=2.1.1.222;Name=ubiG_1;gene=ubiG_1,protein motif:HAMAP:MF_00472;locus_tag=M.aurum_00385;product=Ubiquinone biosynthesis O-methyltransferase;protein_id=M.aurum_00385
397541	398254	714	gene	-	ID=M.aurum_00385_gene;Name=ubiG_1;gene=ubiG_1;locus_tag=M.aurum_00385
398233	399714	1482	CDS	-	ID=M.aurum_00386;Parent=M.aurum_00386_gene;eC_number=6.3.2.2;Name=gshA;gene=gshA,protein motif:HAMAP:MF_01609;locus_tag=M.aurum_00386;product=Glutamate--cysteine ligase;protein_id=M.aurum_00386
398233	399714	1482	gene	-	ID=M.aurum_00386_gene;Name=gshA;gene=gshA;locus_tag=M.aurum_00386
399726	400403	678	CDS	-	ID=M.aurum_00387;Parent=M.aurum_00387_gene;locus_tag=M.aurum_00387;product=hypothetical protein;protein_id=M.aurum_00387
399726	400403	678	gene	-	ID=M.aurum_00387_gene;locus_tag=M.aurum_00387
400470	401786	1317	CDS	-	ID=M.aurum_00388;Parent=M.aurum_00388_gene;Name=yhjE_1;gene=yhjE_1,similar to AA sequence:UniProtKB:P37643;locus_tag=M.aurum_00388;product=Inner membrane metabolite transport protein YhjE;protein_id=M.aurum_00388
400470	401786	1317	gene	-	ID=M.aurum_00388_gene;Name=yhjE_1;gene=yhjE_1;locus_tag=M.aurum_00388
401815	402492	678	CDS	-	ID=M.aurum_00389;Parent=M.aurum_00389_gene;locus_tag=M.aurum_00389;product=hypothetical protein;protein_id=M.aurum_00389
401815	402492	678	gene	-	ID=M.aurum_00389_gene;locus_tag=M.aurum_00389
402513	403151	639	CDS	-	ID=M.aurum_00390;Parent=M.aurum_00390_gene;Name=yqjI;gene=yqjI,similar to AA sequence:UniProtKB:P64588;locus_tag=M.aurum_00390;product=Transcriptional regulator YqjI;protein_id=M.aurum_00390
402513	403151	639	gene	-	ID=M.aurum_00390_gene;Name=yqjI;gene=yqjI;locus_tag=M.aurum_00390
403248	404564	1317	CDS	+	ID=M.aurum_00391;Parent=M.aurum_00391_gene;eC_number=1.13.11.82,similar to AA sequence:UniProtKB:A4XES9;locus_tag=M.aurum_00391;product=8'-apo-carotenoid 13%2C14-cleaving dioxygenase;protein_id=M.aurum_00391
403248	404564	1317	gene	+	ID=M.aurum_00391_gene;locus_tag=M.aurum_00391
405054	406214	1161	CDS	+	ID=M.aurum_00392;Parent=M.aurum_00392_gene;locus_tag=M.aurum_00392;product=hypothetical protein;protein_id=M.aurum_00392
405054	406214	1161	gene	+	ID=M.aurum_00392_gene;locus_tag=M.aurum_00392
406215	407729	1515	CDS	-	ID=M.aurum_00393;Parent=M.aurum_00393_gene;Name=qacA;gene=qacA,similar to AA sequence:UniProtKB:P0A0J9;locus_tag=M.aurum_00393;product=Antiseptic resistance protein;protein_id=M.aurum_00393
406215	407729	1515	gene	-	ID=M.aurum_00393_gene;Name=qacA;gene=qacA;locus_tag=M.aurum_00393
407726	408289	564	CDS	-	ID=M.aurum_00394;Parent=M.aurum_00394_gene;locus_tag=M.aurum_00394;product=hypothetical protein;protein_id=M.aurum_00394
407726	408289	564	gene	-	ID=M.aurum_00394_gene;locus_tag=M.aurum_00394
408341	409108	768	CDS	-	ID=M.aurum_00395;Parent=M.aurum_00395_gene;locus_tag=M.aurum_00395;product=hypothetical protein;protein_id=M.aurum_00395
408341	409108	768	gene	-	ID=M.aurum_00395_gene;locus_tag=M.aurum_00395
409136	410128	993	CDS	+	ID=M.aurum_00396;Parent=M.aurum_00396_gene;locus_tag=M.aurum_00396;product=hypothetical protein;protein_id=M.aurum_00396
409136	410128	993	gene	+	ID=M.aurum_00396_gene;locus_tag=M.aurum_00396
410129	411451	1323	CDS	-	ID=M.aurum_00397;Parent=M.aurum_00397_gene;locus_tag=M.aurum_00397;product=hypothetical protein;protein_id=M.aurum_00397
410129	411451	1323	gene	-	ID=M.aurum_00397_gene;locus_tag=M.aurum_00397
411451	412404	954	CDS	-	ID=M.aurum_00398;Parent=M.aurum_00398_gene;locus_tag=M.aurum_00398;product=hypothetical protein;protein_id=M.aurum_00398
411451	412404	954	gene	-	ID=M.aurum_00398_gene;locus_tag=M.aurum_00398
412401	413489	1089	CDS	-	ID=M.aurum_00399;Parent=M.aurum_00399_gene,similar to AA sequence:UniProtKB:O69659;locus_tag=M.aurum_00399;product=putative membrane protein;protein_id=M.aurum_00399
412401	413489	1089	gene	-	ID=M.aurum_00399_gene;locus_tag=M.aurum_00399
413486	414085	600	CDS	-	ID=M.aurum_00400;Parent=M.aurum_00400_gene;locus_tag=M.aurum_00400;product=hypothetical protein;protein_id=M.aurum_00400
413486	414085	600	gene	-	ID=M.aurum_00400_gene;locus_tag=M.aurum_00400
414088	415113	1026	CDS	-	ID=M.aurum_00401;Parent=M.aurum_00401_gene;locus_tag=M.aurum_00401;product=hypothetical protein;protein_id=M.aurum_00401
414088	415113	1026	gene	-	ID=M.aurum_00401_gene;locus_tag=M.aurum_00401
415148	415612	465	CDS	+	ID=M.aurum_00402;Parent=M.aurum_00402_gene;locus_tag=M.aurum_00402;product=hypothetical protein;protein_id=M.aurum_00402
415148	415612	465	gene	+	ID=M.aurum_00402_gene;locus_tag=M.aurum_00402
415628	416413	786	CDS	-	ID=M.aurum_00403;Parent=M.aurum_00403_gene;eC_number=3.1.2.-;Name=tesB_1;gene=tesB_1,similar to AA sequence:UniProtKB:P0AGG2;locus_tag=M.aurum_00403;product=Acyl-CoA thioesterase 2;protein_id=M.aurum_00403
415628	416413	786	gene	-	ID=M.aurum_00403_gene;Name=tesB_1;gene=tesB_1;locus_tag=M.aurum_00403
416485	416994	510	CDS	-	ID=M.aurum_00404;Parent=M.aurum_00404_gene;locus_tag=M.aurum_00404;product=hypothetical protein;protein_id=M.aurum_00404
416485	416994	510	gene	-	ID=M.aurum_00404_gene;locus_tag=M.aurum_00404
416952	417242	291	CDS	-	ID=M.aurum_00405;Parent=M.aurum_00405_gene;locus_tag=M.aurum_00405;product=hypothetical protein;protein_id=M.aurum_00405
416952	417242	291	gene	-	ID=M.aurum_00405_gene;locus_tag=M.aurum_00405
417369	417773	405	CDS	-	ID=M.aurum_00406;Parent=M.aurum_00406_gene;Name=arsR;gene=arsR,similar to AA sequence:UniProtKB:P45949;locus_tag=M.aurum_00406;product=Arsenical resistance operon repressor;protein_id=M.aurum_00406
417369	417773	405	gene	-	ID=M.aurum_00406_gene;Name=arsR;gene=arsR;locus_tag=M.aurum_00406
417810	419147	1338	CDS	+	ID=M.aurum_00407;Parent=M.aurum_00407_gene;eC_number=1.18.1.2,protein motif:HAMAP:MF_01685;locus_tag=M.aurum_00407;product=Ferredoxin--NADP reductase;protein_id=M.aurum_00407
417810	419147	1338	gene	+	ID=M.aurum_00407_gene;locus_tag=M.aurum_00407
419144	420349	1206	CDS	+	ID=M.aurum_00408;Parent=M.aurum_00408_gene;Name=mdfA;gene=mdfA,similar to AA sequence:UniProtKB:P0AEY8;locus_tag=M.aurum_00408;product=Multidrug transporter MdfA;protein_id=M.aurum_00408
419144	420349	1206	gene	+	ID=M.aurum_00408_gene;Name=mdfA;gene=mdfA;locus_tag=M.aurum_00408
420379	420807	429	CDS	-	ID=M.aurum_00409;Parent=M.aurum_00409_gene;eC_number=2.8.4.2;Name=arsC1_1;gene=arsC1_1,similar to AA sequence:UniProtKB:P0DKS5;locus_tag=M.aurum_00409;product=Arsenate-mycothiol transferase ArsC1;protein_id=M.aurum_00409
420379	420807	429	gene	-	ID=M.aurum_00409_gene;Name=arsC1_1;gene=arsC1_1;locus_tag=M.aurum_00409
420812	421483	672	CDS	-	ID=M.aurum_00410;Parent=M.aurum_00410_gene;eC_number=2.8.4.2;Name=arsC1_2;gene=arsC1_2,similar to AA sequence:UniProtKB:P0DKS5;locus_tag=M.aurum_00410;product=Arsenate-mycothiol transferase ArsC1;protein_id=M.aurum_00410
420812	421483	672	gene	-	ID=M.aurum_00410_gene;Name=arsC1_2;gene=arsC1_2;locus_tag=M.aurum_00410
421488	422594	1107	CDS	-	ID=M.aurum_00411;Parent=M.aurum_00411_gene;Name=acr3_1;gene=acr3_1,similar to AA sequence:UniProtKB:Q8NQC8;locus_tag=M.aurum_00411;product=Arsenical-resistance protein Acr3;protein_id=M.aurum_00411
421488	422594	1107	gene	-	ID=M.aurum_00411_gene;Name=acr3_1;gene=acr3_1;locus_tag=M.aurum_00411
422591	422962	372	CDS	-	ID=M.aurum_00412;Parent=M.aurum_00412_gene;Name=arsR1_1;gene=arsR1_1,similar to AA sequence:UniProtKB:Q88LK1;locus_tag=M.aurum_00412;product=Arsenic resistance transcriptional regulator ArsR1;protein_id=M.aurum_00412
422591	422962	372	gene	-	ID=M.aurum_00412_gene;Name=arsR1_1;gene=arsR1_1;locus_tag=M.aurum_00412
423065	423541	477	CDS	-	ID=M.aurum_00413;Parent=M.aurum_00413_gene;Name=cadI;gene=cadI,similar to AA sequence:UniProtKB:P0A5N7;locus_tag=M.aurum_00413;product=Cadmium-induced protein CadI;protein_id=M.aurum_00413
423065	423541	477	gene	-	ID=M.aurum_00413_gene;Name=cadI;gene=cadI;locus_tag=M.aurum_00413
423644	424003	360	CDS	+	ID=M.aurum_00414;Parent=M.aurum_00414_gene;Name=arsR1_2;gene=arsR1_2,similar to AA sequence:UniProtKB:Q88LK1;locus_tag=M.aurum_00414;product=Arsenic resistance transcriptional regulator ArsR1;protein_id=M.aurum_00414
423644	424003	360	gene	+	ID=M.aurum_00414_gene;Name=arsR1_2;gene=arsR1_2;locus_tag=M.aurum_00414
424190	424264	75	tRNA	-	ID=M.aurum_00415;Parent=M.aurum_00415_gene;inference=COORDINATES:profile:Aragorn:1.2;locus_tag=M.aurum_00415;product=tRNA-Pro(cgg)
424190	424264	75	gene	-	ID=M.aurum_00415_gene;locus_tag=M.aurum_00415
424491	425594	1104	CDS	-	ID=M.aurum_00416;Parent=M.aurum_00416_gene;Name=sbnA;gene=sbnA,similar to AA sequence:UniProtKB:Q2G1N3;locus_tag=M.aurum_00416;product=putative siderophore biosynthesis protein SbnA;protein_id=M.aurum_00416
424491	425594	1104	gene	-	ID=M.aurum_00416_gene;Name=sbnA;gene=sbnA;locus_tag=M.aurum_00416
425591	426538	948	CDS	-	ID=M.aurum_00417;Parent=M.aurum_00417_gene;locus_tag=M.aurum_00417;product=hypothetical protein;protein_id=M.aurum_00417
425591	426538	948	gene	-	ID=M.aurum_00417_gene;locus_tag=M.aurum_00417
426559	429015	2457	CDS	-	ID=M.aurum_00418;Parent=M.aurum_00418_gene;Name=ponA1_1;gene=ponA1_1,similar to AA sequence:UniProtKB:P71707;locus_tag=M.aurum_00418;product=Penicillin-binding protein 1A;protein_id=M.aurum_00418
426559	429015	2457	gene	-	ID=M.aurum_00418_gene;Name=ponA1_1;gene=ponA1_1;locus_tag=M.aurum_00418
429243	429599	357	CDS	+	ID=M.aurum_00419;Parent=M.aurum_00419_gene;Name=whiB4;gene=whiB4,similar to AA sequence:UniProtKB:P9WF38;locus_tag=M.aurum_00419;product=Transcriptional regulator WhiB4;protein_id=M.aurum_00419
429243	429599	357	gene	+	ID=M.aurum_00419_gene;Name=whiB4;gene=whiB4;locus_tag=M.aurum_00419
429620	430750	1131	CDS	-	ID=M.aurum_00420;Parent=M.aurum_00420_gene;eC_number=3.6.3.16;Name=arsA_1;gene=arsA_1,similar to AA sequence:UniProtKB:P08690;locus_tag=M.aurum_00420;product=Arsenical pump-driving ATPase;protein_id=M.aurum_00420
429620	430750	1131	gene	-	ID=M.aurum_00420_gene;Name=arsA_1;gene=arsA_1;locus_tag=M.aurum_00420
430757	431794	1038	CDS	-	ID=M.aurum_00421;Parent=M.aurum_00421_gene,similar to AA sequence:UniProtKB:P9WKX5;locus_tag=M.aurum_00421;product=Putative ATPase;protein_id=M.aurum_00421
430757	431794	1038	gene	-	ID=M.aurum_00421_gene;locus_tag=M.aurum_00421
431801	432007	207	CDS	+	ID=M.aurum_00422;Parent=M.aurum_00422_gene;locus_tag=M.aurum_00422;product=hypothetical protein;protein_id=M.aurum_00422
431801	432007	207	gene	+	ID=M.aurum_00422_gene;locus_tag=M.aurum_00422
432004	432465	462	CDS	+	ID=M.aurum_00423;Parent=M.aurum_00423_gene,similar to AA sequence:UniProtKB:P44839;locus_tag=M.aurum_00423;product=RutC family protein;protein_id=M.aurum_00423
432004	432465	462	gene	+	ID=M.aurum_00423_gene;locus_tag=M.aurum_00423
432552	433322	771	CDS	+	ID=M.aurum_00424;Parent=M.aurum_00424_gene;eC_number=3.-.-.-;Name=pksB;gene=pksB,similar to AA sequence:UniProtKB:O34769;locus_tag=M.aurum_00424;product=putative polyketide biosynthesis zinc-dependent hydrolase PksB;protein_id=M.aurum_00424
432552	433322	771	gene	+	ID=M.aurum_00424_gene;Name=pksB;gene=pksB;locus_tag=M.aurum_00424
433381	434055	675	CDS	-	ID=M.aurum_00425;Parent=M.aurum_00425_gene;Name=crp_1;gene=crp_1,similar to AA sequence:UniProtKB:P9WMH2;locus_tag=M.aurum_00425;product=CRP-like cAMP-activated global transcriptional regulator;protein_id=M.aurum_00425
433381	434055	675	gene	-	ID=M.aurum_00425_gene;Name=crp_1;gene=crp_1;locus_tag=M.aurum_00425
434197	434448	252	CDS	-	ID=M.aurum_00426;Parent=M.aurum_00426_gene;locus_tag=M.aurum_00426;product=hypothetical protein;protein_id=M.aurum_00426
434197	434448	252	gene	-	ID=M.aurum_00426_gene;locus_tag=M.aurum_00426
434625	435305	681	CDS	+	ID=M.aurum_00427;Parent=M.aurum_00427_gene;eC_number=4.2.99.18;Name=nth;gene=nth,similar to AA sequence:UniProtKB:P9WQ11;locus_tag=M.aurum_00427;product=Endonuclease III;protein_id=M.aurum_00427
434625	435305	681	gene	+	ID=M.aurum_00427_gene;Name=nth;gene=nth;locus_tag=M.aurum_00427
435302	435952	651	CDS	+	ID=M.aurum_00428;Parent=M.aurum_00428_gene;Name=resA_1;gene=resA_1,similar to AA sequence:UniProtKB:P35160;locus_tag=M.aurum_00428;product=Thiol-disulfide oxidoreductase ResA;protein_id=M.aurum_00428
435302	435952	651	gene	+	ID=M.aurum_00428_gene;Name=resA_1;gene=resA_1;locus_tag=M.aurum_00428
435945	436709	765	CDS	+	ID=M.aurum_00429;Parent=M.aurum_00429_gene;eC_number=3.6.1.-;Name=nudL_1;gene=nudL_1,protein motif:HAMAP:MF_01592;locus_tag=M.aurum_00429;product=putative Nudix hydrolase NudL;protein_id=M.aurum_00429
435945	436709	765	gene	+	ID=M.aurum_00429_gene;Name=nudL_1;gene=nudL_1;locus_tag=M.aurum_00429
436706	437896	1191	CDS	+	ID=M.aurum_00430;Parent=M.aurum_00430_gene;eC_number=3.4.21.-,similar to AA sequence:UniProtKB:P9WHR9;locus_tag=M.aurum_00430;product=Serine protease;protein_id=M.aurum_00430
436706	437896	1191	gene	+	ID=M.aurum_00430_gene;locus_tag=M.aurum_00430
437884	438807	924	CDS	-	ID=M.aurum_00431;Parent=M.aurum_00431_gene;eC_number=3.3.2.10;Name=ephA_1;gene=ephA_1,similar to AA sequence:UniProtKB:I6YGS0;locus_tag=M.aurum_00431;product=Epoxide hydrolase A;protein_id=M.aurum_00431
437884	438807	924	gene	-	ID=M.aurum_00431_gene;Name=ephA_1;gene=ephA_1;locus_tag=M.aurum_00431
438846	439346	501	CDS	-	ID=M.aurum_00432;Parent=M.aurum_00432_gene;locus_tag=M.aurum_00432;product=hypothetical protein;protein_id=M.aurum_00432
438846	439346	501	gene	-	ID=M.aurum_00432_gene;locus_tag=M.aurum_00432
439428	440120	693	CDS	+	ID=M.aurum_00433;Parent=M.aurum_00433_gene;locus_tag=M.aurum_00433;product=hypothetical protein;protein_id=M.aurum_00433
439428	440120	693	gene	+	ID=M.aurum_00433_gene;locus_tag=M.aurum_00433
440142	442085	1944	CDS	-	ID=M.aurum_00434;Parent=M.aurum_00434_gene;eC_number=6.2.1.1;Name=acsA_1;gene=acsA_1,similar to AA sequence:UniProtKB:P9WQD1;locus_tag=M.aurum_00434;product=Acetyl-coenzyme A synthetase;protein_id=M.aurum_00434
440142	442085	1944	gene	-	ID=M.aurum_00434_gene;Name=acsA_1;gene=acsA_1;locus_tag=M.aurum_00434
442211	442948	738	CDS	+	ID=M.aurum_00435;Parent=M.aurum_00435_gene;locus_tag=M.aurum_00435;product=hypothetical protein;protein_id=M.aurum_00435
442211	442948	738	gene	+	ID=M.aurum_00435_gene;locus_tag=M.aurum_00435
443339	444214	876	CDS	-	ID=M.aurum_00436;Parent=M.aurum_00436_gene;eC_number=3.1.3.-,similar to AA sequence:UniProtKB:P9WGJ1;locus_tag=M.aurum_00436;product=putative phosphatase;protein_id=M.aurum_00436
443339	444214	876	gene	-	ID=M.aurum_00436_gene;locus_tag=M.aurum_00436
444675	445730	1056	CDS	+	ID=M.aurum_00437;Parent=M.aurum_00437_gene;locus_tag=M.aurum_00437;product=hypothetical protein;protein_id=M.aurum_00437
444675	445730	1056	gene	+	ID=M.aurum_00437_gene;locus_tag=M.aurum_00437
445727	446893	1167	CDS	+	ID=M.aurum_00438;Parent=M.aurum_00438_gene,similar to AA sequence:UniProtKB:P9WMT3;locus_tag=M.aurum_00438;product=Putative conjugal transfer protein;protein_id=M.aurum_00438
445727	446893	1167	gene	+	ID=M.aurum_00438_gene;locus_tag=M.aurum_00438
446890	447672	783	CDS	+	ID=M.aurum_00439;Parent=M.aurum_00439_gene;locus_tag=M.aurum_00439;product=hypothetical protein;protein_id=M.aurum_00439
446890	447672	783	gene	+	ID=M.aurum_00439_gene;locus_tag=M.aurum_00439
447669	448226	558	CDS	+	ID=M.aurum_00440;Parent=M.aurum_00440_gene;locus_tag=M.aurum_00440;product=hypothetical protein;protein_id=M.aurum_00440
447669	448226	558	gene	+	ID=M.aurum_00440_gene;locus_tag=M.aurum_00440
448239	448442	204	CDS	+	ID=M.aurum_00441;Parent=M.aurum_00441_gene;locus_tag=M.aurum_00441;product=hypothetical protein;protein_id=M.aurum_00441
448239	448442	204	gene	+	ID=M.aurum_00441_gene;locus_tag=M.aurum_00441
448466	448762	297	CDS	+	ID=M.aurum_00442;Parent=M.aurum_00442_gene,similar to AA sequence:UniProtKB:O69623;locus_tag=M.aurum_00442;product=Apoptosis inhibitor;protein_id=M.aurum_00442
448466	448762	297	gene	+	ID=M.aurum_00442_gene;locus_tag=M.aurum_00442
448797	449090	294	CDS	+	ID=M.aurum_00443;Parent=M.aurum_00443_gene;locus_tag=M.aurum_00443;product=hypothetical protein;protein_id=M.aurum_00443
448797	449090	294	gene	+	ID=M.aurum_00443_gene;locus_tag=M.aurum_00443
449087	450172	1086	CDS	-	ID=M.aurum_00444;Parent=M.aurum_00444_gene;locus_tag=M.aurum_00444;product=hypothetical protein;protein_id=M.aurum_00444
449087	450172	1086	gene	-	ID=M.aurum_00444_gene;locus_tag=M.aurum_00444
450448	452796	2349	CDS	-	ID=M.aurum_00445;Parent=M.aurum_00445_gene;eC_number=3.6.4.13;Name=crhR;gene=crhR,similar to AA sequence:UniProtKB:Q55804;locus_tag=M.aurum_00445;product=RNA helicase CrhR;protein_id=M.aurum_00445
450448	452796	2349	gene	-	ID=M.aurum_00445_gene;Name=crhR;gene=crhR;locus_tag=M.aurum_00445
453083	453286	204	CDS	+	ID=M.aurum_00446;Parent=M.aurum_00446_gene;Name=cspA;gene=cspA,similar to AA sequence:UniProtKB:A0R5E1;locus_tag=M.aurum_00446;product=putative cold shock protein A;protein_id=M.aurum_00446
453083	453286	204	gene	+	ID=M.aurum_00446_gene;Name=cspA;gene=cspA;locus_tag=M.aurum_00446
453360	453941	582	CDS	+	ID=M.aurum_00447;Parent=M.aurum_00447_gene;locus_tag=M.aurum_00447;product=hypothetical protein;protein_id=M.aurum_00447
453360	453941	582	gene	+	ID=M.aurum_00447_gene;locus_tag=M.aurum_00447
454053	456875	2823	CDS	+	ID=M.aurum_00448;Parent=M.aurum_00448_gene;eC_number=5.99.1.2;Name=topA;gene=topA,similar to AA sequence:UniProtKB:A0R5D9;locus_tag=M.aurum_00448;product=DNA topoisomerase 1;protein_id=M.aurum_00448
454053	456875	2823	gene	+	ID=M.aurum_00448_gene;Name=topA;gene=topA;locus_tag=M.aurum_00448
456850	458418	1569	CDS	-	ID=M.aurum_00449;Parent=M.aurum_00449_gene;eC_number=4.6.1.1;Name=cyaB_1;gene=cyaB_1,similar to AA sequence:UniProtKB:P40138;locus_tag=M.aurum_00449;product=Adenylate cyclase 2;protein_id=M.aurum_00449
456850	458418	1569	gene	-	ID=M.aurum_00449_gene;Name=cyaB_1;gene=cyaB_1;locus_tag=M.aurum_00449
458541	459710	1170	CDS	+	ID=M.aurum_00450;Parent=M.aurum_00450_gene;eC_number=2.7.7.7;Name=dnaX_3;gene=dnaX_3,similar to AA sequence:UniProtKB:P9WNT9;locus_tag=M.aurum_00450;product=DNA polymerase III subunit gamma/tau;protein_id=M.aurum_00450
458541	459710	1170	gene	+	ID=M.aurum_00450_gene;Name=dnaX_3;gene=dnaX_3;locus_tag=M.aurum_00450
459775	459848	74	tRNA	+	ID=M.aurum_00451;Parent=M.aurum_00451_gene;inference=COORDINATES:profile:Aragorn:1.2;locus_tag=M.aurum_00451;product=tRNA-Thr(cgt)
459775	459848	74	gene	+	ID=M.aurum_00451_gene;locus_tag=M.aurum_00451
460182	460541	360	CDS	-	ID=M.aurum_00452;Parent=M.aurum_00452_gene;locus_tag=M.aurum_00452;product=hypothetical protein;protein_id=M.aurum_00452
460182	460541	360	gene	-	ID=M.aurum_00452_gene;locus_tag=M.aurum_00452
460594	461028	435	CDS	-	ID=M.aurum_00453;Parent=M.aurum_00453_gene;locus_tag=M.aurum_00453;product=hypothetical protein;protein_id=M.aurum_00453
460594	461028	435	gene	-	ID=M.aurum_00453_gene;locus_tag=M.aurum_00453
460986	461450	465	CDS	-	ID=M.aurum_00454;Parent=M.aurum_00454_gene;locus_tag=M.aurum_00454;product=hypothetical protein;protein_id=M.aurum_00454
460986	461450	465	gene	-	ID=M.aurum_00454_gene;locus_tag=M.aurum_00454
461447	462802	1356	CDS	-	ID=M.aurum_00455;Parent=M.aurum_00455_gene;locus_tag=M.aurum_00455;product=hypothetical protein;protein_id=M.aurum_00455
461447	462802	1356	gene	-	ID=M.aurum_00455_gene;locus_tag=M.aurum_00455
462836	463819	984	CDS	-	ID=M.aurum_00456;Parent=M.aurum_00456_gene;eC_number=5.1.3.2;Name=galE_1;gene=galE_1,similar to AA sequence:UniProtKB:Q7WTB1;locus_tag=M.aurum_00456;product=UDP-glucose 4-epimerase;protein_id=M.aurum_00456
462836	463819	984	gene	-	ID=M.aurum_00456_gene;Name=galE_1;gene=galE_1;locus_tag=M.aurum_00456
463940	465715	1776	CDS	+	ID=M.aurum_00457;Parent=M.aurum_00457_gene;eC_number=3.5.1.82;Name=dag;gene=dag,similar to AA sequence:UniProtKB:P94211;locus_tag=M.aurum_00457;product=N-acyl-D-glutamate deacylase;protein_id=M.aurum_00457
463940	465715	1776	gene	+	ID=M.aurum_00457_gene;Name=dag;gene=dag;locus_tag=M.aurum_00457
465718	466302	585	CDS	+	ID=M.aurum_00458;Parent=M.aurum_00458_gene,similar to AA sequence:UniProtKB:P9WMC7;locus_tag=M.aurum_00458;product=putative HTH-type transcriptional regulator;protein_id=M.aurum_00458
465718	466302	585	gene	+	ID=M.aurum_00458_gene;locus_tag=M.aurum_00458
466277	466528	252	CDS	-	ID=M.aurum_00459;Parent=M.aurum_00459_gene;locus_tag=M.aurum_00459;product=hypothetical protein;protein_id=M.aurum_00459
466277	466528	252	gene	-	ID=M.aurum_00459_gene;locus_tag=M.aurum_00459
466474	467532	1059	CDS	-	ID=M.aurum_00460;Parent=M.aurum_00460_gene;locus_tag=M.aurum_00460;product=hypothetical protein;protein_id=M.aurum_00460
466474	467532	1059	gene	-	ID=M.aurum_00460_gene;locus_tag=M.aurum_00460
467529	468869	1341	CDS	-	ID=M.aurum_00461;Parent=M.aurum_00461_gene;eC_number=3.4.11.2;Name=pepN_1;gene=pepN_1,similar to AA sequence:UniProtKB:Q48656;locus_tag=M.aurum_00461;product=Aminopeptidase N;protein_id=M.aurum_00461
467529	468869	1341	gene	-	ID=M.aurum_00461_gene;Name=pepN_1;gene=pepN_1;locus_tag=M.aurum_00461
468866	472753	3888	CDS	-	ID=M.aurum_00462;Parent=M.aurum_00462_gene;Name=grsA;gene=grsA,similar to AA sequence:UniProtKB:P0C061;locus_tag=M.aurum_00462;product=Gramicidin S synthase 1;protein_id=M.aurum_00462
468866	472753	3888	gene	-	ID=M.aurum_00462_gene;Name=grsA;gene=grsA;locus_tag=M.aurum_00462
472890	473276	387	CDS	+	ID=M.aurum_00463;Parent=M.aurum_00463_gene;locus_tag=M.aurum_00463;product=hypothetical protein;protein_id=M.aurum_00463
472890	473276	387	gene	+	ID=M.aurum_00463_gene;locus_tag=M.aurum_00463
473340	474905	1566	CDS	+	ID=M.aurum_00464;Parent=M.aurum_00464_gene;eC_number=1.2.1.4;Name=aldH;gene=aldH,similar to AA sequence:UniProtKB:Q56694;locus_tag=M.aurum_00464;product=NADP-dependent fatty aldehyde dehydrogenase;protein_id=M.aurum_00464
473340	474905	1566	gene	+	ID=M.aurum_00464_gene;Name=aldH;gene=aldH;locus_tag=M.aurum_00464
474915	475388	474	CDS	+	ID=M.aurum_00465;Parent=M.aurum_00465_gene;locus_tag=M.aurum_00465;product=hypothetical protein;protein_id=M.aurum_00465
474915	475388	474	gene	+	ID=M.aurum_00465_gene;locus_tag=M.aurum_00465
475375	476019	645	CDS	-	ID=M.aurum_00466;Parent=M.aurum_00466_gene;locus_tag=M.aurum_00466;product=hypothetical protein;protein_id=M.aurum_00466
475375	476019	645	gene	-	ID=M.aurum_00466_gene;locus_tag=M.aurum_00466
476102	477067	966	CDS	+	ID=M.aurum_00467;Parent=M.aurum_00467_gene;locus_tag=M.aurum_00467;product=hypothetical protein;protein_id=M.aurum_00467
476102	477067	966	gene	+	ID=M.aurum_00467_gene;locus_tag=M.aurum_00467
477031	478203	1173	CDS	-	ID=M.aurum_00468;Parent=M.aurum_00468_gene;eC_number=3.1.1.-;Name=estB_1;gene=estB_1,similar to AA sequence:UniProtKB:Q9KX40;locus_tag=M.aurum_00468;product=Esterase EstB;protein_id=M.aurum_00468
477031	478203	1173	gene	-	ID=M.aurum_00468_gene;Name=estB_1;gene=estB_1;locus_tag=M.aurum_00468
478219	478710	492	CDS	-	ID=M.aurum_00469;Parent=M.aurum_00469_gene;Name=uao;gene=uao,similar to AA sequence:UniProtKB:Q45697;locus_tag=M.aurum_00469;product=Uric acid degradation bifunctional protein;protein_id=M.aurum_00469
478219	478710	492	gene	-	ID=M.aurum_00469_gene;Name=uao;gene=uao;locus_tag=M.aurum_00469
478822	479310	489	CDS	-	ID=M.aurum_00470;Parent=M.aurum_00470_gene;eC_number=3.6.1.1;Name=ppa;gene=ppa,similar to AA sequence:UniProtKB:O69540;locus_tag=M.aurum_00470;product=Inorganic pyrophosphatase;protein_id=M.aurum_00470
478822	479310	489	gene	-	ID=M.aurum_00470_gene;Name=ppa;gene=ppa;locus_tag=M.aurum_00470
479377	480753	1377	CDS	+	ID=M.aurum_00471;Parent=M.aurum_00471_gene;eC_number=3.4.16.4;Name=dac;gene=dac,similar to AA sequence:UniProtKB:P39045;locus_tag=M.aurum_00471;product=D-alanyl-D-alanine carboxypeptidase;protein_id=M.aurum_00471
479377	480753	1377	gene	+	ID=M.aurum_00471_gene;Name=dac;gene=dac;locus_tag=M.aurum_00471
480750	481970	1221	CDS	+	ID=M.aurum_00472;Parent=M.aurum_00472_gene;locus_tag=M.aurum_00472;product=hypothetical protein;protein_id=M.aurum_00472
480750	481970	1221	gene	+	ID=M.aurum_00472_gene;locus_tag=M.aurum_00472
482030	482905	876	CDS	+	ID=M.aurum_00473;Parent=M.aurum_00473_gene;eC_number=6.3.4.19;Name=tilS;gene=tilS,similar to AA sequence:UniProtKB:P9WG53;locus_tag=M.aurum_00473;product=tRNA(Ile)-lysidine synthase;protein_id=M.aurum_00473
482030	482905	876	gene	+	ID=M.aurum_00473_gene;Name=tilS;gene=tilS;locus_tag=M.aurum_00473
482928	483503	576	CDS	+	ID=M.aurum_00474;Parent=M.aurum_00474_gene;eC_number=2.4.2.8;Name=hpt;gene=hpt,similar to AA sequence:UniProtKB:P9WHQ9;locus_tag=M.aurum_00474;product=Hypoxanthine-guanine phosphoribosyltransferase;protein_id=M.aurum_00474
482928	483503	576	gene	+	ID=M.aurum_00474_gene;Name=hpt;gene=hpt;locus_tag=M.aurum_00474
483569	484306	738	CDS	-	ID=M.aurum_00475;Parent=M.aurum_00475_gene,similar to AA sequence:UniProtKB:Q44642;locus_tag=M.aurum_00475;product=26 kDa periplasmic immunogenic protein;protein_id=M.aurum_00475
483569	484306	738	gene	-	ID=M.aurum_00475_gene;locus_tag=M.aurum_00475
484421	485620	1200	CDS	+	ID=M.aurum_00476;Parent=M.aurum_00476_gene;eC_number=2.8.3.19;Name=uctC_1;gene=uctC_1,similar to AA sequence:UniProtKB:A9X6P9;locus_tag=M.aurum_00476;product=Acetyl-CoA:oxalate CoA-transferase;protein_id=M.aurum_00476
484421	485620	1200	gene	+	ID=M.aurum_00476_gene;Name=uctC_1;gene=uctC_1;locus_tag=M.aurum_00476
485624	486502	879	CDS	+	ID=M.aurum_00477;Parent=M.aurum_00477_gene;eC_number=1.2.1.-;Name=acr1_2;gene=acr1_2,similar to AA sequence:UniProtKB:Q6F7B8;locus_tag=M.aurum_00477;product=Fatty acyl-CoA reductase;protein_id=M.aurum_00477
485624	486502	879	gene	+	ID=M.aurum_00477_gene;Name=acr1_2;gene=acr1_2;locus_tag=M.aurum_00477
486516	487532	1017	CDS	-	ID=M.aurum_00478;Parent=M.aurum_00478_gene;eC_number=1.1.1.14;Name=gutB_1;gene=gutB_1,similar to AA sequence:UniProtKB:Q06004;locus_tag=M.aurum_00478;product=Sorbitol dehydrogenase;protein_id=M.aurum_00478
486516	487532	1017	gene	-	ID=M.aurum_00478_gene;Name=gutB_1;gene=gutB_1;locus_tag=M.aurum_00478
487532	488752	1221	CDS	-	ID=M.aurum_00479;Parent=M.aurum_00479_gene;eC_number=1.14.13.107;Name=limB_1;gene=limB_1,similar to AA sequence:UniProtKB:Q9EUT9;locus_tag=M.aurum_00479;product=Limonene 1%2C2-monooxygenase;protein_id=M.aurum_00479
487532	488752	1221	gene	-	ID=M.aurum_00479_gene;Name=limB_1;gene=limB_1;locus_tag=M.aurum_00479
488749	489720	972	CDS	-	ID=M.aurum_00480;Parent=M.aurum_00480_gene;eC_number=3.3.2.10;Name=ephA_2;gene=ephA_2,similar to AA sequence:UniProtKB:I6YGS0;locus_tag=M.aurum_00480;product=Epoxide hydrolase A;protein_id=M.aurum_00480
488749	489720	972	gene	-	ID=M.aurum_00480_gene;Name=ephA_2;gene=ephA_2;locus_tag=M.aurum_00480
489840	492125	2286	CDS	+	ID=M.aurum_00481;Parent=M.aurum_00481_gene;eC_number=3.4.24.-;Name=ftsH_1;gene=ftsH_1,similar to AA sequence:UniProtKB:P9WQN3;locus_tag=M.aurum_00481;product=ATP-dependent zinc metalloprotease FtsH;protein_id=M.aurum_00481
489840	492125	2286	gene	+	ID=M.aurum_00481_gene;Name=ftsH_1;gene=ftsH_1;locus_tag=M.aurum_00481
492142	492759	618	CDS	+	ID=M.aurum_00482;Parent=M.aurum_00482_gene;eC_number=3.5.4.16;Name=folE;gene=folE,similar to AA sequence:UniProtKB:P9WN57;locus_tag=M.aurum_00482;product=GTP cyclohydrolase 1;protein_id=M.aurum_00482
492142	492759	618	gene	+	ID=M.aurum_00482_gene;Name=folE;gene=folE;locus_tag=M.aurum_00482
492756	493607	852	CDS	+	ID=M.aurum_00483;Parent=M.aurum_00483_gene;eC_number=2.5.1.15;Name=folP1;gene=folP1,similar to AA sequence:UniProtKB:P9WND1;locus_tag=M.aurum_00483;product=Dihydropteroate synthase;protein_id=M.aurum_00483
492756	493607	852	gene	+	ID=M.aurum_00483_gene;Name=folP1;gene=folP1;locus_tag=M.aurum_00483
493600	493983	384	CDS	+	ID=M.aurum_00484;Parent=M.aurum_00484_gene;eC_number=4.1.2.25;Name=folB;gene=folB,similar to AA sequence:UniProtKB:P9WNC5;locus_tag=M.aurum_00484;product=Dihydroneopterin aldolase;protein_id=M.aurum_00484
493600	493983	384	gene	+	ID=M.aurum_00484_gene;Name=folB;gene=folB;locus_tag=M.aurum_00484
493980	494492	513	CDS	+	ID=M.aurum_00485;Parent=M.aurum_00485_gene;eC_number=2.7.6.3;Name=folK;gene=folK,similar to AA sequence:UniProtKB:P9WNC7;locus_tag=M.aurum_00485;product=2-amino-4-hydroxy-6-hydroxymethyldihydropteridine pyrophosphokinase;protein_id=M.aurum_00485
493980	494492	513	gene	+	ID=M.aurum_00485_gene;Name=folK;gene=folK;locus_tag=M.aurum_00485
494492	494977	486	CDS	+	ID=M.aurum_00486;Parent=M.aurum_00486_gene;locus_tag=M.aurum_00486;product=hypothetical protein;protein_id=M.aurum_00486
494492	494977	486	gene	+	ID=M.aurum_00486_gene;locus_tag=M.aurum_00486
494800	496086	1287	CDS	-	ID=M.aurum_00487;Parent=M.aurum_00487_gene;locus_tag=M.aurum_00487;product=hypothetical protein;protein_id=M.aurum_00487
494800	496086	1287	gene	-	ID=M.aurum_00487_gene;locus_tag=M.aurum_00487
496347	497270	924	CDS	+	ID=M.aurum_00488;Parent=M.aurum_00488_gene;locus_tag=M.aurum_00488;product=hypothetical protein;protein_id=M.aurum_00488
496347	497270	924	gene	+	ID=M.aurum_00488_gene;locus_tag=M.aurum_00488
497267	498202	936	CDS	+	ID=M.aurum_00489;Parent=M.aurum_00489_gene;eC_number=6.3.2.1;Name=panC;gene=panC,similar to AA sequence:UniProtKB:A0R580;locus_tag=M.aurum_00489;product=Pantothenate synthetase;protein_id=M.aurum_00489
497267	498202	936	gene	+	ID=M.aurum_00489_gene;Name=panC;gene=panC;locus_tag=M.aurum_00489
498202	498618	417	CDS	+	ID=M.aurum_00490;Parent=M.aurum_00490_gene;eC_number=4.1.1.11;Name=panD;gene=panD,similar to AA sequence:UniProtKB:A1TG34;locus_tag=M.aurum_00490;product=Aspartate 1-decarboxylase;protein_id=M.aurum_00490
498202	498618	417	gene	+	ID=M.aurum_00490_gene;Name=panD;gene=panD;locus_tag=M.aurum_00490
498621	499424	804	CDS	+	ID=M.aurum_00491;Parent=M.aurum_00491_gene;eC_number=2.7.1.33;Name=coaX;gene=coaX,similar to AA sequence:UniProtKB:P9WPA1;locus_tag=M.aurum_00491;product=Type III pantothenate kinase;protein_id=M.aurum_00491
498621	499424	804	gene	+	ID=M.aurum_00491_gene;Name=coaX;gene=coaX;locus_tag=M.aurum_00491
499473	500972	1500	CDS	+	ID=M.aurum_00492;Parent=M.aurum_00492_gene;eC_number=6.1.1.6;Name=lysS1;gene=lysS1,similar to AA sequence:UniProtKB:P9WFU9;locus_tag=M.aurum_00492;product=Lysine--tRNA ligase 1;protein_id=M.aurum_00492
499473	500972	1500	gene	+	ID=M.aurum_00492_gene;Name=lysS1;gene=lysS1;locus_tag=M.aurum_00492
501080	501421	342	CDS	+	ID=M.aurum_00493;Parent=M.aurum_00493_gene;Name=lsr2_1;gene=lsr2_1,similar to AA sequence:UniProtKB:P9WIP7;locus_tag=M.aurum_00493;product=Nucleoid-associated protein Lsr2;protein_id=M.aurum_00493
501080	501421	342	gene	+	ID=M.aurum_00493_gene;Name=lsr2_1;gene=lsr2_1;locus_tag=M.aurum_00493
501803	504265	2463	CDS	+	ID=M.aurum_00494;Parent=M.aurum_00494_gene;Name=clpC1_1;gene=clpC1_1,similar to AA sequence:UniProtKB:P9WPC9;locus_tag=M.aurum_00494;product=ATP-dependent Clp protease ATP-binding subunit ClpC1;protein_id=M.aurum_00494
501803	504265	2463	gene	+	ID=M.aurum_00494_gene;Name=clpC1_1;gene=clpC1_1;locus_tag=M.aurum_00494
504450	504674	225	CDS	+	ID=M.aurum_00495;Parent=M.aurum_00495_gene;locus_tag=M.aurum_00495;product=hypothetical protein;protein_id=M.aurum_00495
504450	504674	225	gene	+	ID=M.aurum_00495_gene;locus_tag=M.aurum_00495
504699	505499	801	CDS	+	ID=M.aurum_00496;Parent=M.aurum_00496_gene;locus_tag=M.aurum_00496;product=hypothetical protein;protein_id=M.aurum_00496
504699	505499	801	gene	+	ID=M.aurum_00496_gene;locus_tag=M.aurum_00496
505516	506076	561	CDS	+	ID=M.aurum_00497;Parent=M.aurum_00497_gene;eC_number=3.1.3.3;Name=pspB_3;gene=pspB_3,similar to AA sequence:UniProtKB:D3DFP8;locus_tag=M.aurum_00497;product=Putative phosphoserine phosphatase 2;protein_id=M.aurum_00497
505516	506076	561	gene	+	ID=M.aurum_00497_gene;Name=pspB_3;gene=pspB_3;locus_tag=M.aurum_00497
506078	506443	366	CDS	-	ID=M.aurum_00498;Parent=M.aurum_00498_gene;Name=trxC_1;gene=trxC_1,similar to AA sequence:UniProtKB:Q9RD25;locus_tag=M.aurum_00498;product=Putative thioredoxin 2;protein_id=M.aurum_00498
506078	506443	366	gene	-	ID=M.aurum_00498_gene;Name=trxC_1;gene=trxC_1;locus_tag=M.aurum_00498
506445	507644	1200	CDS	-	ID=M.aurum_00499;Parent=M.aurum_00499_gene;eC_number=1.8.5.4,similar to AA sequence:UniProtKB:B7JBP8;locus_tag=M.aurum_00499;product=Sulfide-quinone reductase;protein_id=M.aurum_00499
506445	507644	1200	gene	-	ID=M.aurum_00499_gene;locus_tag=M.aurum_00499
507657	509036	1380	CDS	-	ID=M.aurum_00500;Parent=M.aurum_00500_gene;eC_number=3.-.-.-;Name=blh_1;gene=blh_1,similar to AA sequence:UniProtKB:Q9PFB0;locus_tag=M.aurum_00500;product=Beta-lactamase hydrolase-like protein;protein_id=M.aurum_00500
507657	509036	1380	gene	-	ID=M.aurum_00500_gene;Name=blh_1;gene=blh_1;locus_tag=M.aurum_00500
509251	509853	603	CDS	+	ID=M.aurum_00501;Parent=M.aurum_00501_gene;Name=ygaP;gene=ygaP,similar to AA sequence:UniProtKB:P55734;locus_tag=M.aurum_00501;product=Inner membrane protein YgaP;protein_id=M.aurum_00501
509251	509853	603	gene	+	ID=M.aurum_00501_gene;Name=ygaP;gene=ygaP;locus_tag=M.aurum_00501
509860	510735	876	CDS	+	ID=M.aurum_00502;Parent=M.aurum_00502_gene;locus_tag=M.aurum_00502;product=hypothetical protein;protein_id=M.aurum_00502
509860	510735	876	gene	+	ID=M.aurum_00502_gene;locus_tag=M.aurum_00502
510795	511064	270	CDS	+	ID=M.aurum_00503;Parent=M.aurum_00503_gene;Name=ricR_1;gene=ricR_1,similar to AA sequence:UniProtKB:O07434;locus_tag=M.aurum_00503;product=Copper-sensing transcriptional repressor RicR;protein_id=M.aurum_00503
510795	511064	270	gene	+	ID=M.aurum_00503_gene;Name=ricR_1;gene=ricR_1;locus_tag=M.aurum_00503
511084	511479	396	CDS	+	ID=M.aurum_00504;Parent=M.aurum_00504_gene;locus_tag=M.aurum_00504;product=hypothetical protein;protein_id=M.aurum_00504
511084	511479	396	gene	+	ID=M.aurum_00504_gene;locus_tag=M.aurum_00504
511488	512834	1347	CDS	+	ID=M.aurum_00505;Parent=M.aurum_00505_gene;eC_number=3.-.-.-;Name=baeB_1;gene=baeB_1,similar to AA sequence:UniProtKB:A7Z4X7;locus_tag=M.aurum_00505;product=putative polyketide biosynthesis zinc-dependent hydrolase BaeB;protein_id=M.aurum_00505
511488	512834	1347	gene	+	ID=M.aurum_00505_gene;Name=baeB_1;gene=baeB_1;locus_tag=M.aurum_00505
512827	513168	342	CDS	-	ID=M.aurum_00506;Parent=M.aurum_00506_gene;locus_tag=M.aurum_00506;product=hypothetical protein;protein_id=M.aurum_00506
512827	513168	342	gene	-	ID=M.aurum_00506_gene;locus_tag=M.aurum_00506
513170	513547	378	CDS	-	ID=M.aurum_00507;Parent=M.aurum_00507_gene;Name=yidH;gene=yidH,similar to AA sequence:UniProtKB:P0ADM0;locus_tag=M.aurum_00507;product=Inner membrane protein YidH;protein_id=M.aurum_00507
513170	513547	378	gene	-	ID=M.aurum_00507_gene;Name=yidH;gene=yidH;locus_tag=M.aurum_00507
513567	514859	1293	CDS	-	ID=M.aurum_00508;Parent=M.aurum_00508_gene;locus_tag=M.aurum_00508;product=hypothetical protein;protein_id=M.aurum_00508
513567	514859	1293	gene	-	ID=M.aurum_00508_gene;locus_tag=M.aurum_00508
514891	515202	312	CDS	-	ID=M.aurum_00509;Parent=M.aurum_00509_gene;eC_number=1.14.14.18;Name=mhuD;gene=mhuD,similar to AA sequence:UniProtKB:P9WKH3;locus_tag=M.aurum_00509;product=Heme-degrading monooxygenase HmoB;protein_id=M.aurum_00509
514891	515202	312	gene	-	ID=M.aurum_00509_gene;Name=mhuD;gene=mhuD;locus_tag=M.aurum_00509
515245	516027	783	CDS	+	ID=M.aurum_00510;Parent=M.aurum_00510_gene;eC_number=3.5.1.29,similar to AA sequence:UniProtKB:Q988D4;locus_tag=M.aurum_00510;product=2-(acetamidomethylene)succinate hydrolase;protein_id=M.aurum_00510
515245	516027	783	gene	+	ID=M.aurum_00510_gene;locus_tag=M.aurum_00510
516001	516267	267	CDS	-	ID=M.aurum_00511;Parent=M.aurum_00511_gene;locus_tag=M.aurum_00511;product=hypothetical protein;protein_id=M.aurum_00511
516001	516267	267	gene	-	ID=M.aurum_00511_gene;locus_tag=M.aurum_00511
516339	517310	972	CDS	+	ID=M.aurum_00512;Parent=M.aurum_00512_gene;Name=cdhR_1;gene=cdhR_1,similar to AA sequence:UniProtKB:Q9HTH5;locus_tag=M.aurum_00512;product=HTH-type transcriptional regulator CdhR;protein_id=M.aurum_00512
516339	517310	972	gene	+	ID=M.aurum_00512_gene;Name=cdhR_1;gene=cdhR_1;locus_tag=M.aurum_00512
517307	518185	879	CDS	-	ID=M.aurum_00513;Parent=M.aurum_00513_gene;eC_number=3.2.2.-;Name=mutY;gene=mutY,similar to AA sequence:UniProtKB:P9WQ09;locus_tag=M.aurum_00513;product=Adenine DNA glycosylase;protein_id=M.aurum_00513
517307	518185	879	gene	-	ID=M.aurum_00513_gene;Name=mutY;gene=mutY;locus_tag=M.aurum_00513
518187	518816	630	CDS	+	ID=M.aurum_00514;Parent=M.aurum_00514_gene;eC_number=4.2.1.1;Name=cynT;gene=cynT,similar to AA sequence:UniProtKB:A0R566;locus_tag=M.aurum_00514;product=Carbonic anhydrase;protein_id=M.aurum_00514
518187	518816	630	gene	+	ID=M.aurum_00514_gene;Name=cynT;gene=cynT;locus_tag=M.aurum_00514
518903	519688	786	CDS	+	ID=M.aurum_00515;Parent=M.aurum_00515_gene;locus_tag=M.aurum_00515;product=hypothetical protein;protein_id=M.aurum_00515
518903	519688	786	gene	+	ID=M.aurum_00515_gene;locus_tag=M.aurum_00515
519690	520802	1113	CDS	-	ID=M.aurum_00516;Parent=M.aurum_00516_gene;eC_number=2.7.7.85;Name=disA;gene=disA,similar to AA sequence:UniProtKB:A0R564;locus_tag=M.aurum_00516;product=DNA integrity scanning protein DisA;protein_id=M.aurum_00516
519690	520802	1113	gene	-	ID=M.aurum_00516_gene;Name=disA;gene=disA;locus_tag=M.aurum_00516
520811	522157	1347	CDS	-	ID=M.aurum_00517;Parent=M.aurum_00517_gene;eC_number=3.6.4.-;Name=radA;gene=radA,similar to AA sequence:UniProtKB:A0R563;locus_tag=M.aurum_00517;product=DNA repair protein RadA;protein_id=M.aurum_00517
520811	522157	1347	gene	-	ID=M.aurum_00517_gene;Name=radA;gene=radA;locus_tag=M.aurum_00517
522248	522847	600	CDS	-	ID=M.aurum_00518;Parent=M.aurum_00518_gene;Name=lpqE;gene=lpqE,similar to AA sequence:UniProtKB:P9WK63;locus_tag=M.aurum_00518;product=Putative lipoprotein LpqE;protein_id=M.aurum_00518
522248	522847	600	gene	-	ID=M.aurum_00518_gene;Name=lpqE;gene=lpqE;locus_tag=M.aurum_00518
523096	523584	489	CDS	+	ID=M.aurum_00519;Parent=M.aurum_00519_gene;Name=carD;gene=carD,similar to AA sequence:UniProtKB:A0R561;locus_tag=M.aurum_00519;product=RNA polymerase-binding transcription factor CarD;protein_id=M.aurum_00519
523096	523584	489	gene	+	ID=M.aurum_00519_gene;Name=carD;gene=carD;locus_tag=M.aurum_00519
523603	524082	480	CDS	+	ID=M.aurum_00520;Parent=M.aurum_00520_gene;eC_number=4.6.1.12;Name=ispF;gene=ispF,similar to AA sequence:UniProtKB:P9WKG5;locus_tag=M.aurum_00520;product=2-C-methyl-D-erythritol 2%2C4-cyclodiphosphate synthase;protein_id=M.aurum_00520
523603	524082	480	gene	+	ID=M.aurum_00520_gene;Name=ispF;gene=ispF;locus_tag=M.aurum_00520
524160	525554	1395	CDS	+	ID=M.aurum_00521;Parent=M.aurum_00521_gene;eC_number=6.1.1.16;Name=cysS;gene=cysS,similar to AA sequence:UniProtKB:P9WFW1;locus_tag=M.aurum_00521;product=Cysteine--tRNA ligase;protein_id=M.aurum_00521
524160	525554	1395	gene	+	ID=M.aurum_00521_gene;Name=cysS;gene=cysS;locus_tag=M.aurum_00521
525544	526485	942	CDS	+	ID=M.aurum_00522;Parent=M.aurum_00522_gene;eC_number=2.1.1.-,similar to AA sequence:UniProtKB:P9WFY5;locus_tag=M.aurum_00522;product=putative tRNA/rRNA methyltransferase;protein_id=M.aurum_00522
525544	526485	942	gene	+	ID=M.aurum_00522_gene;locus_tag=M.aurum_00522
526577	527419	843	CDS	+	ID=M.aurum_00523;Parent=M.aurum_00523_gene;eC_number=3.5.5.8;Name=scnB;gene=scnB,similar to AA sequence:UniProtKB:O66186;locus_tag=M.aurum_00523;product=Thiocyanate hydrolase subunit beta;protein_id=M.aurum_00523
526577	527419	843	gene	+	ID=M.aurum_00523_gene;Name=scnB;gene=scnB;locus_tag=M.aurum_00523
527442	528158	717	CDS	+	ID=M.aurum_00524;Parent=M.aurum_00524_gene;eC_number=3.5.5.8;Name=scnC;gene=scnC,similar to AA sequence:UniProtKB:O66188;locus_tag=M.aurum_00524;product=Thiocyanate hydrolase subunit gamma;protein_id=M.aurum_00524
527442	528158	717	gene	+	ID=M.aurum_00524_gene;Name=scnC;gene=scnC;locus_tag=M.aurum_00524
528155	528496	342	CDS	+	ID=M.aurum_00525;Parent=M.aurum_00525_gene;locus_tag=M.aurum_00525;product=hypothetical protein;protein_id=M.aurum_00525
528155	528496	342	gene	+	ID=M.aurum_00525_gene;locus_tag=M.aurum_00525
528497	529732	1236	CDS	-	ID=M.aurum_00526;Parent=M.aurum_00526_gene;Name=arsB;gene=arsB,similar to AA sequence:UniProtKB:P0AB93;locus_tag=M.aurum_00526;product=Arsenical pump membrane protein;protein_id=M.aurum_00526
528497	529732	1236	gene	-	ID=M.aurum_00526_gene;Name=arsB;gene=arsB;locus_tag=M.aurum_00526
529734	530720	987	CDS	-	ID=M.aurum_00527;Parent=M.aurum_00527_gene;locus_tag=M.aurum_00527;product=hypothetical protein;protein_id=M.aurum_00527
529734	530720	987	gene	-	ID=M.aurum_00527_gene;locus_tag=M.aurum_00527
530890	531558	669	CDS	-	ID=M.aurum_00528;Parent=M.aurum_00528_gene;eC_number=1.13.11.79;Name=bluB;gene=bluB,similar to AA sequence:UniProtKB:Q92PC8;locus_tag=M.aurum_00528;product=5%2C6-dimethylbenzimidazole synthase;protein_id=M.aurum_00528
530890	531558	669	gene	-	ID=M.aurum_00528_gene;Name=bluB;gene=bluB;locus_tag=M.aurum_00528
531569	532768	1200	CDS	-	ID=M.aurum_00529;Parent=M.aurum_00529_gene;Name=mdtL;gene=mdtL,protein motif:HAMAP:MF_01530;locus_tag=M.aurum_00529;product=Multidrug resistance protein MdtL;protein_id=M.aurum_00529
531569	532768	1200	gene	-	ID=M.aurum_00529_gene;Name=mdtL;gene=mdtL;locus_tag=M.aurum_00529
532889	533653	765	CDS	-	ID=M.aurum_00530;Parent=M.aurum_00530_gene;locus_tag=M.aurum_00530;product=hypothetical protein;protein_id=M.aurum_00530
532889	533653	765	gene	-	ID=M.aurum_00530_gene;locus_tag=M.aurum_00530
533689	534687	999	CDS	+	ID=M.aurum_00531;Parent=M.aurum_00531_gene;Name=znuA;gene=znuA,similar to AA sequence:UniProtKB:O34966;locus_tag=M.aurum_00531;product=High-affinity zinc uptake system binding-protein ZnuA;protein_id=M.aurum_00531
533689	534687	999	gene	+	ID=M.aurum_00531_gene;Name=znuA;gene=znuA;locus_tag=M.aurum_00531
535103	535462	360	CDS	+	ID=M.aurum_00532;Parent=M.aurum_00532_gene;eC_number=3.6.3.-;Name=ssuB_1;gene=ssuB_1,similar to AA sequence:UniProtKB:Q8KZQ6;locus_tag=M.aurum_00532;product=Aliphatic sulfonates import ATP-binding protein SsuB;protein_id=M.aurum_00532
535103	535462	360	gene	+	ID=M.aurum_00532_gene;Name=ssuB_1;gene=ssuB_1;locus_tag=M.aurum_00532
535463	536323	861	CDS	+	ID=M.aurum_00533;Parent=M.aurum_00533_gene;Name=znuB;gene=znuB,similar to AA sequence:UniProtKB:O34610;locus_tag=M.aurum_00533;product=High-affinity zinc uptake system membrane protein ZnuB;protein_id=M.aurum_00533
535463	536323	861	gene	+	ID=M.aurum_00533_gene;Name=znuB;gene=znuB;locus_tag=M.aurum_00533
536335	537435	1101	CDS	+	ID=M.aurum_00534;Parent=M.aurum_00534_gene;Name=purR;gene=purR,similar to AA sequence:UniProtKB:P0ACP7;locus_tag=M.aurum_00534;product=HTH-type transcriptional repressor PurR;protein_id=M.aurum_00534
536335	537435	1101	gene	+	ID=M.aurum_00534_gene;Name=purR;gene=purR;locus_tag=M.aurum_00534
537437	538177	741	CDS	-	ID=M.aurum_00535;Parent=M.aurum_00535_gene;eC_number=3.1.3.12;Name=otsB;gene=otsB,similar to AA sequence:UniProtKB:P31678;locus_tag=M.aurum_00535;product=Trehalose-6-phosphate phosphatase;protein_id=M.aurum_00535
537437	538177	741	gene	-	ID=M.aurum_00535_gene;Name=otsB;gene=otsB;locus_tag=M.aurum_00535
538180	538842	663	CDS	-	ID=M.aurum_00536;Parent=M.aurum_00536_gene;Name=kstR_1;gene=kstR_1,similar to AA sequence:UniProtKB:A0R528;locus_tag=M.aurum_00536;product=HTH-type transcriptional repressor KstR;protein_id=M.aurum_00536
538180	538842	663	gene	-	ID=M.aurum_00536_gene;Name=kstR_1;gene=kstR_1;locus_tag=M.aurum_00536
539040	541172	2133	CDS	+	ID=M.aurum_00537;Parent=M.aurum_00537_gene;eC_number=1.3.99.-,similar to AA sequence:UniProtKB:P96855;locus_tag=M.aurum_00537;product=Acyl-CoA dehydrogenase FadE34;protein_id=M.aurum_00537
539040	541172	2133	gene	+	ID=M.aurum_00537_gene;locus_tag=M.aurum_00537
541237	541758	522	CDS	+	ID=M.aurum_00538;Parent=M.aurum_00538_gene;locus_tag=M.aurum_00538;product=hypothetical protein;protein_id=M.aurum_00538
541237	541758	522	gene	+	ID=M.aurum_00538_gene;locus_tag=M.aurum_00538
541755	542327	573	CDS	-	ID=M.aurum_00539;Parent=M.aurum_00539_gene;locus_tag=M.aurum_00539;product=hypothetical protein;protein_id=M.aurum_00539
541755	542327	573	gene	-	ID=M.aurum_00539_gene;locus_tag=M.aurum_00539
542374	543543	1170	CDS	-	ID=M.aurum_00540;Parent=M.aurum_00540_gene;eC_number=1.14.13.142;Name=hmp_1;gene=hmp_1,similar to AA sequence:UniProtKB:P9WJ93;locus_tag=M.aurum_00540;product=3-ketosteroid-9-alpha-monooxygenase%2C ferredoxin reductase component;protein_id=M.aurum_00540
542374	543543	1170	gene	-	ID=M.aurum_00540_gene;Name=hmp_1;gene=hmp_1;locus_tag=M.aurum_00540
543603	544787	1185	CDS	+	ID=M.aurum_00541;Parent=M.aurum_00541_gene;eC_number=1.14.14.12;Name=hsaA_1;gene=hsaA_1,similar to AA sequence:UniProtKB:P9WJA1;locus_tag=M.aurum_00541;product=Flavin-dependent monooxygenase%2C oxygenase subunit HsaA;protein_id=M.aurum_00541
543603	544787	1185	gene	+	ID=M.aurum_00541_gene;Name=hsaA_1;gene=hsaA_1;locus_tag=M.aurum_00541
544787	545659	873	CDS	+	ID=M.aurum_00542;Parent=M.aurum_00542_gene;eC_number=3.7.1.17;Name=hsaD_1;gene=hsaD_1,similar to AA sequence:UniProtKB:P9WNH5;locus_tag=M.aurum_00542;product=4%2C5:9%2C10-diseco-3-hydroxy-5%2C9%2C17-trioxoandrosta-1(10)%2C2-diene-4-oate hydrolase;protein_id=M.aurum_00542
544787	545659	873	gene	+	ID=M.aurum_00542_gene;Name=hsaD_1;gene=hsaD_1;locus_tag=M.aurum_00542
545670	546569	900	CDS	+	ID=M.aurum_00543;Parent=M.aurum_00543_gene;eC_number=1.13.11.25;Name=hsaC_1;gene=hsaC_1,similar to AA sequence:UniProtKB:Q9KWQ5;locus_tag=M.aurum_00543;product=Iron-dependent extradiol dioxygenase;protein_id=M.aurum_00543
545670	546569	900	gene	+	ID=M.aurum_00543_gene;Name=hsaC_1;gene=hsaC_1;locus_tag=M.aurum_00543
546572	547141	570	CDS	+	ID=M.aurum_00544;Parent=M.aurum_00544_gene;eC_number=1.5.1.36;Name=hsaB_2;gene=hsaB_2,similar to AA sequence:UniProtKB:P9WND9;locus_tag=M.aurum_00544;product=Flavin-dependent monooxygenase%2C reductase subunit HsaB;protein_id=M.aurum_00544
546572	547141	570	gene	+	ID=M.aurum_00544_gene;Name=hsaB_2;gene=hsaB_2;locus_tag=M.aurum_00544
547560	548495	936	CDS	+	ID=M.aurum_00545;Parent=M.aurum_00545_gene,similar to AA sequence:UniProtKB:P9WMF3;locus_tag=M.aurum_00545;product=putative HTH-type transcriptional regulator;protein_id=M.aurum_00545
547560	548495	936	gene	+	ID=M.aurum_00545_gene;locus_tag=M.aurum_00545
548605	549237	633	CDS	+	ID=M.aurum_00546;Parent=M.aurum_00546_gene;Name=ribBA_2;gene=ribBA_2,similar to AA sequence:UniProtKB:A5U2B7;locus_tag=M.aurum_00546;product=Riboflavin biosynthesis protein RibBA;protein_id=M.aurum_00546
548605	549237	633	gene	+	ID=M.aurum_00546_gene;Name=ribBA_2;gene=ribBA_2;locus_tag=M.aurum_00546
549314	550816	1503	CDS	+	ID=M.aurum_00547;Parent=M.aurum_00547_gene;locus_tag=M.aurum_00547;product=hypothetical protein;protein_id=M.aurum_00547
549314	550816	1503	gene	+	ID=M.aurum_00547_gene;locus_tag=M.aurum_00547
550813	551157	345	CDS	+	ID=M.aurum_00548;Parent=M.aurum_00548_gene;locus_tag=M.aurum_00548;product=hypothetical protein;protein_id=M.aurum_00548
550813	551157	345	gene	+	ID=M.aurum_00548_gene;locus_tag=M.aurum_00548
551179	552501	1323	CDS	+	ID=M.aurum_00549;Parent=M.aurum_00549_gene;eC_number=1.14.13.131;Name=dmoA_1;gene=dmoA_1,similar to AA sequence:UniProtKB:E9JFX9;locus_tag=M.aurum_00549;product=Dimethyl-sulfide monooxygenase;protein_id=M.aurum_00549
551179	552501	1323	gene	+	ID=M.aurum_00549_gene;Name=dmoA_1;gene=dmoA_1;locus_tag=M.aurum_00549
552926	553735	810	CDS	+	ID=M.aurum_00550;Parent=M.aurum_00550_gene;locus_tag=M.aurum_00550;product=hypothetical protein;protein_id=M.aurum_00550
552926	553735	810	gene	+	ID=M.aurum_00550_gene;locus_tag=M.aurum_00550
553846	554106	261	CDS	-	ID=M.aurum_00551;Parent=M.aurum_00551_gene;locus_tag=M.aurum_00551;product=hypothetical protein;protein_id=M.aurum_00551
553846	554106	261	gene	-	ID=M.aurum_00551_gene;locus_tag=M.aurum_00551
554120	555109	990	CDS	-	ID=M.aurum_00552;Parent=M.aurum_00552_gene;locus_tag=M.aurum_00552;product=hypothetical protein;protein_id=M.aurum_00552
554120	555109	990	gene	-	ID=M.aurum_00552_gene;locus_tag=M.aurum_00552
555090	555893	804	CDS	-	ID=M.aurum_00553;Parent=M.aurum_00553_gene;eC_number=3.1.1.23,similar to AA sequence:UniProtKB:O07427;locus_tag=M.aurum_00553;product=Monoacylglycerol lipase;protein_id=M.aurum_00553
555090	555893	804	gene	-	ID=M.aurum_00553_gene;locus_tag=M.aurum_00553
555907	556527	621	CDS	-	ID=M.aurum_00554;Parent=M.aurum_00554_gene;locus_tag=M.aurum_00554;product=hypothetical protein;protein_id=M.aurum_00554
555907	556527	621	gene	-	ID=M.aurum_00554_gene;locus_tag=M.aurum_00554
556883	558241	1359	CDS	+	ID=M.aurum_00555;Parent=M.aurum_00555_gene;Name=yhjE_2;gene=yhjE_2,similar to AA sequence:UniProtKB:P37643;locus_tag=M.aurum_00555;product=Inner membrane metabolite transport protein YhjE;protein_id=M.aurum_00555
556883	558241	1359	gene	+	ID=M.aurum_00555_gene;Name=yhjE_2;gene=yhjE_2;locus_tag=M.aurum_00555
558238	558984	747	CDS	+	ID=M.aurum_00556;Parent=M.aurum_00556_gene;eC_number=1.1.1.30;Name=bdhA_1;gene=bdhA_1,similar to AA sequence:UniProtKB:O86034;locus_tag=M.aurum_00556;product=D-beta-hydroxybutyrate dehydrogenase;protein_id=M.aurum_00556
558238	558984	747	gene	+	ID=M.aurum_00556_gene;Name=bdhA_1;gene=bdhA_1;locus_tag=M.aurum_00556
558986	559759	774	CDS	-	ID=M.aurum_00557;Parent=M.aurum_00557_gene;Name=iclR_1;gene=iclR_1,similar to AA sequence:UniProtKB:P16528;locus_tag=M.aurum_00557;product=Transcriptional repressor IclR;protein_id=M.aurum_00557
558986	559759	774	gene	-	ID=M.aurum_00557_gene;Name=iclR_1;gene=iclR_1;locus_tag=M.aurum_00557
559959	560726	768	CDS	+	ID=M.aurum_00558;Parent=M.aurum_00558_gene;eC_number=2.8.3.5;Name=scoA_1;gene=scoA_1,similar to AA sequence:UniProtKB:P9WPW5;locus_tag=M.aurum_00558;product=putative succinyl-CoA:3-ketoacid coenzyme A transferase subunit A;protein_id=M.aurum_00558
559959	560726	768	gene	+	ID=M.aurum_00558_gene;Name=scoA_1;gene=scoA_1;locus_tag=M.aurum_00558
560723	561379	657	CDS	+	ID=M.aurum_00559;Parent=M.aurum_00559_gene;eC_number=2.8.3.5;Name=scoB_1;gene=scoB_1,similar to AA sequence:UniProtKB:P9WPW3;locus_tag=M.aurum_00559;product=putative succinyl-CoA:3-ketoacid coenzyme A transferase subunit B;protein_id=M.aurum_00559
560723	561379	657	gene	+	ID=M.aurum_00559_gene;Name=scoB_1;gene=scoB_1;locus_tag=M.aurum_00559
561381	562775	1395	CDS	-	ID=M.aurum_00560;Parent=M.aurum_00560_gene;eC_number=2.7.1.17;Name=xylB_1;gene=xylB_1,similar to AA sequence:UniProtKB:P09099;locus_tag=M.aurum_00560;product=Xylulose kinase;protein_id=M.aurum_00560
561381	562775	1395	gene	-	ID=M.aurum_00560_gene;Name=xylB_1;gene=xylB_1;locus_tag=M.aurum_00560
562778	563977	1200	CDS	-	ID=M.aurum_00561;Parent=M.aurum_00561_gene;Name=nagC_1;gene=nagC_1,similar to AA sequence:UniProtKB:P0AF20;locus_tag=M.aurum_00561;product=N-acetylglucosamine repressor;protein_id=M.aurum_00561
562778	563977	1200	gene	-	ID=M.aurum_00561_gene;Name=nagC_1;gene=nagC_1;locus_tag=M.aurum_00561
564067	565284	1218	CDS	+	ID=M.aurum_00562;Parent=M.aurum_00562_gene;eC_number=5.3.1.5;Name=xylA;gene=xylA,similar to AA sequence:UniProtKB:P12851;locus_tag=M.aurum_00562;product=Xylose isomerase;protein_id=M.aurum_00562
564067	565284	1218	gene	+	ID=M.aurum_00562_gene;Name=xylA;gene=xylA;locus_tag=M.aurum_00562
565358	566425	1068	CDS	+	ID=M.aurum_00563;Parent=M.aurum_00563_gene;Name=xylF;gene=xylF,similar to AA sequence:UniProtKB:P37387;locus_tag=M.aurum_00563;product=D-xylose-binding periplasmic protein;protein_id=M.aurum_00563
565358	566425	1068	gene	+	ID=M.aurum_00563_gene;Name=xylF;gene=xylF;locus_tag=M.aurum_00563
566425	567201	777	CDS	+	ID=M.aurum_00564;Parent=M.aurum_00564_gene;eC_number=3.6.3.17;Name=rbsA_1;gene=rbsA_1,similar to AA sequence:UniProtKB:P04983;locus_tag=M.aurum_00564;product=Ribose import ATP-binding protein RbsA;protein_id=M.aurum_00564
566425	567201	777	gene	+	ID=M.aurum_00564_gene;Name=rbsA_1;gene=rbsA_1;locus_tag=M.aurum_00564
567215	568492	1278	CDS	+	ID=M.aurum_00565;Parent=M.aurum_00565_gene;Name=xylH_1;gene=xylH_1,similar to AA sequence:UniProtKB:P0AGI4;locus_tag=M.aurum_00565;product=Xylose transport system permease protein XylH;protein_id=M.aurum_00565
567215	568492	1278	gene	+	ID=M.aurum_00565_gene;Name=xylH_1;gene=xylH_1;locus_tag=M.aurum_00565
568578	569402	825	CDS	+	ID=M.aurum_00566;Parent=M.aurum_00566_gene;eC_number=1.11.1.10;Name=cpo_1;gene=cpo_1,similar to AA sequence:UniProtKB:P49323;locus_tag=M.aurum_00566;product=Non-heme chloroperoxidase;protein_id=M.aurum_00566
568578	569402	825	gene	+	ID=M.aurum_00566_gene;Name=cpo_1;gene=cpo_1;locus_tag=M.aurum_00566
569368	570564	1197	CDS	-	ID=M.aurum_00567;Parent=M.aurum_00567_gene;eC_number=2.6.1.1;Name=aspC_1;gene=aspC_1,similar to AA sequence:UniProtKB:Q9X0Y2;locus_tag=M.aurum_00567;product=Aspartate aminotransferase;protein_id=M.aurum_00567
569368	570564	1197	gene	-	ID=M.aurum_00567_gene;Name=aspC_1;gene=aspC_1;locus_tag=M.aurum_00567
570575	571549	975	CDS	-	ID=M.aurum_00568;Parent=M.aurum_00568_gene;eC_number=1.3.99.-,similar to AA sequence:UniProtKB:P96855;locus_tag=M.aurum_00568;product=Acyl-CoA dehydrogenase FadE34;protein_id=M.aurum_00568
570575	571549	975	gene	-	ID=M.aurum_00568_gene;locus_tag=M.aurum_00568
571549	572502	954	CDS	-	ID=M.aurum_00569;Parent=M.aurum_00569_gene;eC_number=1.3.1.108;Name=carC_1;gene=carC_1,similar to AA sequence:UniProtKB:H6LGM6;locus_tag=M.aurum_00569;product=Caffeyl-CoA reductase-Etf complex subunit CarC;protein_id=M.aurum_00569
571549	572502	954	gene	-	ID=M.aurum_00569_gene;Name=carC_1;gene=carC_1;locus_tag=M.aurum_00569
572734	573864	1131	CDS	-	ID=M.aurum_00570;Parent=M.aurum_00570_gene;eC_number=1.3.99.-,similar to AA sequence:UniProtKB:P95280;locus_tag=M.aurum_00570;product=Putative acyl-CoA dehydrogenase FadE17;protein_id=M.aurum_00570
572734	573864	1131	gene	-	ID=M.aurum_00570_gene;locus_tag=M.aurum_00570
573864	575393	1530	CDS	-	ID=M.aurum_00571;Parent=M.aurum_00571_gene;eC_number=6.2.1.41;Name=fadD3_1;gene=fadD3_1,similar to AA sequence:UniProtKB:P96843;locus_tag=M.aurum_00571;product=3-[(3aS%2C4S%2C7aS)-7a-methyl-1%2C5-dioxo-octahydro-1H-inden-4-yl]propanoyl:CoA ligase;protein_id=M.aurum_00571
573864	575393	1530	gene	-	ID=M.aurum_00571_gene;Name=fadD3_1;gene=fadD3_1;locus_tag=M.aurum_00571
575441	576589	1149	CDS	+	ID=M.aurum_00572;Parent=M.aurum_00572_gene;eC_number=1.3.99.-,similar to AA sequence:UniProtKB:P95280;locus_tag=M.aurum_00572;product=Putative acyl-CoA dehydrogenase FadE17;protein_id=M.aurum_00572
575441	576589	1149	gene	+	ID=M.aurum_00572_gene;locus_tag=M.aurum_00572
576586	577377	792	CDS	+	ID=M.aurum_00573;Parent=M.aurum_00573_gene;eC_number=1.-.-.-;Name=fabG2_1;gene=fabG2_1,similar to AA sequence:UniProtKB:P9WGR9;locus_tag=M.aurum_00573;product=putative oxidoreductase;protein_id=M.aurum_00573
576586	577377	792	gene	+	ID=M.aurum_00573_gene;Name=fabG2_1;gene=fabG2_1;locus_tag=M.aurum_00573
577454	579355	1902	CDS	-	ID=M.aurum_00574;Parent=M.aurum_00574_gene;locus_tag=M.aurum_00574;product=hypothetical protein;protein_id=M.aurum_00574
577454	579355	1902	gene	-	ID=M.aurum_00574_gene;locus_tag=M.aurum_00574
579779	580384	606	CDS	+	ID=M.aurum_00575;Parent=M.aurum_00575_gene;Name=kstR2_2;gene=kstR2_2,similar to AA sequence:UniProtKB:A0R4Z6;locus_tag=M.aurum_00575;product=HTH-type transcriptional repressor KstR2;protein_id=M.aurum_00575
579779	580384	606	gene	+	ID=M.aurum_00575_gene;Name=kstR2_2;gene=kstR2_2;locus_tag=M.aurum_00575
580395	581543	1149	CDS	+	ID=M.aurum_00576;Parent=M.aurum_00576_gene;eC_number=2.3.1.174;Name=pcaF_1;gene=pcaF_1,similar to AA sequence:UniProtKB:Q43974;locus_tag=M.aurum_00576;product=Beta-ketoadipyl-CoA thiolase;protein_id=M.aurum_00576
580395	581543	1149	gene	+	ID=M.aurum_00576_gene;Name=pcaF_1;gene=pcaF_1;locus_tag=M.aurum_00576
582074	583408	1335	CDS	+	ID=M.aurum_00577;Parent=M.aurum_00577_gene;locus_tag=M.aurum_00577;product=hypothetical protein;protein_id=M.aurum_00577
582074	583408	1335	gene	+	ID=M.aurum_00577_gene;locus_tag=M.aurum_00577
583428	584540	1113	CDS	-	ID=M.aurum_00578;Parent=M.aurum_00578_gene;eC_number=1.1.1.1;Name=adhB_2;gene=adhB_2,similar to AA sequence:UniProtKB:P9WQC7;locus_tag=M.aurum_00578;product=Alcohol dehydrogenase B;protein_id=M.aurum_00578
583428	584540	1113	gene	-	ID=M.aurum_00578_gene;Name=adhB_2;gene=adhB_2;locus_tag=M.aurum_00578
584592	586136	1545	CDS	-	ID=M.aurum_00579;Parent=M.aurum_00579_gene;eC_number=2.7.8.-;Name=cls;gene=cls,similar to AA sequence:UniProtKB:P63801;locus_tag=M.aurum_00579;product=Cardiolipin synthase;protein_id=M.aurum_00579
584592	586136	1545	gene	-	ID=M.aurum_00579_gene;Name=cls;gene=cls;locus_tag=M.aurum_00579
586260	587330	1071	CDS	-	ID=M.aurum_00580;Parent=M.aurum_00580_gene;eC_number=1.13.12.16,similar to AA sequence:UniProtKB:Q9I4V0;locus_tag=M.aurum_00580;product=Nitronate monooxygenase;protein_id=M.aurum_00580
586260	587330	1071	gene	-	ID=M.aurum_00580_gene;locus_tag=M.aurum_00580
587333	588082	750	CDS	-	ID=M.aurum_00581;Parent=M.aurum_00581_gene;eC_number=2.8.3.-,similar to AA sequence:UniProtKB:P9WPV9;locus_tag=M.aurum_00581;product=Putative CoA-transferase subunit beta;protein_id=M.aurum_00581
587333	588082	750	gene	-	ID=M.aurum_00581_gene;locus_tag=M.aurum_00581
588079	588945	867	CDS	-	ID=M.aurum_00582;Parent=M.aurum_00582_gene;eC_number=2.8.3.-,similar to AA sequence:UniProtKB:P9WPW1;locus_tag=M.aurum_00582;product=Putative CoA-transferase subunit alpha;protein_id=M.aurum_00582
588079	588945	867	gene	-	ID=M.aurum_00582_gene;locus_tag=M.aurum_00582
588948	589700	753	CDS	-	ID=M.aurum_00583;Parent=M.aurum_00583_gene;eC_number=4.2.1.149;Name=caiD_1;gene=caiD_1,similar to AA sequence:UniProtKB:P31551;locus_tag=M.aurum_00583;product=Carnitinyl-CoA dehydratase;protein_id=M.aurum_00583
588948	589700	753	gene	-	ID=M.aurum_00583_gene;Name=caiD_1;gene=caiD_1;locus_tag=M.aurum_00583
589759	590532	774	CDS	+	ID=M.aurum_00584;Parent=M.aurum_00584_gene;eC_number=1.1.1.47;Name=gdhIV_2;gene=gdhIV_2,similar to AA sequence:UniProtKB:P39485;locus_tag=M.aurum_00584;product=Glucose 1-dehydrogenase 4;protein_id=M.aurum_00584
589759	590532	774	gene	+	ID=M.aurum_00584_gene;Name=gdhIV_2;gene=gdhIV_2;locus_tag=M.aurum_00584
590552	591457	906	CDS	+	ID=M.aurum_00585;Parent=M.aurum_00585_gene;eC_number=1.1.1.-,similar to AA sequence:UniProtKB:P96825;locus_tag=M.aurum_00585;product=Putative short-chain type dehydrogenase/reductase;protein_id=M.aurum_00585
590552	591457	906	gene	+	ID=M.aurum_00585_gene;locus_tag=M.aurum_00585
591521	591967	447	CDS	-	ID=M.aurum_00586;Parent=M.aurum_00586_gene;eC_number=1.-.-.-;Name=ddn_1;gene=ddn_1,similar to AA sequence:UniProtKB:P9WP15;locus_tag=M.aurum_00586;product=Deazaflavin-dependent nitroreductase;protein_id=M.aurum_00586
591521	591967	447	gene	-	ID=M.aurum_00586_gene;Name=ddn_1;gene=ddn_1;locus_tag=M.aurum_00586
592013	592309	297	CDS	-	ID=M.aurum_00587;Parent=M.aurum_00587_gene;locus_tag=M.aurum_00587;product=hypothetical protein;protein_id=M.aurum_00587
592013	592309	297	gene	-	ID=M.aurum_00587_gene;locus_tag=M.aurum_00587
592345	593667	1323	CDS	-	ID=M.aurum_00588;Parent=M.aurum_00588_gene;eC_number=5.4.2.12,similar to AA sequence:UniProtKB:Q79FW5;locus_tag=M.aurum_00588;product=PE-PGRS family protein PE_PGRS11;protein_id=M.aurum_00588
592345	593667	1323	gene	-	ID=M.aurum_00588_gene;locus_tag=M.aurum_00588
593685	594185	501	CDS	-	ID=M.aurum_00589;Parent=M.aurum_00589_gene;eC_number=1.-.-.-;Name=ddn_2;gene=ddn_2,similar to AA sequence:UniProtKB:P9WP15;locus_tag=M.aurum_00589;product=Deazaflavin-dependent nitroreductase;protein_id=M.aurum_00589
593685	594185	501	gene	-	ID=M.aurum_00589_gene;Name=ddn_2;gene=ddn_2;locus_tag=M.aurum_00589
594195	594575	381	CDS	-	ID=M.aurum_00590;Parent=M.aurum_00590_gene;locus_tag=M.aurum_00590;product=hypothetical protein;protein_id=M.aurum_00590
594195	594575	381	gene	-	ID=M.aurum_00590_gene;locus_tag=M.aurum_00590
594581	595732	1152	CDS	-	ID=M.aurum_00591;Parent=M.aurum_00591_gene;eC_number=2.3.1.16;Name=fadA5_1;gene=fadA5_1,similar to AA sequence:UniProtKB:I6XHI4;locus_tag=M.aurum_00591;product=Steroid 3-ketoacyl-CoA thiolase;protein_id=M.aurum_00591
594581	595732	1152	gene	-	ID=M.aurum_00591_gene;Name=fadA5_1;gene=fadA5_1;locus_tag=M.aurum_00591
595887	597131	1245	CDS	+	ID=M.aurum_00592;Parent=M.aurum_00592_gene;eC_number=1.14.13.141,similar to AA sequence:UniProtKB:A0R4Y3;locus_tag=M.aurum_00592;product=Steroid C26-monooxygenase;protein_id=M.aurum_00592
595887	597131	1245	gene	+	ID=M.aurum_00592_gene;locus_tag=M.aurum_00592
597160	598164	1005	CDS	+	ID=M.aurum_00593;Parent=M.aurum_00593_gene;eC_number=1.3.99.-,similar to AA sequence:UniProtKB:P71857;locus_tag=M.aurum_00593;product=Acyl-CoA dehydrogenase FadE28;protein_id=M.aurum_00593
597160	598164	1005	gene	+	ID=M.aurum_00593_gene;locus_tag=M.aurum_00593
598166	599329	1164	CDS	+	ID=M.aurum_00594;Parent=M.aurum_00594_gene;eC_number=1.3.99.-,similar to AA sequence:UniProtKB:P71858;locus_tag=M.aurum_00594;product=Acyl-CoA dehydrogenase FadE29;protein_id=M.aurum_00594
598166	599329	1164	gene	+	ID=M.aurum_00594_gene;locus_tag=M.aurum_00594
599326	600300	975	CDS	+	ID=M.aurum_00595;Parent=M.aurum_00595_gene;locus_tag=M.aurum_00595;product=hypothetical protein;protein_id=M.aurum_00595
599326	600300	975	gene	+	ID=M.aurum_00595_gene;locus_tag=M.aurum_00595
600282	600692	411	CDS	+	ID=M.aurum_00596;Parent=M.aurum_00596_gene;locus_tag=M.aurum_00596;product=hypothetical protein;protein_id=M.aurum_00596
600282	600692	411	gene	+	ID=M.aurum_00596_gene;locus_tag=M.aurum_00596
600689	601849	1161	CDS	+	ID=M.aurum_00597;Parent=M.aurum_00597_gene;locus_tag=M.aurum_00597;product=hypothetical protein;protein_id=M.aurum_00597
600689	601849	1161	gene	+	ID=M.aurum_00597_gene;locus_tag=M.aurum_00597
601895	602995	1101	CDS	+	ID=M.aurum_00598;Parent=M.aurum_00598_gene,similar to AA sequence:UniProtKB:P9WHW9;locus_tag=M.aurum_00598;product=PPE family immunomodulator PPE68;protein_id=M.aurum_00598
601895	602995	1101	gene	+	ID=M.aurum_00598_gene;locus_tag=M.aurum_00598
603002	603742	741	CDS	+	ID=M.aurum_00599;Parent=M.aurum_00599_gene;locus_tag=M.aurum_00599;product=hypothetical protein;protein_id=M.aurum_00599
603002	603742	741	gene	+	ID=M.aurum_00599_gene;locus_tag=M.aurum_00599
603757	604479	723	CDS	-	ID=M.aurum_00600;Parent=M.aurum_00600_gene;locus_tag=M.aurum_00600;product=hypothetical protein;protein_id=M.aurum_00600
603757	604479	723	gene	-	ID=M.aurum_00600_gene;locus_tag=M.aurum_00600
605419	606090	672	CDS	+	ID=M.aurum_00601;Parent=M.aurum_00601_gene;Name=degU_2;gene=degU_2,similar to AA sequence:UniProtKB:P13800;locus_tag=M.aurum_00601;product=Transcriptional regulatory protein DegU;protein_id=M.aurum_00601
605419	606090	672	gene	+	ID=M.aurum_00601_gene;Name=degU_2;gene=degU_2;locus_tag=M.aurum_00601
606196	607368	1173	CDS	+	ID=M.aurum_00602;Parent=M.aurum_00602_gene;eC_number=2.4.1.250;Name=mshA_2;gene=mshA_2,protein motif:HAMAP:MF_01695;locus_tag=M.aurum_00602;product=D-inositol-3-phosphate glycosyltransferase;protein_id=M.aurum_00602
606196	607368	1173	gene	+	ID=M.aurum_00602_gene;Name=mshA_2;gene=mshA_2;locus_tag=M.aurum_00602
607865	608731	867	CDS	+	ID=M.aurum_00603;Parent=M.aurum_00603_gene;Name=degU_3;gene=degU_3,similar to AA sequence:UniProtKB:P13800;locus_tag=M.aurum_00603;product=Transcriptional regulatory protein DegU;protein_id=M.aurum_00603
607865	608731	867	gene	+	ID=M.aurum_00603_gene;Name=degU_3;gene=degU_3;locus_tag=M.aurum_00603
608953	609759	807	CDS	+	ID=M.aurum_00604;Parent=M.aurum_00604_gene;Name=degU_4;gene=degU_4,similar to AA sequence:UniProtKB:P13800;locus_tag=M.aurum_00604;product=Transcriptional regulatory protein DegU;protein_id=M.aurum_00604
608953	609759	807	gene	+	ID=M.aurum_00604_gene;Name=degU_4;gene=degU_4;locus_tag=M.aurum_00604
610078	611865	1788	CDS	+	ID=M.aurum_00605;Parent=M.aurum_00605_gene;eC_number=2.6.1.16;Name=glmS_2;gene=glmS_2,similar to AA sequence:UniProtKB:P9WN49;locus_tag=M.aurum_00605;product=Glutamine--fructose-6-phosphate aminotransferase [isomerizing];protein_id=M.aurum_00605
610078	611865	1788	gene	+	ID=M.aurum_00605_gene;Name=glmS_2;gene=glmS_2;locus_tag=M.aurum_00605
611862	613373	1512	CDS	+	ID=M.aurum_00606;Parent=M.aurum_00606_gene;Name=lgrD_1;gene=lgrD_1,similar to AA sequence:UniProtKB:Q70LM4;locus_tag=M.aurum_00606;product=Linear gramicidin synthase subunit D;protein_id=M.aurum_00606
611862	613373	1512	gene	+	ID=M.aurum_00606_gene;Name=lgrD_1;gene=lgrD_1;locus_tag=M.aurum_00606
613370	613591	222	CDS	+	ID=M.aurum_00607;Parent=M.aurum_00607_gene;Name=srfAA;gene=srfAA,similar to AA sequence:UniProtKB:P27206;locus_tag=M.aurum_00607;product=Surfactin synthase subunit 1;protein_id=M.aurum_00607
613370	613591	222	gene	+	ID=M.aurum_00607_gene;Name=srfAA;gene=srfAA;locus_tag=M.aurum_00607
613603	614994	1392	CDS	+	ID=M.aurum_00608;Parent=M.aurum_00608_gene;eC_number=1.4.3.-;Name=aofH_1;gene=aofH_1,similar to AA sequence:UniProtKB:P9WQ15;locus_tag=M.aurum_00608;product=Putative flavin-containing monoamine oxidase AofH;protein_id=M.aurum_00608
613603	614994	1392	gene	+	ID=M.aurum_00608_gene;Name=aofH_1;gene=aofH_1;locus_tag=M.aurum_00608
615004	615990	987	CDS	+	ID=M.aurum_00609;Parent=M.aurum_00609_gene;eC_number=5.1.3.2,similar to AA sequence:UniProtKB:A0R5C5;locus_tag=M.aurum_00609;product=UDP-glucose 4-epimerase;protein_id=M.aurum_00609
615004	615990	987	gene	+	ID=M.aurum_00609_gene;locus_tag=M.aurum_00609
616019	617392	1374	CDS	+	ID=M.aurum_00610;Parent=M.aurum_00610_gene;eC_number=2.7.10.2;Name=yveL_1;gene=yveL_1,similar to AA sequence:UniProtKB:P71051;locus_tag=M.aurum_00610;product=Putative tyrosine-protein kinase YveL;protein_id=M.aurum_00610
616019	617392	1374	gene	+	ID=M.aurum_00610_gene;Name=yveL_1;gene=yveL_1;locus_tag=M.aurum_00610
617389	618909	1521	CDS	+	ID=M.aurum_00611;Parent=M.aurum_00611_gene;locus_tag=M.aurum_00611;product=hypothetical protein;protein_id=M.aurum_00611
617389	618909	1521	gene	+	ID=M.aurum_00611_gene;locus_tag=M.aurum_00611
618906	620054	1149	CDS	+	ID=M.aurum_00612;Parent=M.aurum_00612_gene;eC_number=2.4.1.-;Name=bshA_1;gene=bshA_1,similar to AA sequence:UniProtKB:Q81ST7;locus_tag=M.aurum_00612;product=N-acetyl-alpha-D-glucosaminyl L-malate synthase;protein_id=M.aurum_00612
618906	620054	1149	gene	+	ID=M.aurum_00612_gene;Name=bshA_1;gene=bshA_1;locus_tag=M.aurum_00612
620061	621299	1239	CDS	+	ID=M.aurum_00613;Parent=M.aurum_00613_gene;eC_number=2.4.1.301;Name=kanE;gene=kanE,similar to AA sequence:UniProtKB:Q65CC7;locus_tag=M.aurum_00613;product=Alpha-D-kanosaminyltransferase;protein_id=M.aurum_00613
620061	621299	1239	gene	+	ID=M.aurum_00613_gene;Name=kanE;gene=kanE;locus_tag=M.aurum_00613
621296	623518	2223	CDS	+	ID=M.aurum_00614;Parent=M.aurum_00614_gene;eC_number=1.1.99.28;Name=gfo_1;gene=gfo_1,similar to AA sequence:UniProtKB:Q07982;locus_tag=M.aurum_00614;product=Glucose--fructose oxidoreductase;protein_id=M.aurum_00614
621296	623518	2223	gene	+	ID=M.aurum_00614_gene;Name=gfo_1;gene=gfo_1;locus_tag=M.aurum_00614
623515	624636	1122	CDS	+	ID=M.aurum_00615;Parent=M.aurum_00615_gene;locus_tag=M.aurum_00615;product=hypothetical protein;protein_id=M.aurum_00615
623515	624636	1122	gene	+	ID=M.aurum_00615_gene;locus_tag=M.aurum_00615
624623	626806	2184	CDS	+	ID=M.aurum_00616;Parent=M.aurum_00616_gene;eC_number=4.2.2.8;Name=hepC;gene=hepC,similar to AA sequence:UniProtKB:C7EXL6;locus_tag=M.aurum_00616;product=Heparin-sulfate lyase;protein_id=M.aurum_00616
624623	626806	2184	gene	+	ID=M.aurum_00616_gene;Name=hepC;gene=hepC;locus_tag=M.aurum_00616
626796	628130	1335	CDS	+	ID=M.aurum_00617;Parent=M.aurum_00617_gene;eC_number=1.1.1.132;Name=algD;gene=algD,similar to AA sequence:UniProtKB:P11759;locus_tag=M.aurum_00617;product=GDP-mannose 6-dehydrogenase;protein_id=M.aurum_00617
626796	628130	1335	gene	+	ID=M.aurum_00617_gene;Name=algD;gene=algD;locus_tag=M.aurum_00617
628134	629663	1530	CDS	+	ID=M.aurum_00618;Parent=M.aurum_00618_gene;Name=tuaB;gene=tuaB,similar to AA sequence:UniProtKB:O32273;locus_tag=M.aurum_00618;product=Teichuronic acid biosynthesis protein TuaB;protein_id=M.aurum_00618
628134	629663	1530	gene	+	ID=M.aurum_00618_gene;Name=tuaB;gene=tuaB;locus_tag=M.aurum_00618
629673	630833	1161	CDS	+	ID=M.aurum_00619;Parent=M.aurum_00619_gene;eC_number=2.4.1.-;Name=bshA_2;gene=bshA_2,similar to AA sequence:UniProtKB:Q81ST7;locus_tag=M.aurum_00619;product=N-acetyl-alpha-D-glucosaminyl L-malate synthase;protein_id=M.aurum_00619
629673	630833	1161	gene	+	ID=M.aurum_00619_gene;Name=bshA_2;gene=bshA_2;locus_tag=M.aurum_00619
630833	631930	1098	CDS	+	ID=M.aurum_00620;Parent=M.aurum_00620_gene;locus_tag=M.aurum_00620;product=hypothetical protein;protein_id=M.aurum_00620
630833	631930	1098	gene	+	ID=M.aurum_00620_gene;locus_tag=M.aurum_00620
631943	632704	762	CDS	-	ID=M.aurum_00621;Parent=M.aurum_00621_gene;locus_tag=M.aurum_00621;product=hypothetical protein;protein_id=M.aurum_00621
631943	632704	762	gene	-	ID=M.aurum_00621_gene;locus_tag=M.aurum_00621
633454	633548	95	tRNA	+	ID=M.aurum_00622;Parent=M.aurum_00622_gene;inference=COORDINATES:profile:Aragorn:1.2;locus_tag=M.aurum_00622;product=tRNA-seC(tca)
633454	633548	95	gene	+	ID=M.aurum_00622_gene;locus_tag=M.aurum_00622
633556	634821	1266	CDS	-	ID=M.aurum_00623;Parent=M.aurum_00623_gene;locus_tag=M.aurum_00623;product=hypothetical protein;protein_id=M.aurum_00623
633556	634821	1266	gene	-	ID=M.aurum_00623_gene;locus_tag=M.aurum_00623
634806	635696	891	CDS	-	ID=M.aurum_00624;Parent=M.aurum_00624_gene;locus_tag=M.aurum_00624;product=hypothetical protein;protein_id=M.aurum_00624
634806	635696	891	gene	-	ID=M.aurum_00624_gene;locus_tag=M.aurum_00624
635743	637263	1521	CDS	-	ID=M.aurum_00625;Parent=M.aurum_00625_gene;eC_number=5.4.3.2;Name=kamA;gene=kamA,similar to AA sequence:UniProtKB:Q8RHX4;locus_tag=M.aurum_00625;product=L-lysine 2%2C3-aminomutase;protein_id=M.aurum_00625
635743	637263	1521	gene	-	ID=M.aurum_00625_gene;Name=kamA;gene=kamA;locus_tag=M.aurum_00625
637265	638845	1581	CDS	-	ID=M.aurum_00626;Parent=M.aurum_00626_gene;eC_number=2.-.-.-;Name=epsL;gene=epsL,similar to AA sequence:UniProtKB:P71062;locus_tag=M.aurum_00626;product=putative sugar transferase EpsL;protein_id=M.aurum_00626
637265	638845	1581	gene	-	ID=M.aurum_00626_gene;Name=epsL;gene=epsL;locus_tag=M.aurum_00626
638842	639789	948	CDS	-	ID=M.aurum_00627;Parent=M.aurum_00627_gene;eC_number=5.1.3.2,similar to AA sequence:UniProtKB:A0R5C5;locus_tag=M.aurum_00627;product=UDP-glucose 4-epimerase;protein_id=M.aurum_00627
638842	639789	948	gene	-	ID=M.aurum_00627_gene;locus_tag=M.aurum_00627
639854	641188	1335	CDS	-	ID=M.aurum_00628;Parent=M.aurum_00628_gene;eC_number=1.1.1.22;Name=rkpK_1;gene=rkpK_1,similar to AA sequence:UniProtKB:O54068;locus_tag=M.aurum_00628;product=UDP-glucose 6-dehydrogenase;protein_id=M.aurum_00628
639854	641188	1335	gene	-	ID=M.aurum_00628_gene;Name=rkpK_1;gene=rkpK_1;locus_tag=M.aurum_00628
642473	646198	3726	CDS	+	ID=M.aurum_00629;Parent=M.aurum_00629_gene;eC_number=2.3.1.41;Name=ppsE_1;gene=ppsE_1,similar to AA sequence:UniProtKB:Q7TXL6;locus_tag=M.aurum_00629;product=Phthiocerol/phenolphthiocerol synthesis polyketide synthase type I PpsE;protein_id=M.aurum_00629
642473	646198	3726	gene	+	ID=M.aurum_00629_gene;Name=ppsE_1;gene=ppsE_1;locus_tag=M.aurum_00629
646191	649439	3249	CDS	+	ID=M.aurum_00630;Parent=M.aurum_00630_gene;Name=lgrD_2;gene=lgrD_2,similar to AA sequence:UniProtKB:Q70LM4;locus_tag=M.aurum_00630;product=Linear gramicidin synthase subunit D;protein_id=M.aurum_00630
646191	649439	3249	gene	+	ID=M.aurum_00630_gene;Name=lgrD_2;gene=lgrD_2;locus_tag=M.aurum_00630
649441	652704	3264	CDS	+	ID=M.aurum_00631;Parent=M.aurum_00631_gene;eC_number=2.3.1.-;Name=ppsB_2;gene=ppsB_2,similar to AA sequence:UniProtKB:P39846;locus_tag=M.aurum_00631;product=Plipastatin synthase subunit B;protein_id=M.aurum_00631
649441	652704	3264	gene	+	ID=M.aurum_00631_gene;Name=ppsB_2;gene=ppsB_2;locus_tag=M.aurum_00631
652701	653732	1032	CDS	+	ID=M.aurum_00632;Parent=M.aurum_00632_gene;eC_number=2.3.1.-;Name=pksR;gene=pksR,similar to AA sequence:UniProtKB:O31784;locus_tag=M.aurum_00632;product=Polyketide synthase PksR;protein_id=M.aurum_00632
652701	653732	1032	gene	+	ID=M.aurum_00632_gene;Name=pksR;gene=pksR;locus_tag=M.aurum_00632
653872	655143	1272	CDS	+	ID=M.aurum_00633;Parent=M.aurum_00633_gene;locus_tag=M.aurum_00633;product=hypothetical protein;protein_id=M.aurum_00633
653872	655143	1272	gene	+	ID=M.aurum_00633_gene;locus_tag=M.aurum_00633
655162	655884	723	CDS	-	ID=M.aurum_00634;Parent=M.aurum_00634_gene;locus_tag=M.aurum_00634;product=hypothetical protein;protein_id=M.aurum_00634
655162	655884	723	gene	-	ID=M.aurum_00634_gene;locus_tag=M.aurum_00634
655937	656569	633	CDS	-	ID=M.aurum_00635;Parent=M.aurum_00635_gene;locus_tag=M.aurum_00635;product=hypothetical protein;protein_id=M.aurum_00635
655937	656569	633	gene	-	ID=M.aurum_00635_gene;locus_tag=M.aurum_00635
656887	657747	861	CDS	-	ID=M.aurum_00636;Parent=M.aurum_00636_gene;locus_tag=M.aurum_00636;product=hypothetical protein;protein_id=M.aurum_00636
656887	657747	861	gene	-	ID=M.aurum_00636_gene;locus_tag=M.aurum_00636
657749	659455	1707	CDS	-	ID=M.aurum_00637;Parent=M.aurum_00637_gene;eC_number=1.3.99.4;Name=ksdD_1;gene=ksdD_1,similar to AA sequence:UniProtKB:A0R4S9;locus_tag=M.aurum_00637;product=3-oxosteroid 1-dehydrogenase;protein_id=M.aurum_00637
657749	659455	1707	gene	-	ID=M.aurum_00637_gene;Name=ksdD_1;gene=ksdD_1;locus_tag=M.aurum_00637
659551	660336	786	CDS	+	ID=M.aurum_00638;Parent=M.aurum_00638_gene;eC_number=4.2.1.132;Name=tesE;gene=tesE,similar to AA sequence:UniProtKB:Q83VZ5;locus_tag=M.aurum_00638;product=2-hydroxyhexa-2%2C4-dienoate hydratase;protein_id=M.aurum_00638
659551	660336	786	gene	+	ID=M.aurum_00638_gene;Name=tesE;gene=tesE;locus_tag=M.aurum_00638
660361	661305	945	CDS	+	ID=M.aurum_00639;Parent=M.aurum_00639_gene;eC_number=1.2.1.10;Name=mhpF;gene=mhpF,similar to AA sequence:UniProtKB:P9WQH3;locus_tag=M.aurum_00639;product=Acetaldehyde dehydrogenase;protein_id=M.aurum_00639
660361	661305	945	gene	+	ID=M.aurum_00639_gene;Name=mhpF;gene=mhpF;locus_tag=M.aurum_00639
661302	662345	1044	CDS	+	ID=M.aurum_00640;Parent=M.aurum_00640_gene;eC_number=4.1.3.39,similar to AA sequence:UniProtKB:P9WMK5;locus_tag=M.aurum_00640;product=4-hydroxy-2-oxovalerate aldolase;protein_id=M.aurum_00640
661302	662345	1044	gene	+	ID=M.aurum_00640_gene;locus_tag=M.aurum_00640
662342	662764	423	CDS	-	ID=M.aurum_00641;Parent=M.aurum_00641_gene;locus_tag=M.aurum_00641;product=hypothetical protein;protein_id=M.aurum_00641
662342	662764	423	gene	-	ID=M.aurum_00641_gene;locus_tag=M.aurum_00641
662783	663607	825	CDS	-	ID=M.aurum_00642;Parent=M.aurum_00642_gene;locus_tag=M.aurum_00642;product=hypothetical protein;protein_id=M.aurum_00642
662783	663607	825	gene	-	ID=M.aurum_00642_gene;locus_tag=M.aurum_00642
663896	664978	1083	CDS	+	ID=M.aurum_00643;Parent=M.aurum_00643_gene;eC_number=2.3.1.-,similar to AA sequence:UniProtKB:P9WPF3;locus_tag=M.aurum_00643;product=Alpha-pyrone synthesis polyketide synthase-like Pks11;protein_id=M.aurum_00643
663896	664978	1083	gene	+	ID=M.aurum_00643_gene;locus_tag=M.aurum_00643
664988	665488	501	CDS	+	ID=M.aurum_00644;Parent=M.aurum_00644_gene;locus_tag=M.aurum_00644;product=hypothetical protein;protein_id=M.aurum_00644
664988	665488	501	gene	+	ID=M.aurum_00644_gene;locus_tag=M.aurum_00644
665564	667687	2124	CDS	+	ID=M.aurum_00645;Parent=M.aurum_00645_gene;eC_number=3.6.4.12;Name=recQ;gene=recQ,similar to AA sequence:UniProtKB:P15043;locus_tag=M.aurum_00645;product=ATP-dependent DNA helicase RecQ;protein_id=M.aurum_00645
665564	667687	2124	gene	+	ID=M.aurum_00645_gene;Name=recQ;gene=recQ;locus_tag=M.aurum_00645
667786	667977	192	CDS	+	ID=M.aurum_00646;Parent=M.aurum_00646_gene;Name=subB_1;gene=subB_1,similar to AA sequence:UniProtKB:P18325;locus_tag=M.aurum_00646;product=Ferredoxin-2;protein_id=M.aurum_00646
667786	667977	192	gene	+	ID=M.aurum_00646_gene;Name=subB_1;gene=subB_1;locus_tag=M.aurum_00646
667981	668643	663	CDS	-	ID=M.aurum_00647;Parent=M.aurum_00647_gene;Name=degU_5;gene=degU_5,similar to AA sequence:UniProtKB:P13800;locus_tag=M.aurum_00647;product=Transcriptional regulatory protein DegU;protein_id=M.aurum_00647
667981	668643	663	gene	-	ID=M.aurum_00647_gene;Name=degU_5;gene=degU_5;locus_tag=M.aurum_00647
668686	669966	1281	CDS	+	ID=M.aurum_00648;Parent=M.aurum_00648_gene;eC_number=2.7.13.3;Name=resE;gene=resE,similar to AA sequence:UniProtKB:P35164;locus_tag=M.aurum_00648;product=Sensor histidine kinase ResE;protein_id=M.aurum_00648
668686	669966	1281	gene	+	ID=M.aurum_00648_gene;Name=resE;gene=resE;locus_tag=M.aurum_00648
670130	671404	1275	CDS	+	ID=M.aurum_00649;Parent=M.aurum_00649_gene;eC_number=1.14.15.14,similar to AA sequence:UniProtKB:P9WPP3;locus_tag=M.aurum_00649;product=Methyl-branched lipid omega-hydroxylase;protein_id=M.aurum_00649
670130	671404	1275	gene	+	ID=M.aurum_00649_gene;locus_tag=M.aurum_00649
671411	672517	1107	CDS	+	ID=M.aurum_00650;Parent=M.aurum_00650_gene;eC_number=1.1.99.36,similar to AA sequence:UniProtKB:P80175;locus_tag=M.aurum_00650;product=NDMA-dependent alcohol dehydrogenase;protein_id=M.aurum_00650
671411	672517	1107	gene	+	ID=M.aurum_00650_gene;locus_tag=M.aurum_00650
672520	672771	252	CDS	+	ID=M.aurum_00651;Parent=M.aurum_00651_gene;locus_tag=M.aurum_00651;product=hypothetical protein;protein_id=M.aurum_00651
672520	672771	252	gene	+	ID=M.aurum_00651_gene;locus_tag=M.aurum_00651
672768	674285	1518	CDS	+	ID=M.aurum_00652;Parent=M.aurum_00652_gene;eC_number=1.2.1.8;Name=gbsA;gene=gbsA,similar to AA sequence:UniProtKB:P71016;locus_tag=M.aurum_00652;product=Betaine aldehyde dehydrogenase;protein_id=M.aurum_00652
672768	674285	1518	gene	+	ID=M.aurum_00652_gene;Name=gbsA;gene=gbsA;locus_tag=M.aurum_00652
674308	675813	1506	CDS	+	ID=M.aurum_00653;Parent=M.aurum_00653_gene;eC_number=6.2.1.3;Name=lcfB_3;gene=lcfB_3,similar to AA sequence:UniProtKB:O07610;locus_tag=M.aurum_00653;product=Long-chain-fatty-acid--CoA ligase;protein_id=M.aurum_00653
674308	675813	1506	gene	+	ID=M.aurum_00653_gene;Name=lcfB_3;gene=lcfB_3;locus_tag=M.aurum_00653
675810	676937	1128	CDS	+	ID=M.aurum_00654;Parent=M.aurum_00654_gene;eC_number=1.3.99.-,similar to AA sequence:UniProtKB:P9WQG1;locus_tag=M.aurum_00654;product=putative acyl-CoA dehydrogenase fadE25;protein_id=M.aurum_00654
675810	676937	1128	gene	+	ID=M.aurum_00654_gene;locus_tag=M.aurum_00654
676930	677820	891	CDS	-	ID=M.aurum_00655;Parent=M.aurum_00655_gene;Name=kdgR_1;gene=kdgR_1,similar to AA sequence:UniProtKB:P76268;locus_tag=M.aurum_00655;product=Transcriptional regulator KdgR;protein_id=M.aurum_00655
676930	677820	891	gene	-	ID=M.aurum_00655_gene;Name=kdgR_1;gene=kdgR_1;locus_tag=M.aurum_00655
677927	679054	1128	CDS	+	ID=M.aurum_00656;Parent=M.aurum_00656_gene;locus_tag=M.aurum_00656;product=hypothetical protein;protein_id=M.aurum_00656
677927	679054	1128	gene	+	ID=M.aurum_00656_gene;locus_tag=M.aurum_00656
679057	679836	780	CDS	+	ID=M.aurum_00657;Parent=M.aurum_00657_gene;eC_number=1.1.1.311;Name=ped_1;gene=ped_1,similar to AA sequence:UniProtKB:Q5P5I4;locus_tag=M.aurum_00657;product=(S)-1-Phenylethanol dehydrogenase;protein_id=M.aurum_00657
679057	679836	780	gene	+	ID=M.aurum_00657_gene;Name=ped_1;gene=ped_1;locus_tag=M.aurum_00657
679850	680992	1143	CDS	+	ID=M.aurum_00658;Parent=M.aurum_00658_gene;locus_tag=M.aurum_00658;product=hypothetical protein;protein_id=M.aurum_00658
679850	680992	1143	gene	+	ID=M.aurum_00658_gene;locus_tag=M.aurum_00658
681159	682055	897	CDS	+	ID=M.aurum_00659;Parent=M.aurum_00659_gene;locus_tag=M.aurum_00659;product=hypothetical protein;protein_id=M.aurum_00659
681159	682055	897	gene	+	ID=M.aurum_00659_gene;locus_tag=M.aurum_00659
682052	682729	678	CDS	+	ID=M.aurum_00660;Parent=M.aurum_00660_gene;locus_tag=M.aurum_00660;product=hypothetical protein;protein_id=M.aurum_00660
682052	682729	678	gene	+	ID=M.aurum_00660_gene;locus_tag=M.aurum_00660
682729	684171	1443	CDS	+	ID=M.aurum_00661;Parent=M.aurum_00661_gene;locus_tag=M.aurum_00661;product=hypothetical protein;protein_id=M.aurum_00661
682729	684171	1443	gene	+	ID=M.aurum_00661_gene;locus_tag=M.aurum_00661
684145	684630	486	CDS	-	ID=M.aurum_00662;Parent=M.aurum_00662_gene;locus_tag=M.aurum_00662;product=hypothetical protein;protein_id=M.aurum_00662
684145	684630	486	gene	-	ID=M.aurum_00662_gene;locus_tag=M.aurum_00662
684630	685781	1152	CDS	-	ID=M.aurum_00663;Parent=M.aurum_00663_gene;eC_number=1.14.13.142;Name=kshA_1;gene=kshA_1,similar to AA sequence:UniProtKB:A0R4R3;locus_tag=M.aurum_00663;product=3-ketosteroid-9-alpha-monooxygenase%2C oxygenase component;protein_id=M.aurum_00663
684630	685781	1152	gene	-	ID=M.aurum_00663_gene;Name=kshA_1;gene=kshA_1;locus_tag=M.aurum_00663
686005	686637	633	CDS	-	ID=M.aurum_00664;Parent=M.aurum_00664_gene;locus_tag=M.aurum_00664;product=hypothetical protein;protein_id=M.aurum_00664
686005	686637	633	gene	-	ID=M.aurum_00664_gene;locus_tag=M.aurum_00664
686869	688053	1185	CDS	-	ID=M.aurum_00665;Parent=M.aurum_00665_gene;locus_tag=M.aurum_00665;product=hypothetical protein;protein_id=M.aurum_00665
686869	688053	1185	gene	-	ID=M.aurum_00665_gene;locus_tag=M.aurum_00665
688058	689113	1056	CDS	-	ID=M.aurum_00666;Parent=M.aurum_00666_gene;locus_tag=M.aurum_00666;product=hypothetical protein;protein_id=M.aurum_00666
688058	689113	1056	gene	-	ID=M.aurum_00666_gene;locus_tag=M.aurum_00666
689129	690109	981	CDS	-	ID=M.aurum_00667;Parent=M.aurum_00667_gene;locus_tag=M.aurum_00667;product=hypothetical protein;protein_id=M.aurum_00667
689129	690109	981	gene	-	ID=M.aurum_00667_gene;locus_tag=M.aurum_00667
690193	691224	1032	CDS	+	ID=M.aurum_00668;Parent=M.aurum_00668_gene;eC_number=1.-.-.-,similar to AA sequence:UniProtKB:O53565;locus_tag=M.aurum_00668;product=Putative coenzyme F420-dependent oxidoreductase;protein_id=M.aurum_00668
690193	691224	1032	gene	+	ID=M.aurum_00668_gene;locus_tag=M.aurum_00668
691292	692023	732	CDS	+	ID=M.aurum_00669;Parent=M.aurum_00669_gene;locus_tag=M.aurum_00669;product=hypothetical protein;protein_id=M.aurum_00669
691292	692023	732	gene	+	ID=M.aurum_00669_gene;locus_tag=M.aurum_00669
692020	693231	1212	CDS	+	ID=M.aurum_00670;Parent=M.aurum_00670_gene;eC_number=1.14.13.221,similar to AA sequence:UniProtKB:A0R4Q6;locus_tag=M.aurum_00670;product=Steroid C26-monooxygenase;protein_id=M.aurum_00670
692020	693231	1212	gene	+	ID=M.aurum_00670_gene;locus_tag=M.aurum_00670
693298	693987	690	CDS	+	ID=M.aurum_00671;Parent=M.aurum_00671_gene;Name=kdpE_1;gene=kdpE_1,similar to AA sequence:UniProtKB:P21866;locus_tag=M.aurum_00671;product=KDP operon transcriptional regulatory protein KdpE;protein_id=M.aurum_00671
693298	693987	690	gene	+	ID=M.aurum_00671_gene;Name=kdpE_1;gene=kdpE_1;locus_tag=M.aurum_00671
693989	695410	1422	CDS	+	ID=M.aurum_00672;Parent=M.aurum_00672_gene;eC_number=2.7.13.3;Name=arlS_1;gene=arlS_1,similar to AA sequence:UniProtKB:Q9KJN3;locus_tag=M.aurum_00672;product=Signal transduction histidine-protein kinase ArlS;protein_id=M.aurum_00672
693989	695410	1422	gene	+	ID=M.aurum_00672_gene;Name=arlS_1;gene=arlS_1;locus_tag=M.aurum_00672
695535	696905	1371	CDS	+	ID=M.aurum_00673;Parent=M.aurum_00673_gene;Name=kgtP;gene=kgtP,similar to AA sequence:UniProtKB:P0AEX3;locus_tag=M.aurum_00673;product=Alpha-ketoglutarate permease;protein_id=M.aurum_00673
695535	696905	1371	gene	+	ID=M.aurum_00673_gene;Name=kgtP;gene=kgtP;locus_tag=M.aurum_00673
696952	697875	924	CDS	+	ID=M.aurum_00674;Parent=M.aurum_00674_gene;locus_tag=M.aurum_00674;product=hypothetical protein;protein_id=M.aurum_00674
696952	697875	924	gene	+	ID=M.aurum_00674_gene;locus_tag=M.aurum_00674
697879	698688	810	CDS	-	ID=M.aurum_00675;Parent=M.aurum_00675_gene;eC_number=4.2.1.149;Name=caiD_2;gene=caiD_2,similar to AA sequence:UniProtKB:Q8GB17;locus_tag=M.aurum_00675;product=Carnitinyl-CoA dehydratase;protein_id=M.aurum_00675
697879	698688	810	gene	-	ID=M.aurum_00675_gene;Name=caiD_2;gene=caiD_2;locus_tag=M.aurum_00675
698759	700411	1653	CDS	+	ID=M.aurum_00676;Parent=M.aurum_00676_gene;eC_number=6.2.1.3,similar to AA sequence:UniProtKB:P9WQ51;locus_tag=M.aurum_00676;product=Long-chain-fatty-acid--CoA/3-oxocholest-4-en-26-oate--CoA ligase;protein_id=M.aurum_00676
698759	700411	1653	gene	+	ID=M.aurum_00676_gene;locus_tag=M.aurum_00676
700411	701532	1122	CDS	+	ID=M.aurum_00677;Parent=M.aurum_00677_gene;eC_number=1.13.12.-,similar to AA sequence:UniProtKB:O06179;locus_tag=M.aurum_00677;product=Putative monooxygenase;protein_id=M.aurum_00677
700411	701532	1122	gene	+	ID=M.aurum_00677_gene;locus_tag=M.aurum_00677
701630	702184	555	CDS	+	ID=M.aurum_00678;Parent=M.aurum_00678_gene,similar to AA sequence:UniProtKB:P9WMD1;locus_tag=M.aurum_00678;product=putative HTH-type transcriptional regulator;protein_id=M.aurum_00678
701630	702184	555	gene	+	ID=M.aurum_00678_gene;locus_tag=M.aurum_00678
702170	703138	969	CDS	-	ID=M.aurum_00679;Parent=M.aurum_00679_gene;eC_number=5.1.3.2;Name=galE_2;gene=galE_2,similar to AA sequence:UniProtKB:P09147;locus_tag=M.aurum_00679;product=UDP-glucose 4-epimerase;protein_id=M.aurum_00679
702170	703138	969	gene	-	ID=M.aurum_00679_gene;Name=galE_2;gene=galE_2;locus_tag=M.aurum_00679
703224	703805	582	CDS	+	ID=M.aurum_00680;Parent=M.aurum_00680_gene;locus_tag=M.aurum_00680;product=hypothetical protein;protein_id=M.aurum_00680
703224	703805	582	gene	+	ID=M.aurum_00680_gene;locus_tag=M.aurum_00680
703795	704502	708	CDS	-	ID=M.aurum_00681;Parent=M.aurum_00681_gene,similar to AA sequence:UniProtKB:P9WIM9;locus_tag=M.aurum_00681;product=Proline-rich 28 kDa antigen;protein_id=M.aurum_00681
703795	704502	708	gene	-	ID=M.aurum_00681_gene;locus_tag=M.aurum_00681
704660	705475	816	CDS	-	ID=M.aurum_00682;Parent=M.aurum_00682_gene;eC_number=1.1.1.69;Name=gno_1;gene=gno_1,similar to AA sequence:UniProtKB:P50199;locus_tag=M.aurum_00682;product=Gluconate 5-dehydrogenase;protein_id=M.aurum_00682
704660	705475	816	gene	-	ID=M.aurum_00682_gene;Name=gno_1;gene=gno_1;locus_tag=M.aurum_00682
705542	707044	1503	CDS	-	ID=M.aurum_00683;Parent=M.aurum_00683_gene;eC_number=6.2.1.3,similar to AA sequence:UniProtKB:O53551;locus_tag=M.aurum_00683;product=Long-chain-fatty-acid--CoA ligase FadD17;protein_id=M.aurum_00683
705542	707044	1503	gene	-	ID=M.aurum_00683_gene;locus_tag=M.aurum_00683
707044	708141	1098	CDS	-	ID=M.aurum_00684;Parent=M.aurum_00684_gene;eC_number=1.3.99.-,similar to AA sequence:UniProtKB:I6Y3Q0;locus_tag=M.aurum_00684;product=Acyl-CoA dehydrogenase FadE27;protein_id=M.aurum_00684
707044	708141	1098	gene	-	ID=M.aurum_00684_gene;locus_tag=M.aurum_00684
708155	709336	1182	CDS	-	ID=M.aurum_00685;Parent=M.aurum_00685_gene;eC_number=1.3.99.-,similar to AA sequence:UniProtKB:I6YCA3;locus_tag=M.aurum_00685;product=Acyl-CoA dehydrogenase FadE26;protein_id=M.aurum_00685
708155	709336	1182	gene	-	ID=M.aurum_00685_gene;locus_tag=M.aurum_00685
709500	709691	192	CDS	+	ID=M.aurum_00686;Parent=M.aurum_00686_gene;Name=subB_2;gene=subB_2,similar to AA sequence:UniProtKB:P18325;locus_tag=M.aurum_00686;product=Ferredoxin-2;protein_id=M.aurum_00686
709500	709691	192	gene	+	ID=M.aurum_00686_gene;Name=subB_2;gene=subB_2;locus_tag=M.aurum_00686
709658	710632	975	CDS	+	ID=M.aurum_00687;Parent=M.aurum_00687_gene;eC_number=1.1.1.-,similar to AA sequence:UniProtKB:P96825;locus_tag=M.aurum_00687;product=Putative short-chain type dehydrogenase/reductase;protein_id=M.aurum_00687
709658	710632	975	gene	+	ID=M.aurum_00687_gene;locus_tag=M.aurum_00687
710957	711670	714	CDS	+	ID=M.aurum_00688;Parent=M.aurum_00688_gene;Name=mlaE_5;gene=mlaE_5,similar to AA sequence:UniProtKB:P64606;locus_tag=M.aurum_00688;product=putative phospholipid ABC transporter permease protein MlaE;protein_id=M.aurum_00688
710957	711670	714	gene	+	ID=M.aurum_00688_gene;Name=mlaE_5;gene=mlaE_5;locus_tag=M.aurum_00688
711714	712556	843	CDS	+	ID=M.aurum_00689;Parent=M.aurum_00689_gene;Name=mlaE_6;gene=mlaE_6,similar to AA sequence:UniProtKB:P64606;locus_tag=M.aurum_00689;product=putative phospholipid ABC transporter permease protein MlaE;protein_id=M.aurum_00689
711714	712556	843	gene	+	ID=M.aurum_00689_gene;Name=mlaE_6;gene=mlaE_6;locus_tag=M.aurum_00689
712562	713764	1203	CDS	+	ID=M.aurum_00690;Parent=M.aurum_00690_gene;locus_tag=M.aurum_00690;product=hypothetical protein;protein_id=M.aurum_00690
712562	713764	1203	gene	+	ID=M.aurum_00690_gene;locus_tag=M.aurum_00690
713860	714897	1038	CDS	+	ID=M.aurum_00691;Parent=M.aurum_00691_gene;locus_tag=M.aurum_00691;product=hypothetical protein;protein_id=M.aurum_00691
713860	714897	1038	gene	+	ID=M.aurum_00691_gene;locus_tag=M.aurum_00691
714890	715948	1059	CDS	+	ID=M.aurum_00692;Parent=M.aurum_00692_gene;locus_tag=M.aurum_00692;product=hypothetical protein;protein_id=M.aurum_00692
714890	715948	1059	gene	+	ID=M.aurum_00692_gene;locus_tag=M.aurum_00692
715945	717297	1353	CDS	+	ID=M.aurum_00693;Parent=M.aurum_00693_gene;locus_tag=M.aurum_00693;product=hypothetical protein;protein_id=M.aurum_00693
715945	717297	1353	gene	+	ID=M.aurum_00693_gene;locus_tag=M.aurum_00693
717294	718457	1164	CDS	+	ID=M.aurum_00694;Parent=M.aurum_00694_gene;Name=lprN_3;gene=lprN_3,similar to AA sequence:UniProtKB:I6Y3P1;locus_tag=M.aurum_00694;product=Lipoprotein LprN;protein_id=M.aurum_00694
717294	718457	1164	gene	+	ID=M.aurum_00694_gene;Name=lprN_3;gene=lprN_3;locus_tag=M.aurum_00694
718457	720223	1767	CDS	+	ID=M.aurum_00695;Parent=M.aurum_00695_gene;locus_tag=M.aurum_00695;product=hypothetical protein;protein_id=M.aurum_00695
718457	720223	1767	gene	+	ID=M.aurum_00695_gene;locus_tag=M.aurum_00695
720433	720918	486	CDS	+	ID=M.aurum_00696;Parent=M.aurum_00696_gene;locus_tag=M.aurum_00696;product=hypothetical protein;protein_id=M.aurum_00696
720433	720918	486	gene	+	ID=M.aurum_00696_gene;locus_tag=M.aurum_00696
720918	721403	486	CDS	+	ID=M.aurum_00697;Parent=M.aurum_00697_gene;locus_tag=M.aurum_00697;product=hypothetical protein;protein_id=M.aurum_00697
720918	721403	486	gene	+	ID=M.aurum_00697_gene;locus_tag=M.aurum_00697
721481	722959	1479	CDS	-	ID=M.aurum_00698;Parent=M.aurum_00698_gene;eC_number=2.4.1.15;Name=otsA;gene=otsA,similar to AA sequence:UniProtKB:A0R4M9;locus_tag=M.aurum_00698;product=Trehalose-6-phosphate synthase;protein_id=M.aurum_00698
721481	722959	1479	gene	-	ID=M.aurum_00698_gene;Name=otsA;gene=otsA;locus_tag=M.aurum_00698
722960	723124	165	CDS	-	ID=M.aurum_00699;Parent=M.aurum_00699_gene;locus_tag=M.aurum_00699;product=hypothetical protein;protein_id=M.aurum_00699
722960	723124	165	gene	-	ID=M.aurum_00699_gene;locus_tag=M.aurum_00699
723217	724023	807	CDS	+	ID=M.aurum_00700;Parent=M.aurum_00700_gene;eC_number=1.-.-.-,similar to AA sequence:UniProtKB:P9WGQ9;locus_tag=M.aurum_00700;product=putative oxidoreductase;protein_id=M.aurum_00700
723217	724023	807	gene	+	ID=M.aurum_00700_gene;locus_tag=M.aurum_00700
724020	724373	354	CDS	-	ID=M.aurum_00701;Parent=M.aurum_00701_gene;locus_tag=M.aurum_00701;product=hypothetical protein;protein_id=M.aurum_00701
724020	724373	354	gene	-	ID=M.aurum_00701_gene;locus_tag=M.aurum_00701
724393	725733	1341	CDS	-	ID=M.aurum_00702;Parent=M.aurum_00702_gene;eC_number=1.2.5.3;Name=coxS;gene=coxS,similar to AA sequence:UniProtKB:P19921;locus_tag=M.aurum_00702;product=Carbon monoxide dehydrogenase small chain;protein_id=M.aurum_00702
724393	725733	1341	gene	-	ID=M.aurum_00702_gene;Name=coxS;gene=coxS;locus_tag=M.aurum_00702
725730	726425	696	CDS	-	ID=M.aurum_00703;Parent=M.aurum_00703_gene;locus_tag=M.aurum_00703;product=hypothetical protein;protein_id=M.aurum_00703
725730	726425	696	gene	-	ID=M.aurum_00703_gene;locus_tag=M.aurum_00703
726429	728765	2337	CDS	-	ID=M.aurum_00704;Parent=M.aurum_00704_gene;eC_number=1.17.5.2;Name=cdhA;gene=cdhA,similar to AA sequence:UniProtKB:D7REY3;locus_tag=M.aurum_00704;product=Caffeine dehydrogenase subunit alpha;protein_id=M.aurum_00704
726429	728765	2337	gene	-	ID=M.aurum_00704_gene;Name=cdhA;gene=cdhA;locus_tag=M.aurum_00704
728879	730087	1209	CDS	-	ID=M.aurum_00705;Parent=M.aurum_00705_gene;eC_number=1.17.1.4;Name=pucA;gene=pucA,similar to AA sequence:UniProtKB:O32147;locus_tag=M.aurum_00705;product=putative xanthine dehydrogenase subunit A;protein_id=M.aurum_00705
728879	730087	1209	gene	-	ID=M.aurum_00705_gene;Name=pucA;gene=pucA;locus_tag=M.aurum_00705
730105	730959	855	CDS	+	ID=M.aurum_00706;Parent=M.aurum_00706_gene;locus_tag=M.aurum_00706;product=hypothetical protein;protein_id=M.aurum_00706
730105	730959	855	gene	+	ID=M.aurum_00706_gene;locus_tag=M.aurum_00706
730956	731429	474	CDS	-	ID=M.aurum_00707;Parent=M.aurum_00707_gene;locus_tag=M.aurum_00707;product=hypothetical protein;protein_id=M.aurum_00707
730956	731429	474	gene	-	ID=M.aurum_00707_gene;locus_tag=M.aurum_00707
731431	733470	2040	CDS	-	ID=M.aurum_00708;Parent=M.aurum_00708_gene;locus_tag=M.aurum_00708;product=hypothetical protein;protein_id=M.aurum_00708
731431	733470	2040	gene	-	ID=M.aurum_00708_gene;locus_tag=M.aurum_00708
733592	733957	366	CDS	-	ID=M.aurum_00709;Parent=M.aurum_00709_gene;locus_tag=M.aurum_00709;product=hypothetical protein;protein_id=M.aurum_00709
733592	733957	366	gene	-	ID=M.aurum_00709_gene;locus_tag=M.aurum_00709
733979	734995	1017	CDS	-	ID=M.aurum_00710;Parent=M.aurum_00710_gene;eC_number=1.1.1.103;Name=tdh;gene=tdh,similar to AA sequence:UniProtKB:P07913;locus_tag=M.aurum_00710;product=L-threonine 3-dehydrogenase;protein_id=M.aurum_00710
733979	734995	1017	gene	-	ID=M.aurum_00710_gene;Name=tdh;gene=tdh;locus_tag=M.aurum_00710
734971	736557	1587	CDS	-	ID=M.aurum_00711;Parent=M.aurum_00711_gene;Name=phnE;gene=phnE,similar to AA sequence:UniProtKB:A0QQ68;locus_tag=M.aurum_00711;product=Phosphate-import permease protein PhnE;protein_id=M.aurum_00711
734971	736557	1587	gene	-	ID=M.aurum_00711_gene;Name=phnE;gene=phnE;locus_tag=M.aurum_00711
736554	737393	840	CDS	-	ID=M.aurum_00712;Parent=M.aurum_00712_gene;eC_number=3.6.3.27;Name=phnC;gene=phnC,similar to AA sequence:UniProtKB:A0QQ70;locus_tag=M.aurum_00712;product=Phosphate-import ATP-binding protein PhnC;protein_id=M.aurum_00712
736554	737393	840	gene	-	ID=M.aurum_00712_gene;Name=phnC;gene=phnC;locus_tag=M.aurum_00712
737399	738364	966	CDS	-	ID=M.aurum_00713;Parent=M.aurum_00713_gene;Name=phnD;gene=phnD,similar to AA sequence:UniProtKB:A0QQ71;locus_tag=M.aurum_00713;product=Phosphate-import protein PhnD;protein_id=M.aurum_00713
737399	738364	966	gene	-	ID=M.aurum_00713_gene;Name=phnD;gene=phnD;locus_tag=M.aurum_00713
738387	739061	675	CDS	-	ID=M.aurum_00714;Parent=M.aurum_00714_gene;eC_number=3.11.1.1;Name=phnX;gene=phnX,similar to AA sequence:UniProtKB:O31156;locus_tag=M.aurum_00714;product=Phosphonoacetaldehyde hydrolase;protein_id=M.aurum_00714
738387	739061	675	gene	-	ID=M.aurum_00714_gene;Name=phnX;gene=phnX;locus_tag=M.aurum_00714
739185	739919	735	CDS	+	ID=M.aurum_00715;Parent=M.aurum_00715_gene;Name=phnF_1;gene=phnF_1,similar to AA sequence:UniProtKB:A0QQ72;locus_tag=M.aurum_00715;product=HTH-type transcriptional repressor PhnF;protein_id=M.aurum_00715
739185	739919	735	gene	+	ID=M.aurum_00715_gene;Name=phnF_1;gene=phnF_1;locus_tag=M.aurum_00715
739895	740299	405	CDS	-	ID=M.aurum_00716;Parent=M.aurum_00716_gene;locus_tag=M.aurum_00716;product=hypothetical protein;protein_id=M.aurum_00716
739895	740299	405	gene	-	ID=M.aurum_00716_gene;locus_tag=M.aurum_00716
740342	740416	75	tRNA	-	ID=M.aurum_00717;Parent=M.aurum_00717_gene;inference=COORDINATES:profile:Aragorn:1.2;locus_tag=M.aurum_00717;product=tRNA-Thr(tgt)
740342	740416	75	gene	-	ID=M.aurum_00717_gene;locus_tag=M.aurum_00717
740435	741466	1032	CDS	-	ID=M.aurum_00718;Parent=M.aurum_00718_gene;locus_tag=M.aurum_00718;product=hypothetical protein;protein_id=M.aurum_00718
740435	741466	1032	gene	-	ID=M.aurum_00718_gene;locus_tag=M.aurum_00718
741559	742287	729	CDS	+	ID=M.aurum_00719;Parent=M.aurum_00719_gene;Name=tcrX_1;gene=tcrX_1,similar to AA sequence:UniProtKB:O69730;locus_tag=M.aurum_00719;product=putative transcriptional regulatory protein TcrX;protein_id=M.aurum_00719
741559	742287	729	gene	+	ID=M.aurum_00719_gene;Name=tcrX_1;gene=tcrX_1;locus_tag=M.aurum_00719
742296	743729	1434	CDS	+	ID=M.aurum_00720;Parent=M.aurum_00720_gene;eC_number=2.7.13.3;Name=tcrY_1;gene=tcrY_1,similar to AA sequence:UniProtKB:O69729;locus_tag=M.aurum_00720;product=putative sensor histidine kinase TcrY;protein_id=M.aurum_00720
742296	743729	1434	gene	+	ID=M.aurum_00720_gene;Name=tcrY_1;gene=tcrY_1;locus_tag=M.aurum_00720
743701	744105	405	CDS	-	ID=M.aurum_00721;Parent=M.aurum_00721_gene,similar to AA sequence:UniProtKB:P9WML3;locus_tag=M.aurum_00721;product=putative HIT-like protein;protein_id=M.aurum_00721
743701	744105	405	gene	-	ID=M.aurum_00721_gene;locus_tag=M.aurum_00721
744418	745401	984	CDS	+	ID=M.aurum_00722;Parent=M.aurum_00722_gene;eC_number=1.14.19.-;Name=desA1_1;gene=desA1_1,similar to AA sequence:UniProtKB:P9WNZ7;locus_tag=M.aurum_00722;product=Putative acyl-[acyl-carrier-protein] desaturase DesA1;protein_id=M.aurum_00722
744418	745401	984	gene	+	ID=M.aurum_00722_gene;Name=desA1_1;gene=desA1_1;locus_tag=M.aurum_00722
745389	746237	849	CDS	-	ID=M.aurum_00723;Parent=M.aurum_00723_gene;eC_number=1.1.1.100;Name=fabG_3;gene=fabG_3,similar to AA sequence:UniProtKB:P0A0H9;locus_tag=M.aurum_00723;product=3-oxoacyl-[acyl-carrier-protein] reductase FabG;protein_id=M.aurum_00723
745389	746237	849	gene	-	ID=M.aurum_00723_gene;Name=fabG_3;gene=fabG_3;locus_tag=M.aurum_00723
746242	746661	420	CDS	-	ID=M.aurum_00724;Parent=M.aurum_00724_gene;locus_tag=M.aurum_00724;product=hypothetical protein;protein_id=M.aurum_00724
746242	746661	420	gene	-	ID=M.aurum_00724_gene;locus_tag=M.aurum_00724
746738	747868	1131	CDS	-	ID=M.aurum_00725;Parent=M.aurum_00725_gene;eC_number=1.1.1.1;Name=adhB_3;gene=adhB_3,similar to AA sequence:UniProtKB:P9WQC7;locus_tag=M.aurum_00725;product=Alcohol dehydrogenase B;protein_id=M.aurum_00725
746738	747868	1131	gene	-	ID=M.aurum_00725_gene;Name=adhB_3;gene=adhB_3;locus_tag=M.aurum_00725
747963	748502	540	CDS	-	ID=M.aurum_00726;Parent=M.aurum_00726_gene;locus_tag=M.aurum_00726;product=hypothetical protein;protein_id=M.aurum_00726
747963	748502	540	gene	-	ID=M.aurum_00726_gene;locus_tag=M.aurum_00726
748505	748723	219	CDS	-	ID=M.aurum_00727;Parent=M.aurum_00727_gene;Name=subB_3;gene=subB_3,similar to AA sequence:UniProtKB:P18325;locus_tag=M.aurum_00727;product=Ferredoxin-2;protein_id=M.aurum_00727
748505	748723	219	gene	-	ID=M.aurum_00727_gene;Name=subB_3;gene=subB_3;locus_tag=M.aurum_00727
748729	750084	1356	CDS	-	ID=M.aurum_00728;Parent=M.aurum_00728_gene;eC_number=1.14.13.70,similar to AA sequence:UniProtKB:P9WPP9;locus_tag=M.aurum_00728;product=Lanosterol 14-alpha demethylase;protein_id=M.aurum_00728
748729	750084	1356	gene	-	ID=M.aurum_00728_gene;locus_tag=M.aurum_00728
750081	750905	825	CDS	-	ID=M.aurum_00729;Parent=M.aurum_00729_gene;eC_number=1.1.1.100;Name=fabG_4;gene=fabG_4,similar to AA sequence:UniProtKB:P0A0H9;locus_tag=M.aurum_00729;product=3-oxoacyl-[acyl-carrier-protein] reductase FabG;protein_id=M.aurum_00729
750081	750905	825	gene	-	ID=M.aurum_00729_gene;Name=fabG_4;gene=fabG_4;locus_tag=M.aurum_00729
750924	752126	1203	CDS	-	ID=M.aurum_00730;Parent=M.aurum_00730_gene;eC_number=1.14.-.-,similar to AA sequence:UniProtKB:P9WPP5;locus_tag=M.aurum_00730;product=Putative cytochrome P450 123;protein_id=M.aurum_00730
750924	752126	1203	gene	-	ID=M.aurum_00730_gene;locus_tag=M.aurum_00730
752123	752722	600	CDS	-	ID=M.aurum_00731;Parent=M.aurum_00731_gene,similar to AA sequence:UniProtKB:P9WMD7;locus_tag=M.aurum_00731;product=putative HTH-type transcriptional regulator;protein_id=M.aurum_00731
752123	752722	600	gene	-	ID=M.aurum_00731_gene;locus_tag=M.aurum_00731
752936	754405	1470	CDS	+	ID=M.aurum_00732;Parent=M.aurum_00732_gene;eC_number=1.2.1.83;Name=ald_1;gene=ald_1,similar to AA sequence:UniProtKB:H8ZPX2;locus_tag=M.aurum_00732;product=3-succinoylsemialdehyde-pyridine dehydrogenase;protein_id=M.aurum_00732
752936	754405	1470	gene	+	ID=M.aurum_00732_gene;Name=ald_1;gene=ald_1;locus_tag=M.aurum_00732
754416	755168	753	CDS	+	ID=M.aurum_00733;Parent=M.aurum_00733_gene;eC_number=1.-.-.-,similar to AA sequence:UniProtKB:P9WGQ9;locus_tag=M.aurum_00733;product=putative oxidoreductase;protein_id=M.aurum_00733
754416	755168	753	gene	+	ID=M.aurum_00733_gene;locus_tag=M.aurum_00733
755165	756022	858	CDS	+	ID=M.aurum_00734;Parent=M.aurum_00734_gene;eC_number=1.1.-.-,similar to AA sequence:UniProtKB:P9WNY3;locus_tag=M.aurum_00734;product=putative oxidoreductase;protein_id=M.aurum_00734
755165	756022	858	gene	+	ID=M.aurum_00734_gene;locus_tag=M.aurum_00734
756025	756468	444	CDS	+	ID=M.aurum_00735;Parent=M.aurum_00735_gene;locus_tag=M.aurum_00735;product=hypothetical protein;protein_id=M.aurum_00735
756025	756468	444	gene	+	ID=M.aurum_00735_gene;locus_tag=M.aurum_00735
756458	757684	1227	CDS	+	ID=M.aurum_00736;Parent=M.aurum_00736_gene;locus_tag=M.aurum_00736;product=hypothetical protein;protein_id=M.aurum_00736
756458	757684	1227	gene	+	ID=M.aurum_00736_gene;locus_tag=M.aurum_00736
757733	758329	597	CDS	-	ID=M.aurum_00737;Parent=M.aurum_00737_gene;locus_tag=M.aurum_00737;product=hypothetical protein;protein_id=M.aurum_00737
757733	758329	597	gene	-	ID=M.aurum_00737_gene;locus_tag=M.aurum_00737
758348	759547	1200	CDS	-	ID=M.aurum_00738;Parent=M.aurum_00738_gene;eC_number=1.14.13.141,similar to AA sequence:UniProtKB:Q0S7M1;locus_tag=M.aurum_00738;product=Steroid C26-monooxygenase;protein_id=M.aurum_00738
758348	759547	1200	gene	-	ID=M.aurum_00738_gene;locus_tag=M.aurum_00738
759636	760913	1278	CDS	+	ID=M.aurum_00739;Parent=M.aurum_00739_gene;eC_number=6.3.4.13;Name=purD;gene=purD,similar to AA sequence:UniProtKB:P9WHM9;locus_tag=M.aurum_00739;product=Phosphoribosylamine--glycine ligase;protein_id=M.aurum_00739
759636	760913	1278	gene	+	ID=M.aurum_00739_gene;Name=purD;gene=purD;locus_tag=M.aurum_00739
760918	761604	687	CDS	-	ID=M.aurum_00740;Parent=M.aurum_00740_gene;locus_tag=M.aurum_00740;product=hypothetical protein;protein_id=M.aurum_00740
760918	761604	687	gene	-	ID=M.aurum_00740_gene;locus_tag=M.aurum_00740
761883	762455	573	CDS	+	ID=M.aurum_00741;Parent=M.aurum_00741_gene;Name=rcdA_2;gene=rcdA_2,similar to AA sequence:UniProtKB:P75811;locus_tag=M.aurum_00741;product=HTH-type transcriptional regulator RcdA;protein_id=M.aurum_00741
761883	762455	573	gene	+	ID=M.aurum_00741_gene;Name=rcdA_2;gene=rcdA_2;locus_tag=M.aurum_00741
762472	763908	1437	CDS	+	ID=M.aurum_00742;Parent=M.aurum_00742_gene;Name=yhdG_1;gene=yhdG_1,similar to AA sequence:UniProtKB:O07576;locus_tag=M.aurum_00742;product=putative amino acid permease YhdG;protein_id=M.aurum_00742
762472	763908	1437	gene	+	ID=M.aurum_00742_gene;Name=yhdG_1;gene=yhdG_1;locus_tag=M.aurum_00742
763920	765338	1419	CDS	+	ID=M.aurum_00743;Parent=M.aurum_00743_gene;eC_number=4.3.2.2;Name=purB;gene=purB,similar to AA sequence:UniProtKB:P12047;locus_tag=M.aurum_00743;product=Adenylosuccinate lyase;protein_id=M.aurum_00743
763920	765338	1419	gene	+	ID=M.aurum_00743_gene;Name=purB;gene=purB;locus_tag=M.aurum_00743
765335	766540	1206	CDS	+	ID=M.aurum_00744;Parent=M.aurum_00744_gene;eC_number=1.14.-.-,similar to AA sequence:UniProtKB:P9WPN9;locus_tag=M.aurum_00744;product=Putative cytochrome P450 126;protein_id=M.aurum_00744
765335	766540	1206	gene	+	ID=M.aurum_00744_gene;locus_tag=M.aurum_00744
766558	767157	600	CDS	+	ID=M.aurum_00745;Parent=M.aurum_00745_gene;locus_tag=M.aurum_00745;product=hypothetical protein;protein_id=M.aurum_00745
766558	767157	600	gene	+	ID=M.aurum_00745_gene;locus_tag=M.aurum_00745
767177	767788	612	CDS	-	ID=M.aurum_00746;Parent=M.aurum_00746_gene;locus_tag=M.aurum_00746;product=hypothetical protein;protein_id=M.aurum_00746
767177	767788	612	gene	-	ID=M.aurum_00746_gene;locus_tag=M.aurum_00746
767819	768706	888	CDS	+	ID=M.aurum_00747;Parent=M.aurum_00747_gene;eC_number=6.3.2.6;Name=purC;gene=purC,similar to AA sequence:UniProtKB:A0R4I0;locus_tag=M.aurum_00747;product=Phosphoribosylaminoimidazole-succinocarboxamide synthase;protein_id=M.aurum_00747
767819	768706	888	gene	+	ID=M.aurum_00747_gene;Name=purC;gene=purC;locus_tag=M.aurum_00747
768703	770853	2151	CDS	+	ID=M.aurum_00748;Parent=M.aurum_00748_gene;eC_number=3.4.14.-;Name=dapb1;gene=dapb1,similar to AA sequence:UniProtKB:O07834;locus_tag=M.aurum_00748;product=Dipeptidyl aminopeptidase BI;protein_id=M.aurum_00748
768703	770853	2151	gene	+	ID=M.aurum_00748_gene;Name=dapb1;gene=dapb1;locus_tag=M.aurum_00748
770899	771453	555	CDS	+	ID=M.aurum_00749;Parent=M.aurum_00749_gene;Name=acnR_1;gene=acnR_1,similar to AA sequence:UniProtKB:Q8NQ97;locus_tag=M.aurum_00749;product=HTH-type transcriptional repressor AcnR;protein_id=M.aurum_00749
770899	771453	555	gene	+	ID=M.aurum_00749_gene;Name=acnR_1;gene=acnR_1;locus_tag=M.aurum_00749
771458	771952	495	CDS	+	ID=M.aurum_00750;Parent=M.aurum_00750_gene;eC_number=1.11.1.15;Name=btuE;gene=btuE,similar to AA sequence:UniProtKB:P06610;locus_tag=M.aurum_00750;product=Thioredoxin/glutathione peroxidase BtuE;protein_id=M.aurum_00750
771458	771952	495	gene	+	ID=M.aurum_00750_gene;Name=btuE;gene=btuE;locus_tag=M.aurum_00750
772014	772718	705	CDS	+	ID=M.aurum_00751;Parent=M.aurum_00751_gene;locus_tag=M.aurum_00751;product=hypothetical protein;protein_id=M.aurum_00751
772014	772718	705	gene	+	ID=M.aurum_00751_gene;locus_tag=M.aurum_00751
772734	774377	1644	CDS	+	ID=M.aurum_00752;Parent=M.aurum_00752_gene;eC_number=1.3.99.-,similar to AA sequence:UniProtKB:A0R4H4;locus_tag=M.aurum_00752;product=KsdD-like steroid dehydrogenase;protein_id=M.aurum_00752
772734	774377	1644	gene	+	ID=M.aurum_00752_gene;locus_tag=M.aurum_00752
774290	774871	582	CDS	-	ID=M.aurum_00753;Parent=M.aurum_00753_gene;locus_tag=M.aurum_00753;product=hypothetical protein;protein_id=M.aurum_00753
774290	774871	582	gene	-	ID=M.aurum_00753_gene;locus_tag=M.aurum_00753
774919	775569	651	CDS	-	ID=M.aurum_00754;Parent=M.aurum_00754_gene;eC_number=3.1.2.6;Name=gloB_2;gene=gloB_2,protein motif:HAMAP:MF_01374;locus_tag=M.aurum_00754;product=Hydroxyacylglutathione hydrolase;protein_id=M.aurum_00754
774919	775569	651	gene	-	ID=M.aurum_00754_gene;Name=gloB_2;gene=gloB_2;locus_tag=M.aurum_00754
775644	775883	240	CDS	+	ID=M.aurum_00755;Parent=M.aurum_00755_gene;eC_number=6.3.5.3;Name=purS;gene=purS,similar to AA sequence:UniProtKB:P12049;locus_tag=M.aurum_00755;product=Phosphoribosylformylglycinamidine synthase subunit PurS;protein_id=M.aurum_00755
775644	775883	240	gene	+	ID=M.aurum_00755_gene;Name=purS;gene=purS;locus_tag=M.aurum_00755
775880	776560	681	CDS	+	ID=M.aurum_00756;Parent=M.aurum_00756_gene;eC_number=6.3.5.3;Name=purQ;gene=purQ,similar to AA sequence:UniProtKB:P9WHL5;locus_tag=M.aurum_00756;product=Phosphoribosylformylglycinamidine synthase subunit PurQ;protein_id=M.aurum_00756
775880	776560	681	gene	+	ID=M.aurum_00756_gene;Name=purQ;gene=purQ;locus_tag=M.aurum_00756
776570	777367	798	CDS	-	ID=M.aurum_00757;Parent=M.aurum_00757_gene;eC_number=3.4.-.-;Name=lin;gene=lin,similar to AA sequence:UniProtKB:Q45296;locus_tag=M.aurum_00757;product=Linocin-M18;protein_id=M.aurum_00757
776570	777367	798	gene	-	ID=M.aurum_00757_gene;Name=lin;gene=lin;locus_tag=M.aurum_00757
777364	778374	1011	CDS	-	ID=M.aurum_00758;Parent=M.aurum_00758_gene;eC_number=1.11.1.-;Name=yfeX;gene=yfeX,similar to AA sequence:UniProtKB:P76536;locus_tag=M.aurum_00758;product=putative deferrochelatase/peroxidase YfeX;protein_id=M.aurum_00758
777364	778374	1011	gene	-	ID=M.aurum_00758_gene;Name=yfeX;gene=yfeX;locus_tag=M.aurum_00758
778427	779404	978	CDS	+	ID=M.aurum_00759;Parent=M.aurum_00759_gene;eC_number=3.4.11.-;Name=apeB_1;gene=apeB_1,similar to AA sequence:UniProtKB:P9WHT1;locus_tag=M.aurum_00759;product=putative M18 family aminopeptidase 2;protein_id=M.aurum_00759
778427	779404	978	gene	+	ID=M.aurum_00759_gene;Name=apeB_1;gene=apeB_1;locus_tag=M.aurum_00759
779401	779700	300	CDS	+	ID=M.aurum_00760;Parent=M.aurum_00760_gene;eC_number=3.4.11.-;Name=apeB_2;gene=apeB_2,similar to AA sequence:UniProtKB:P9WHT1;locus_tag=M.aurum_00760;product=putative M18 family aminopeptidase 2;protein_id=M.aurum_00760
779401	779700	300	gene	+	ID=M.aurum_00760_gene;Name=apeB_2;gene=apeB_2;locus_tag=M.aurum_00760
779705	780085	381	CDS	-	ID=M.aurum_00761;Parent=M.aurum_00761_gene;locus_tag=M.aurum_00761;product=hypothetical protein;protein_id=M.aurum_00761
779705	780085	381	gene	-	ID=M.aurum_00761_gene;locus_tag=M.aurum_00761
780180	780503	324	CDS	+	ID=M.aurum_00762;Parent=M.aurum_00762_gene;locus_tag=M.aurum_00762;product=hypothetical protein;protein_id=M.aurum_00762
780180	780503	324	gene	+	ID=M.aurum_00762_gene;locus_tag=M.aurum_00762
780576	782510	1935	CDS	+	ID=M.aurum_00763;Parent=M.aurum_00763_gene;eC_number=6.3.5.3;Name=purL_1;gene=purL_1,similar to AA sequence:UniProtKB:P9WHL7;locus_tag=M.aurum_00763;product=Phosphoribosylformylglycinamidine synthase subunit PurL;protein_id=M.aurum_00763
780576	782510	1935	gene	+	ID=M.aurum_00763_gene;Name=purL_1;gene=purL_1;locus_tag=M.aurum_00763
782459	782869	411	CDS	+	ID=M.aurum_00764;Parent=M.aurum_00764_gene;eC_number=6.3.5.3;Name=purL_2;gene=purL_2,similar to AA sequence:UniProtKB:P9WHL7;locus_tag=M.aurum_00764;product=Phosphoribosylformylglycinamidine synthase subunit PurL;protein_id=M.aurum_00764
782459	782869	411	gene	+	ID=M.aurum_00764_gene;Name=purL_2;gene=purL_2;locus_tag=M.aurum_00764
782866	784590	1725	CDS	+	ID=M.aurum_00765;Parent=M.aurum_00765_gene;locus_tag=M.aurum_00765;product=hypothetical protein;protein_id=M.aurum_00765
782866	784590	1725	gene	+	ID=M.aurum_00765_gene;locus_tag=M.aurum_00765
784620	785822	1203	CDS	-	ID=M.aurum_00766;Parent=M.aurum_00766_gene;locus_tag=M.aurum_00766;product=hypothetical protein;protein_id=M.aurum_00766
784620	785822	1203	gene	-	ID=M.aurum_00766_gene;locus_tag=M.aurum_00766
785885	786223	339	CDS	+	ID=M.aurum_00767;Parent=M.aurum_00767_gene;locus_tag=M.aurum_00767;product=hypothetical protein;protein_id=M.aurum_00767
785885	786223	339	gene	+	ID=M.aurum_00767_gene;locus_tag=M.aurum_00767
786390	787937	1548	CDS	+	ID=M.aurum_00768;Parent=M.aurum_00768_gene;eC_number=2.4.2.14;Name=purF;gene=purF,similar to AA sequence:UniProtKB:P9WHQ7;locus_tag=M.aurum_00768;product=Amidophosphoribosyltransferase;protein_id=M.aurum_00768
786390	787937	1548	gene	+	ID=M.aurum_00768_gene;Name=purF;gene=purF;locus_tag=M.aurum_00768
787941	788918	978	CDS	-	ID=M.aurum_00769;Parent=M.aurum_00769_gene,similar to AA sequence:UniProtKB:P9WQP7;locus_tag=M.aurum_00769;product=3 beta-hydroxysteroid dehydrogenase/Delta 5-->4-isomerase;protein_id=M.aurum_00769
787941	788918	978	gene	-	ID=M.aurum_00769_gene;locus_tag=M.aurum_00769
789109	790185	1077	CDS	+	ID=M.aurum_00770;Parent=M.aurum_00770_gene;eC_number=6.3.3.1;Name=purM;gene=purM,similar to AA sequence:UniProtKB:Q9KPY6;locus_tag=M.aurum_00770;product=Phosphoribosylformylglycinamidine cyclo-ligase;protein_id=M.aurum_00770
789109	790185	1077	gene	+	ID=M.aurum_00770_gene;Name=purM;gene=purM;locus_tag=M.aurum_00770
790218	790400	183	CDS	-	ID=M.aurum_00771;Parent=M.aurum_00771_gene;locus_tag=M.aurum_00771;product=hypothetical protein;protein_id=M.aurum_00771
790218	790400	183	gene	-	ID=M.aurum_00771_gene;locus_tag=M.aurum_00771
790543	791658	1116	CDS	-	ID=M.aurum_00772;Parent=M.aurum_00772_gene;Name=ygfZ;gene=ygfZ,similar to AA sequence:UniProtKB:P0ADE8;locus_tag=M.aurum_00772;product=tRNA-modifying protein YgfZ;protein_id=M.aurum_00772
790543	791658	1116	gene	-	ID=M.aurum_00772_gene;Name=ygfZ;gene=ygfZ;locus_tag=M.aurum_00772
791661	792458	798	CDS	+	ID=M.aurum_00773;Parent=M.aurum_00773_gene;locus_tag=M.aurum_00773;product=hypothetical protein;protein_id=M.aurum_00773
791661	792458	798	gene	+	ID=M.aurum_00773_gene;locus_tag=M.aurum_00773
792732	793385	654	CDS	-	ID=M.aurum_00774;Parent=M.aurum_00774_gene;locus_tag=M.aurum_00774;product=hypothetical protein;protein_id=M.aurum_00774
792732	793385	654	gene	-	ID=M.aurum_00774_gene;locus_tag=M.aurum_00774
793382	793480	99	CDS	-	ID=M.aurum_00775;Parent=M.aurum_00775_gene;locus_tag=M.aurum_00775;product=hypothetical protein;protein_id=M.aurum_00775
793382	793480	99	gene	-	ID=M.aurum_00775_gene;locus_tag=M.aurum_00775
793552	793854	303	CDS	-	ID=M.aurum_00776;Parent=M.aurum_00776_gene;locus_tag=M.aurum_00776;product=hypothetical protein;protein_id=M.aurum_00776
793552	793854	303	gene	-	ID=M.aurum_00776_gene;locus_tag=M.aurum_00776
793856	794689	834	CDS	-	ID=M.aurum_00777;Parent=M.aurum_00777_gene;eC_number=2.8.1.1,similar to AA sequence:UniProtKB:A0R4C9;locus_tag=M.aurum_00777;product=Putative thiosulfate sulfurtransferase;protein_id=M.aurum_00777
793856	794689	834	gene	-	ID=M.aurum_00777_gene;locus_tag=M.aurum_00777
794735	795187	453	CDS	-	ID=M.aurum_00778;Parent=M.aurum_00778_gene;locus_tag=M.aurum_00778;product=hypothetical protein;protein_id=M.aurum_00778
794735	795187	453	gene	-	ID=M.aurum_00778_gene;locus_tag=M.aurum_00778
795397	795819	423	CDS	-	ID=M.aurum_00779;Parent=M.aurum_00779_gene;Name=trxA_1;gene=trxA_1,similar to AA sequence:UniProtKB:Q2FZD2;locus_tag=M.aurum_00779;product=Thioredoxin;protein_id=M.aurum_00779
795397	795819	423	gene	-	ID=M.aurum_00779_gene;Name=trxA_1;gene=trxA_1;locus_tag=M.aurum_00779
795816	796631	816	CDS	-	ID=M.aurum_00780;Parent=M.aurum_00780_gene;locus_tag=M.aurum_00780;product=hypothetical protein;protein_id=M.aurum_00780
795816	796631	816	gene	-	ID=M.aurum_00780_gene;locus_tag=M.aurum_00780
796799	797611	813	CDS	+	ID=M.aurum_00781;Parent=M.aurum_00781_gene;Name=walR;gene=walR,similar to AA sequence:UniProtKB:P37478;locus_tag=M.aurum_00781;product=Transcriptional regulatory protein WalR;protein_id=M.aurum_00781
796799	797611	813	gene	+	ID=M.aurum_00781_gene;Name=walR;gene=walR;locus_tag=M.aurum_00781
797608	798474	867	CDS	+	ID=M.aurum_00782;Parent=M.aurum_00782_gene;eC_number=2.3.1.189;Name=mshD_1;gene=mshD_1,similar to AA sequence:UniProtKB:P9WJM7;locus_tag=M.aurum_00782;product=Mycothiol acetyltransferase;protein_id=M.aurum_00782
797608	798474	867	gene	+	ID=M.aurum_00782_gene;Name=mshD_1;gene=mshD_1;locus_tag=M.aurum_00782
798498	799700	1203	CDS	+	ID=M.aurum_00783;Parent=M.aurum_00783_gene;Name=pstS3;gene=pstS3,similar to AA sequence:UniProtKB:A0A0H3MBK5;locus_tag=M.aurum_00783;product=Phosphate-binding protein PstS3;protein_id=M.aurum_00783
798498	799700	1203	gene	+	ID=M.aurum_00783_gene;Name=pstS3;gene=pstS3;locus_tag=M.aurum_00783
799749	800822	1074	CDS	+	ID=M.aurum_00784;Parent=M.aurum_00784_gene;Name=pstC2;gene=pstC2,similar to AA sequence:UniProtKB:P9WG05;locus_tag=M.aurum_00784;product=Phosphate transport system permease protein PstC 2;protein_id=M.aurum_00784
799749	800822	1074	gene	+	ID=M.aurum_00784_gene;Name=pstC2;gene=pstC2;locus_tag=M.aurum_00784
800819	801733	915	CDS	+	ID=M.aurum_00785;Parent=M.aurum_00785_gene;Name=pstA1;gene=pstA1,similar to AA sequence:UniProtKB:P9WG11;locus_tag=M.aurum_00785;product=Phosphate transport system permease protein PstA 1;protein_id=M.aurum_00785
800819	801733	915	gene	+	ID=M.aurum_00785_gene;Name=pstA1;gene=pstA1;locus_tag=M.aurum_00785
801755	802531	777	CDS	+	ID=M.aurum_00786;Parent=M.aurum_00786_gene;eC_number=3.6.3.27;Name=pstB1;gene=pstB1,similar to AA sequence:UniProtKB:P9WQL1;locus_tag=M.aurum_00786;product=Phosphate import ATP-binding protein PstB 1;protein_id=M.aurum_00786
801755	802531	777	gene	+	ID=M.aurum_00786_gene;Name=pstB1;gene=pstB1;locus_tag=M.aurum_00786
802600	803268	669	CDS	-	ID=M.aurum_00787;Parent=M.aurum_00787_gene;Name=phoU2_1;gene=phoU2_1,similar to AA sequence:UniProtKB:P9WI95;locus_tag=M.aurum_00787;product=Phosphate-specific transport system accessory protein PhoU ;protein_id=M.aurum_00787
802600	803268	669	gene	-	ID=M.aurum_00787_gene;Name=phoU2_1;gene=phoU2_1;locus_tag=M.aurum_00787
803355	805052	1698	CDS	-	ID=M.aurum_00788;Parent=M.aurum_00788_gene;Name=msrR_2;gene=msrR_2,similar to AA sequence:UniProtKB:Q7BHL7;locus_tag=M.aurum_00788;product=Regulatory protein MsrR;protein_id=M.aurum_00788
803355	805052	1698	gene	-	ID=M.aurum_00788_gene;Name=msrR_2;gene=msrR_2;locus_tag=M.aurum_00788
805049	805474	426	CDS	-	ID=M.aurum_00789;Parent=M.aurum_00789_gene;locus_tag=M.aurum_00789;product=hypothetical protein;protein_id=M.aurum_00789
805049	805474	426	gene	-	ID=M.aurum_00789_gene;locus_tag=M.aurum_00789
805695	806891	1197	CDS	-	ID=M.aurum_00790;Parent=M.aurum_00790_gene;eC_number=1.3.1.-;Name=dus;gene=dus,similar to AA sequence:UniProtKB:P9WNS7;locus_tag=M.aurum_00790;product=putative tRNA-dihydrouridine synthase;protein_id=M.aurum_00790
805695	806891	1197	gene	-	ID=M.aurum_00790_gene;Name=dus;gene=dus;locus_tag=M.aurum_00790
806888	807898	1011	CDS	-	ID=M.aurum_00791;Parent=M.aurum_00791_gene;eC_number=1.14.19.-;Name=desA1_2;gene=desA1_2,similar to AA sequence:UniProtKB:P9WNZ7;locus_tag=M.aurum_00791;product=Putative acyl-[acyl-carrier-protein] desaturase DesA1;protein_id=M.aurum_00791
806888	807898	1011	gene	-	ID=M.aurum_00791_gene;Name=desA1_2;gene=desA1_2;locus_tag=M.aurum_00791
808040	808564	525	CDS	-	ID=M.aurum_00792;Parent=M.aurum_00792_gene;locus_tag=M.aurum_00792;product=hypothetical protein;protein_id=M.aurum_00792
808040	808564	525	gene	-	ID=M.aurum_00792_gene;locus_tag=M.aurum_00792
808724	809725	1002	CDS	+	ID=M.aurum_00793;Parent=M.aurum_00793_gene;locus_tag=M.aurum_00793;product=hypothetical protein;protein_id=M.aurum_00793
808724	809725	1002	gene	+	ID=M.aurum_00793_gene;locus_tag=M.aurum_00793
809704	810717	1014	CDS	-	ID=M.aurum_00794;Parent=M.aurum_00794_gene;eC_number=3.5.1.1;Name=ansA_1;gene=ansA_1,similar to AA sequence:UniProtKB:P50286;locus_tag=M.aurum_00794;product=L-asparaginase;protein_id=M.aurum_00794
809704	810717	1014	gene	-	ID=M.aurum_00794_gene;Name=ansA_1;gene=ansA_1;locus_tag=M.aurum_00794
810717	811868	1152	CDS	-	ID=M.aurum_00795;Parent=M.aurum_00795_gene;eC_number=3.5.2.-;Name=doeA;gene=doeA,similar to AA sequence:UniProtKB:E1V7W1;locus_tag=M.aurum_00795;product=Ectoine hydrolase;protein_id=M.aurum_00795
810717	811868	1152	gene	-	ID=M.aurum_00795_gene;Name=doeA;gene=doeA;locus_tag=M.aurum_00795
811884	813113	1230	CDS	-	ID=M.aurum_00796;Parent=M.aurum_00796_gene;eC_number=1.4.99.-;Name=dadA_1;gene=dadA_1,similar to AA sequence:UniProtKB:P0A6J7;locus_tag=M.aurum_00796;product=D-amino acid dehydrogenase;protein_id=M.aurum_00796
811884	813113	1230	gene	-	ID=M.aurum_00796_gene;Name=dadA_1;gene=dadA_1;locus_tag=M.aurum_00796
813103	813846	744	CDS	-	ID=M.aurum_00797;Parent=M.aurum_00797_gene;Name=mcbR_1;gene=mcbR_1,similar to AA sequence:UniProtKB:P76114;locus_tag=M.aurum_00797;product=HTH-type transcriptional regulator McbR;protein_id=M.aurum_00797
813103	813846	744	gene	-	ID=M.aurum_00797_gene;Name=mcbR_1;gene=mcbR_1;locus_tag=M.aurum_00797
813856	815292	1437	CDS	-	ID=M.aurum_00798;Parent=M.aurum_00798_gene;eC_number=3.5.2.12;Name=nylA_1;gene=nylA_1,similar to AA sequence:UniProtKB:P13398;locus_tag=M.aurum_00798;product=6-aminohexanoate-cyclic-dimer hydrolase;protein_id=M.aurum_00798
813856	815292	1437	gene	-	ID=M.aurum_00798_gene;Name=nylA_1;gene=nylA_1;locus_tag=M.aurum_00798
815304	816638	1335	CDS	-	ID=M.aurum_00799;Parent=M.aurum_00799_gene;Name=proP_2;gene=proP_2,similar to AA sequence:UniProtKB:P0C0L7;locus_tag=M.aurum_00799;product=Proline/betaine transporter;protein_id=M.aurum_00799
815304	816638	1335	gene	-	ID=M.aurum_00799_gene;Name=proP_2;gene=proP_2;locus_tag=M.aurum_00799
816793	816868	76	tRNA	-	ID=M.aurum_00800;Parent=M.aurum_00800_gene;inference=COORDINATES:profile:Aragorn:1.2;locus_tag=M.aurum_00800;product=tRNA-Lys(ttt)
816793	816868	76	gene	-	ID=M.aurum_00800_gene;locus_tag=M.aurum_00800
817047	817120	74	tRNA	+	ID=M.aurum_00801;Parent=M.aurum_00801_gene;inference=COORDINATES:profile:Aragorn:1.2;locus_tag=M.aurum_00801;product=tRNA-Glu(ttc)
817047	817120	74	gene	+	ID=M.aurum_00801_gene;locus_tag=M.aurum_00801
817161	817237	77	tRNA	+	ID=M.aurum_00802;Parent=M.aurum_00802_gene;inference=COORDINATES:profile:Aragorn:1.2;locus_tag=M.aurum_00802;product=tRNA-Asp(gtc)
817161	817237	77	gene	+	ID=M.aurum_00802_gene;locus_tag=M.aurum_00802
817277	817351	75	tRNA	+	ID=M.aurum_00803;Parent=M.aurum_00803_gene;inference=COORDINATES:profile:Aragorn:1.2;locus_tag=M.aurum_00803;product=tRNA-Phe(gaa)
817277	817351	75	gene	+	ID=M.aurum_00803_gene;locus_tag=M.aurum_00803
817417	818019	603	CDS	+	ID=M.aurum_00804;Parent=M.aurum_00804_gene;locus_tag=M.aurum_00804;product=hypothetical protein;protein_id=M.aurum_00804
817417	818019	603	gene	+	ID=M.aurum_00804_gene;locus_tag=M.aurum_00804
818045	818398	354	CDS	+	ID=M.aurum_00805;Parent=M.aurum_00805_gene;locus_tag=M.aurum_00805;product=hypothetical protein;protein_id=M.aurum_00805
818045	818398	354	gene	+	ID=M.aurum_00805_gene;locus_tag=M.aurum_00805
818417	819001	585	CDS	+	ID=M.aurum_00806;Parent=M.aurum_00806_gene;locus_tag=M.aurum_00806;product=hypothetical protein;protein_id=M.aurum_00806
818417	819001	585	gene	+	ID=M.aurum_00806_gene;locus_tag=M.aurum_00806
819049	819651	603	CDS	+	ID=M.aurum_00807;Parent=M.aurum_00807_gene;locus_tag=M.aurum_00807;product=hypothetical protein;protein_id=M.aurum_00807
819049	819651	603	gene	+	ID=M.aurum_00807_gene;locus_tag=M.aurum_00807
819710	821269	1560	CDS	+	ID=M.aurum_00808;Parent=M.aurum_00808_gene;eC_number=1.3.99.28;Name=crtI;gene=crtI,similar to AA sequence:UniProtKB:P17054;locus_tag=M.aurum_00808;product=Phytoene desaturase (neurosporene-forming);protein_id=M.aurum_00808
819710	821269	1560	gene	+	ID=M.aurum_00808_gene;Name=crtI;gene=crtI;locus_tag=M.aurum_00808
821266	821445	180	CDS	-	ID=M.aurum_00809;Parent=M.aurum_00809_gene;locus_tag=M.aurum_00809;product=hypothetical protein;protein_id=M.aurum_00809
821266	821445	180	gene	-	ID=M.aurum_00809_gene;locus_tag=M.aurum_00809
821504	821944	441	CDS	+	ID=M.aurum_00810;Parent=M.aurum_00810_gene;locus_tag=M.aurum_00810;product=hypothetical protein;protein_id=M.aurum_00810
821504	821944	441	gene	+	ID=M.aurum_00810_gene;locus_tag=M.aurum_00810
822035	822472	438	CDS	+	ID=M.aurum_00811;Parent=M.aurum_00811_gene;locus_tag=M.aurum_00811;product=hypothetical protein;protein_id=M.aurum_00811
822035	822472	438	gene	+	ID=M.aurum_00811_gene;locus_tag=M.aurum_00811
822663	823361	699	CDS	+	ID=M.aurum_00812;Parent=M.aurum_00812_gene;Name=mcbR_2;gene=mcbR_2,similar to AA sequence:UniProtKB:P76114;locus_tag=M.aurum_00812;product=HTH-type transcriptional regulator McbR;protein_id=M.aurum_00812
822663	823361	699	gene	+	ID=M.aurum_00812_gene;Name=mcbR_2;gene=mcbR_2;locus_tag=M.aurum_00812
823443	824990	1548	CDS	+	ID=M.aurum_00813;Parent=M.aurum_00813_gene;Name=pucI_1;gene=pucI_1,similar to AA sequence:UniProtKB:P94575;locus_tag=M.aurum_00813;product=putative allantoin permease;protein_id=M.aurum_00813
823443	824990	1548	gene	+	ID=M.aurum_00813_gene;Name=pucI_1;gene=pucI_1;locus_tag=M.aurum_00813
824987	825703	717	CDS	+	ID=M.aurum_00814;Parent=M.aurum_00814_gene;locus_tag=M.aurum_00814;product=hypothetical protein;protein_id=M.aurum_00814
824987	825703	717	gene	+	ID=M.aurum_00814_gene;locus_tag=M.aurum_00814
825810	827111	1302	CDS	-	ID=M.aurum_00815;Parent=M.aurum_00815_gene;locus_tag=M.aurum_00815;product=hypothetical protein;protein_id=M.aurum_00815
825810	827111	1302	gene	-	ID=M.aurum_00815_gene;locus_tag=M.aurum_00815
827301	827543	243	CDS	-	ID=M.aurum_00816;Parent=M.aurum_00816_gene;locus_tag=M.aurum_00816;product=hypothetical protein;protein_id=M.aurum_00816
827301	827543	243	gene	-	ID=M.aurum_00816_gene;locus_tag=M.aurum_00816
827977	828885	909	CDS	-	ID=M.aurum_00817;Parent=M.aurum_00817_gene;eC_number=3.5.1.-;Name=pgdA_1;gene=pgdA_1,similar to AA sequence:UniProtKB:B5ZA76;locus_tag=M.aurum_00817;product=Peptidoglycan deacetylase;protein_id=M.aurum_00817
827977	828885	909	gene	-	ID=M.aurum_00817_gene;Name=pgdA_1;gene=pgdA_1;locus_tag=M.aurum_00817
828882	829844	963	CDS	-	ID=M.aurum_00818;Parent=M.aurum_00818_gene;eC_number=3.5.3.4;Name=alc;gene=alc,protein motif:HAMAP:MF_00813;locus_tag=M.aurum_00818;product=allantoicase;protein_id=M.aurum_00818
828882	829844	963	gene	-	ID=M.aurum_00818_gene;Name=alc;gene=alc;locus_tag=M.aurum_00818
829841	831052	1212	CDS	-	ID=M.aurum_00819;Parent=M.aurum_00819_gene;locus_tag=M.aurum_00819;product=hypothetical protein;protein_id=M.aurum_00819
829841	831052	1212	gene	-	ID=M.aurum_00819_gene;locus_tag=M.aurum_00819
831070	832230	1161	CDS	-	ID=M.aurum_00820;Parent=M.aurum_00820_gene;eC_number=2.6.1.17;Name=dapC;gene=dapC,similar to AA sequence:UniProtKB:P9WPZ4;locus_tag=M.aurum_00820;product=putative N-succinyldiaminopimelate aminotransferase DapC;protein_id=M.aurum_00820
831070	832230	1161	gene	-	ID=M.aurum_00820_gene;Name=dapC;gene=dapC;locus_tag=M.aurum_00820
832259	832957	699	CDS	-	ID=M.aurum_00821;Parent=M.aurum_00821_gene;Name=ureF_1;gene=ureF_1,similar to AA sequence:UniProtKB:Q79VJ2;locus_tag=M.aurum_00821;product=Urease accessory protein UreF;protein_id=M.aurum_00821
832259	832957	699	gene	-	ID=M.aurum_00821_gene;Name=ureF_1;gene=ureF_1;locus_tag=M.aurum_00821
832938	833417	480	CDS	-	ID=M.aurum_00822;Parent=M.aurum_00822_gene;Name=ureE;gene=ureE,protein motif:HAMAP:MF_00822;locus_tag=M.aurum_00822;product=Urease accessory protein UreE;protein_id=M.aurum_00822
832938	833417	480	gene	-	ID=M.aurum_00822_gene;Name=ureE;gene=ureE;locus_tag=M.aurum_00822
833419	834222	804	CDS	-	ID=M.aurum_00823;Parent=M.aurum_00823_gene;Name=ureD_1;gene=ureD_1,similar to AA sequence:UniProtKB:P17089;locus_tag=M.aurum_00823;product=Urease accessory protein UreD;protein_id=M.aurum_00823
833419	834222	804	gene	-	ID=M.aurum_00823_gene;Name=ureD_1;gene=ureD_1;locus_tag=M.aurum_00823
834219	834836	618	CDS	-	ID=M.aurum_00824;Parent=M.aurum_00824_gene;Name=ureG_1;gene=ureG_1,similar to AA sequence:UniProtKB:Q03287;locus_tag=M.aurum_00824;product=Urease accessory protein UreG;protein_id=M.aurum_00824
834219	834836	618	gene	-	ID=M.aurum_00824_gene;Name=ureG_1;gene=ureG_1;locus_tag=M.aurum_00824
834850	836565	1716	CDS	-	ID=M.aurum_00825;Parent=M.aurum_00825_gene;eC_number=3.5.1.5;Name=ureC_1;gene=ureC_1,similar to AA sequence:UniProtKB:P77837;locus_tag=M.aurum_00825;product=Urease subunit alpha;protein_id=M.aurum_00825
834850	836565	1716	gene	-	ID=M.aurum_00825_gene;Name=ureC_1;gene=ureC_1;locus_tag=M.aurum_00825
836567	837268	702	CDS	-	ID=M.aurum_00826;Parent=M.aurum_00826_gene;eC_number=3.5.1.5;Name=ureA;gene=ureA,similar to AA sequence:UniProtKB:P14916;locus_tag=M.aurum_00826;product=Urease subunit alpha;protein_id=M.aurum_00826
836567	837268	702	gene	-	ID=M.aurum_00826_gene;Name=ureA;gene=ureA;locus_tag=M.aurum_00826
837268	838506	1239	CDS	-	ID=M.aurum_00827;Parent=M.aurum_00827_gene;Name=amiC_1;gene=amiC_1,similar to AA sequence:UniProtKB:P27017;locus_tag=M.aurum_00827;product=Aliphatic amidase expression-regulating protein;protein_id=M.aurum_00827
837268	838506	1239	gene	-	ID=M.aurum_00827_gene;Name=amiC_1;gene=amiC_1;locus_tag=M.aurum_00827
838702	839709	1008	CDS	+	ID=M.aurum_00828;Parent=M.aurum_00828_gene;Name=rpaR;gene=rpaR,similar to AA sequence:UniProtKB:Q6NCZ5;locus_tag=M.aurum_00828;product=HTH-type quorum sensing-dependent transcriptional regulator RpaR;protein_id=M.aurum_00828
838702	839709	1008	gene	+	ID=M.aurum_00828_gene;Name=rpaR;gene=rpaR;locus_tag=M.aurum_00828
839706	840176	471	CDS	-	ID=M.aurum_00829;Parent=M.aurum_00829_gene;Name=sarZ;gene=sarZ,similar to AA sequence:UniProtKB:Q2FVN3;locus_tag=M.aurum_00829;product=HTH-type transcriptional regulator SarZ;protein_id=M.aurum_00829
839706	840176	471	gene	-	ID=M.aurum_00829_gene;Name=sarZ;gene=sarZ;locus_tag=M.aurum_00829
840222	840656	435	CDS	+	ID=M.aurum_00830;Parent=M.aurum_00830_gene;Name=yjgH;gene=yjgH,similar to AA sequence:UniProtKB:P39332;locus_tag=M.aurum_00830;product=RutC family protein YjgH;protein_id=M.aurum_00830
840222	840656	435	gene	+	ID=M.aurum_00830_gene;Name=yjgH;gene=yjgH;locus_tag=M.aurum_00830
840734	841870	1137	CDS	+	ID=M.aurum_00831;Parent=M.aurum_00831_gene;eC_number=1.-.-.-;Name=nemA;gene=nemA,similar to AA sequence:UniProtKB:P77258;locus_tag=M.aurum_00831;product=N-ethylmaleimide reductase;protein_id=M.aurum_00831
840734	841870	1137	gene	+	ID=M.aurum_00831_gene;Name=nemA;gene=nemA;locus_tag=M.aurum_00831
842006	843214	1209	CDS	+	ID=M.aurum_00832;Parent=M.aurum_00832_gene;eC_number=2.3.1.-;Name=fadA_1;gene=fadA_1,similar to AA sequence:UniProtKB:O53871;locus_tag=M.aurum_00832;product=Putative acyltransferase;protein_id=M.aurum_00832
842006	843214	1209	gene	+	ID=M.aurum_00832_gene;Name=fadA_1;gene=fadA_1;locus_tag=M.aurum_00832
843224	845371	2148	CDS	+	ID=M.aurum_00833;Parent=M.aurum_00833_gene;Name=fadJ_1;gene=fadJ_1,similar to AA sequence:UniProtKB:P77399;locus_tag=M.aurum_00833;product=Fatty acid oxidation complex subunit alpha;protein_id=M.aurum_00833
843224	845371	2148	gene	+	ID=M.aurum_00833_gene;Name=fadJ_1;gene=fadJ_1;locus_tag=M.aurum_00833
845616	846578	963	CDS	+	ID=M.aurum_00834;Parent=M.aurum_00834_gene;Name=cdhR_2;gene=cdhR_2,similar to AA sequence:UniProtKB:Q9HTH5;locus_tag=M.aurum_00834;product=HTH-type transcriptional regulator CdhR;protein_id=M.aurum_00834
845616	846578	963	gene	+	ID=M.aurum_00834_gene;Name=cdhR_2;gene=cdhR_2;locus_tag=M.aurum_00834
846601	848058	1458	CDS	+	ID=M.aurum_00835;Parent=M.aurum_00835_gene;eC_number=6.2.1.3;Name=lcfB_4;gene=lcfB_4,similar to AA sequence:UniProtKB:O07610;locus_tag=M.aurum_00835;product=Long-chain-fatty-acid--CoA ligase;protein_id=M.aurum_00835
846601	848058	1458	gene	+	ID=M.aurum_00835_gene;Name=lcfB_4;gene=lcfB_4;locus_tag=M.aurum_00835
848055	848480	426	CDS	-	ID=M.aurum_00836;Parent=M.aurum_00836_gene;locus_tag=M.aurum_00836;product=hypothetical protein;protein_id=M.aurum_00836
848055	848480	426	gene	-	ID=M.aurum_00836_gene;locus_tag=M.aurum_00836
848485	849012	528	CDS	-	ID=M.aurum_00837;Parent=M.aurum_00837_gene;locus_tag=M.aurum_00837;product=hypothetical protein;protein_id=M.aurum_00837
848485	849012	528	gene	-	ID=M.aurum_00837_gene;locus_tag=M.aurum_00837
849301	850299	999	CDS	+	ID=M.aurum_00838;Parent=M.aurum_00838_gene;eC_number=1.1.98.2;Name=fgd1_1;gene=fgd1_1,similar to AA sequence:UniProtKB:Q0RVH7;locus_tag=M.aurum_00838;product=F420-dependent glucose-6-phosphate dehydrogenase 1;protein_id=M.aurum_00838
849301	850299	999	gene	+	ID=M.aurum_00838_gene;Name=fgd1_1;gene=fgd1_1;locus_tag=M.aurum_00838
850292	850450	159	CDS	-	ID=M.aurum_00839;Parent=M.aurum_00839_gene;locus_tag=M.aurum_00839;product=hypothetical protein;protein_id=M.aurum_00839
850292	850450	159	gene	-	ID=M.aurum_00839_gene;locus_tag=M.aurum_00839
850452	851156	705	CDS	-	ID=M.aurum_00840;Parent=M.aurum_00840_gene;eC_number=1.1.1.119,similar to AA sequence:UniProtKB:Q5FPE5;locus_tag=M.aurum_00840;product=Glucose 1-dehydrogenase;protein_id=M.aurum_00840
850452	851156	705	gene	-	ID=M.aurum_00840_gene;locus_tag=M.aurum_00840
851290	852213	924	CDS	+	ID=M.aurum_00841;Parent=M.aurum_00841_gene;Name=hcaR_1;gene=hcaR_1,similar to AA sequence:UniProtKB:Q47141;locus_tag=M.aurum_00841;product=Hca operon transcriptional activator HcaR;protein_id=M.aurum_00841
851290	852213	924	gene	+	ID=M.aurum_00841_gene;Name=hcaR_1;gene=hcaR_1;locus_tag=M.aurum_00841
852317	852994	678	CDS	+	ID=M.aurum_00842;Parent=M.aurum_00842_gene;eC_number=1.1.1.100;Name=fabG_5;gene=fabG_5,similar to AA sequence:UniProtKB:P0A2C9;locus_tag=M.aurum_00842;product=3-oxoacyl-[acyl-carrier-protein] reductase FabG;protein_id=M.aurum_00842
852317	852994	678	gene	+	ID=M.aurum_00842_gene;Name=fabG_5;gene=fabG_5;locus_tag=M.aurum_00842
853004	853348	345	CDS	+	ID=M.aurum_00843;Parent=M.aurum_00843_gene;locus_tag=M.aurum_00843;product=hypothetical protein;protein_id=M.aurum_00843
853004	853348	345	gene	+	ID=M.aurum_00843_gene;locus_tag=M.aurum_00843
853345	853761	417	CDS	-	ID=M.aurum_00844;Parent=M.aurum_00844_gene;locus_tag=M.aurum_00844;product=hypothetical protein;protein_id=M.aurum_00844
853345	853761	417	gene	-	ID=M.aurum_00844_gene;locus_tag=M.aurum_00844
853812	854420	609	CDS	+	ID=M.aurum_00845;Parent=M.aurum_00845_gene;Name=ohrR_1;gene=ohrR_1,similar to AA sequence:UniProtKB:O34777;locus_tag=M.aurum_00845;product=Organic hydroperoxide resistance transcriptional regulator;protein_id=M.aurum_00845
853812	854420	609	gene	+	ID=M.aurum_00845_gene;Name=ohrR_1;gene=ohrR_1;locus_tag=M.aurum_00845
854375	856024	1650	CDS	-	ID=M.aurum_00846;Parent=M.aurum_00846_gene;eC_number=3.6.4.12;Name=radD;gene=radD,similar to AA sequence:UniProtKB:P33919;locus_tag=M.aurum_00846;product=Putative DNA repair helicase RadD;protein_id=M.aurum_00846
854375	856024	1650	gene	-	ID=M.aurum_00846_gene;Name=radD;gene=radD;locus_tag=M.aurum_00846
856059	858332	2274	CDS	-	ID=M.aurum_00847;Parent=M.aurum_00847_gene;locus_tag=M.aurum_00847;product=hypothetical protein;protein_id=M.aurum_00847
856059	858332	2274	gene	-	ID=M.aurum_00847_gene;locus_tag=M.aurum_00847
858391	858579	189	CDS	+	ID=M.aurum_00848;Parent=M.aurum_00848_gene;locus_tag=M.aurum_00848;product=hypothetical protein;protein_id=M.aurum_00848
858391	858579	189	gene	+	ID=M.aurum_00848_gene;locus_tag=M.aurum_00848
858583	859050	468	CDS	+	ID=M.aurum_00849;Parent=M.aurum_00849_gene;eC_number=4.6.1.17;Name=moaC2;gene=moaC2,similar to AA sequence:UniProtKB:P9WJR7;locus_tag=M.aurum_00849;product=Cyclic pyranopterin monophosphate synthase 2;protein_id=M.aurum_00849
858583	859050	468	gene	+	ID=M.aurum_00849_gene;Name=moaC2;gene=moaC2;locus_tag=M.aurum_00849
859047	859523	477	CDS	+	ID=M.aurum_00850;Parent=M.aurum_00850_gene;eC_number=2.7.7.75;Name=mog;gene=mog,similar to AA sequence:UniProtKB:P0AF03;locus_tag=M.aurum_00850;product=Molybdopterin adenylyltransferase;protein_id=M.aurum_00850
859047	859523	477	gene	+	ID=M.aurum_00850_gene;Name=mog;gene=mog;locus_tag=M.aurum_00850
859513	859941	429	CDS	+	ID=M.aurum_00851;Parent=M.aurum_00851_gene;eC_number=2.-.-.-;Name=moaE2_1;gene=moaE2_1,similar to AA sequence:UniProtKB:P9WJR1;locus_tag=M.aurum_00851;product=Molybdopterin synthase catalytic subunit 2;protein_id=M.aurum_00851
859513	859941	429	gene	+	ID=M.aurum_00851_gene;Name=moaE2_1;gene=moaE2_1;locus_tag=M.aurum_00851
860008	861291	1284	CDS	-	ID=M.aurum_00852;Parent=M.aurum_00852_gene;eC_number=3.-.-.-;Name=rpfA;gene=rpfA,similar to AA sequence:UniProtKB:P9WG31;locus_tag=M.aurum_00852;product=Resuscitation-promoting factor RpfA;protein_id=M.aurum_00852
860008	861291	1284	gene	-	ID=M.aurum_00852_gene;Name=rpfA;gene=rpfA;locus_tag=M.aurum_00852
861728	861985	258	CDS	-	ID=M.aurum_00853;Parent=M.aurum_00853_gene;locus_tag=M.aurum_00853;product=hypothetical protein;protein_id=M.aurum_00853
861728	861985	258	gene	-	ID=M.aurum_00853_gene;locus_tag=M.aurum_00853
861988	863043	1056	CDS	-	ID=M.aurum_00854;Parent=M.aurum_00854_gene;eC_number=4.1.99.22;Name=moaA2;gene=moaA2,similar to AA sequence:UniProtKB:P9WJS1;locus_tag=M.aurum_00854;product=GTP 3'%2C8-cyclase 2;protein_id=M.aurum_00854
861988	863043	1056	gene	-	ID=M.aurum_00854_gene;Name=moaA2;gene=moaA2;locus_tag=M.aurum_00854
863040	863435	396	CDS	-	ID=M.aurum_00855;Parent=M.aurum_00855_gene;Name=yccF;gene=yccF,similar to AA sequence:UniProtKB:P0AB12;locus_tag=M.aurum_00855;product=Inner membrane protein YccF;protein_id=M.aurum_00855
863040	863435	396	gene	-	ID=M.aurum_00855_gene;Name=yccF;gene=yccF;locus_tag=M.aurum_00855
863547	863957	411	CDS	+	ID=M.aurum_00856;Parent=M.aurum_00856_gene;Name=cspD;gene=cspD,similar to AA sequence:UniProtKB:Q45099;locus_tag=M.aurum_00856;product=Cold shock-like protein CspD;protein_id=M.aurum_00856
863547	863957	411	gene	+	ID=M.aurum_00856_gene;Name=cspD;gene=cspD;locus_tag=M.aurum_00856
863985	864992	1008	CDS	+	ID=M.aurum_00857;Parent=M.aurum_00857_gene;eC_number=1.8.-.-;Name=yqjG;gene=yqjG,similar to AA sequence:UniProtKB:P42620;locus_tag=M.aurum_00857;product=Glutathionyl-hydroquinone reductase YqjG;protein_id=M.aurum_00857
863985	864992	1008	gene	+	ID=M.aurum_00857_gene;Name=yqjG;gene=yqjG;locus_tag=M.aurum_00857
865047	865583	537	CDS	-	ID=M.aurum_00858;Parent=M.aurum_00858_gene;locus_tag=M.aurum_00858;product=hypothetical protein;protein_id=M.aurum_00858
865047	865583	537	gene	-	ID=M.aurum_00858_gene;locus_tag=M.aurum_00858
865580	867166	1587	CDS	-	ID=M.aurum_00859;Parent=M.aurum_00859_gene;locus_tag=M.aurum_00859;product=hypothetical protein;protein_id=M.aurum_00859
865580	867166	1587	gene	-	ID=M.aurum_00859_gene;locus_tag=M.aurum_00859
867317	868099	783	CDS	+	ID=M.aurum_00860;Parent=M.aurum_00860_gene;locus_tag=M.aurum_00860;product=hypothetical protein;protein_id=M.aurum_00860
867317	868099	783	gene	+	ID=M.aurum_00860_gene;locus_tag=M.aurum_00860
868096	868551	456	CDS	-	ID=M.aurum_00861;Parent=M.aurum_00861_gene;locus_tag=M.aurum_00861;product=hypothetical protein;protein_id=M.aurum_00861
868096	868551	456	gene	-	ID=M.aurum_00861_gene;locus_tag=M.aurum_00861
868568	868819	252	CDS	-	ID=M.aurum_00862;Parent=M.aurum_00862_gene;locus_tag=M.aurum_00862;product=hypothetical protein;protein_id=M.aurum_00862
868568	868819	252	gene	-	ID=M.aurum_00862_gene;locus_tag=M.aurum_00862
868864	869298	435	CDS	+	ID=M.aurum_00863;Parent=M.aurum_00863_gene,similar to AA sequence:UniProtKB:P9WMF1;locus_tag=M.aurum_00863;product=putative HTH-type transcriptional regulator;protein_id=M.aurum_00863
868864	869298	435	gene	+	ID=M.aurum_00863_gene;locus_tag=M.aurum_00863
869408	870115	708	CDS	+	ID=M.aurum_00864;Parent=M.aurum_00864_gene;eC_number=2.1.1.-,similar to AA sequence:UniProtKB:Q7A794;locus_tag=M.aurum_00864;product=Putative TrmH family tRNA/rRNA methyltransferase;protein_id=M.aurum_00864
869408	870115	708	gene	+	ID=M.aurum_00864_gene;locus_tag=M.aurum_00864
870112	870381	270	CDS	+	ID=M.aurum_00865;Parent=M.aurum_00865_gene;locus_tag=M.aurum_00865;product=hypothetical protein;protein_id=M.aurum_00865
870112	870381	270	gene	+	ID=M.aurum_00865_gene;locus_tag=M.aurum_00865
870405	872597	2193	CDS	-	ID=M.aurum_00866;Parent=M.aurum_00866_gene;eC_number=3.6.4.12;Name=helD;gene=helD,similar to AA sequence:UniProtKB:O32215;locus_tag=M.aurum_00866;product=DNA helicase IV;protein_id=M.aurum_00866
870405	872597	2193	gene	-	ID=M.aurum_00866_gene;Name=helD;gene=helD;locus_tag=M.aurum_00866
872939	874663	1725	CDS	+	ID=M.aurum_00867;Parent=M.aurum_00867_gene;locus_tag=M.aurum_00867;product=hypothetical protein;protein_id=M.aurum_00867
872939	874663	1725	gene	+	ID=M.aurum_00867_gene;locus_tag=M.aurum_00867
874702	875664	963	CDS	-	ID=M.aurum_00868;Parent=M.aurum_00868_gene;locus_tag=M.aurum_00868;product=hypothetical protein;protein_id=M.aurum_00868
874702	875664	963	gene	-	ID=M.aurum_00868_gene;locus_tag=M.aurum_00868
875745	876851	1107	CDS	-	ID=M.aurum_00869;Parent=M.aurum_00869_gene;eC_number=2.6.1.52;Name=serC;gene=serC,similar to AA sequence:UniProtKB:P9WQ73;locus_tag=M.aurum_00869;product=Phosphoserine aminotransferase;protein_id=M.aurum_00869
875745	876851	1107	gene	-	ID=M.aurum_00869_gene;Name=serC;gene=serC;locus_tag=M.aurum_00869
876889	877854	966	CDS	-	ID=M.aurum_00870;Parent=M.aurum_00870_gene;locus_tag=M.aurum_00870;product=hypothetical protein;protein_id=M.aurum_00870
876889	877854	966	gene	-	ID=M.aurum_00870_gene;locus_tag=M.aurum_00870
878138	879154	1017	CDS	+	ID=M.aurum_00871;Parent=M.aurum_00871_gene;locus_tag=M.aurum_00871;product=hypothetical protein;protein_id=M.aurum_00871
878138	879154	1017	gene	+	ID=M.aurum_00871_gene;locus_tag=M.aurum_00871
879163	880803	1641	CDS	+	ID=M.aurum_00872;Parent=M.aurum_00872_gene;eC_number=1.18.1.2;Name=fprB;gene=fprB,similar to AA sequence:UniProtKB:P9WJI1;locus_tag=M.aurum_00872;product=putative ferredoxin/ferredoxin--NADP reductase;protein_id=M.aurum_00872
879163	880803	1641	gene	+	ID=M.aurum_00872_gene;Name=fprB;gene=fprB;locus_tag=M.aurum_00872
881321	883414	2094	CDS	+	ID=M.aurum_00873;Parent=M.aurum_00873_gene;eC_number=3.2.1.21;Name=bglA;gene=bglA,similar to AA sequence:UniProtKB:P22073;locus_tag=M.aurum_00873;product=Beta-glucosidase A;protein_id=M.aurum_00873
881321	883414	2094	gene	+	ID=M.aurum_00873_gene;Name=bglA;gene=bglA;locus_tag=M.aurum_00873
883395	883847	453	CDS	-	ID=M.aurum_00874;Parent=M.aurum_00874_gene;locus_tag=M.aurum_00874;product=hypothetical protein;protein_id=M.aurum_00874
883395	883847	453	gene	-	ID=M.aurum_00874_gene;locus_tag=M.aurum_00874
883977	885395	1419	CDS	+	ID=M.aurum_00875;Parent=M.aurum_00875_gene;eC_number=1.14.13.106,similar to AA sequence:UniProtKB:Q9K498;locus_tag=M.aurum_00875;product=Epi-isozizaene 5-monooxygenase/(E)-beta-farnesene synthase;protein_id=M.aurum_00875
883977	885395	1419	gene	+	ID=M.aurum_00875_gene;locus_tag=M.aurum_00875
885326	885934	609	CDS	-	ID=M.aurum_00876;Parent=M.aurum_00876_gene;locus_tag=M.aurum_00876;product=hypothetical protein;protein_id=M.aurum_00876
885326	885934	609	gene	-	ID=M.aurum_00876_gene;locus_tag=M.aurum_00876
885931	887055	1125	CDS	-	ID=M.aurum_00877;Parent=M.aurum_00877_gene;eC_number=2.3.3.16;Name=citA;gene=citA,similar to AA sequence:UniProtKB:P9WPD3;locus_tag=M.aurum_00877;product=Putative citrate synthase 2;protein_id=M.aurum_00877
885931	887055	1125	gene	-	ID=M.aurum_00877_gene;Name=citA;gene=citA;locus_tag=M.aurum_00877
887111	887770	660	CDS	+	ID=M.aurum_00878;Parent=M.aurum_00878_gene;eC_number=1.4.3.5;Name=pdxH;gene=pdxH,similar to AA sequence:UniProtKB:P9WIJ1;locus_tag=M.aurum_00878;product=Pyridoxine/pyridoxamine 5'-phosphate oxidase;protein_id=M.aurum_00878
887111	887770	660	gene	+	ID=M.aurum_00878_gene;Name=pdxH;gene=pdxH;locus_tag=M.aurum_00878
887844	888521	678	CDS	+	ID=M.aurum_00879;Parent=M.aurum_00879_gene;Name=betI_1;gene=betI_1,protein motif:HAMAP:MF_00768;locus_tag=M.aurum_00879;product=HTH-type transcriptional regulator BetI;protein_id=M.aurum_00879
887844	888521	678	gene	+	ID=M.aurum_00879_gene;Name=betI_1;gene=betI_1;locus_tag=M.aurum_00879
888514	889209	696	CDS	+	ID=M.aurum_00880;Parent=M.aurum_00880_gene;locus_tag=M.aurum_00880;product=hypothetical protein;protein_id=M.aurum_00880
888514	889209	696	gene	+	ID=M.aurum_00880_gene;locus_tag=M.aurum_00880
889282	890583	1302	CDS	+	ID=M.aurum_00881;Parent=M.aurum_00881_gene;eC_number=2.3.3.16;Name=gltA2;gene=gltA2,similar to AA sequence:UniProtKB:P9WPD5;locus_tag=M.aurum_00881;product=Citrate synthase 1;protein_id=M.aurum_00881
889282	890583	1302	gene	+	ID=M.aurum_00881_gene;Name=gltA2;gene=gltA2;locus_tag=M.aurum_00881
890655	892121	1467	CDS	+	ID=M.aurum_00882;Parent=M.aurum_00882_gene;Name=stp_1;gene=stp_1,similar to AA sequence:UniProtKB:P9WG91;locus_tag=M.aurum_00882;product=Multidrug resistance protein Stp;protein_id=M.aurum_00882
890655	892121	1467	gene	+	ID=M.aurum_00882_gene;Name=stp_1;gene=stp_1;locus_tag=M.aurum_00882
892114	892521	408	CDS	+	ID=M.aurum_00883;Parent=M.aurum_00883_gene;Name=slyA_1;gene=slyA_1,similar to AA sequence:UniProtKB:P69989;locus_tag=M.aurum_00883;product=Transcriptional regulator SlyA;protein_id=M.aurum_00883
892114	892521	408	gene	+	ID=M.aurum_00883_gene;Name=slyA_1;gene=slyA_1;locus_tag=M.aurum_00883
892554	894110	1557	CDS	-	ID=M.aurum_00884;Parent=M.aurum_00884_gene;eC_number=5.3.1.29,protein motif:HAMAP:MF_00304;locus_tag=M.aurum_00884;product=Putative thiazole biosynthetic enzyme;protein_id=M.aurum_00884
892554	894110	1557	gene	-	ID=M.aurum_00884_gene;locus_tag=M.aurum_00884
894143	894505	363	CDS	+	ID=M.aurum_00885;Parent=M.aurum_00885_gene;eC_number=5.2.1.8;Name=fkbP;gene=fkbP,similar to AA sequence:UniProtKB:P28725;locus_tag=M.aurum_00885;product=FK506-binding protein;protein_id=M.aurum_00885
894143	894505	363	gene	+	ID=M.aurum_00885_gene;Name=fkbP;gene=fkbP;locus_tag=M.aurum_00885
894509	895456	948	CDS	+	ID=M.aurum_00886;Parent=M.aurum_00886_gene;Name=arfA;gene=arfA,similar to AA sequence:UniProtKB:A1KH31;locus_tag=M.aurum_00886;product=Peptidoglycan-binding protein ArfA;protein_id=M.aurum_00886
894509	895456	948	gene	+	ID=M.aurum_00886_gene;Name=arfA;gene=arfA;locus_tag=M.aurum_00886
895466	895582	117	CDS	+	ID=M.aurum_00887;Parent=M.aurum_00887_gene;Name=arfB;gene=arfB,similar to AA sequence:UniProtKB:A1KH32;locus_tag=M.aurum_00887;product=putative membrane protein ArfB;protein_id=M.aurum_00887
895466	895582	117	gene	+	ID=M.aurum_00887_gene;Name=arfB;gene=arfB;locus_tag=M.aurum_00887
895662	897023	1362	CDS	-	ID=M.aurum_00888;Parent=M.aurum_00888_gene;eC_number=2.7.13.3;Name=prrB_1;gene=prrB_1,similar to AA sequence:UniProtKB:P9WGK7;locus_tag=M.aurum_00888;product=Sensor-type histidine kinase PrrB;protein_id=M.aurum_00888
895662	897023	1362	gene	-	ID=M.aurum_00888_gene;Name=prrB_1;gene=prrB_1;locus_tag=M.aurum_00888
897039	897743	705	CDS	-	ID=M.aurum_00889;Parent=M.aurum_00889_gene;Name=prrA_1;gene=prrA_1,similar to AA sequence:UniProtKB:P9WGM1;locus_tag=M.aurum_00889;product=Transcriptional regulatory protein PrrA;protein_id=M.aurum_00889
897039	897743	705	gene	-	ID=M.aurum_00889_gene;Name=prrA_1;gene=prrA_1;locus_tag=M.aurum_00889
897893	899701	1809	CDS	+	ID=M.aurum_00890;Parent=M.aurum_00890_gene;eC_number=3.6.3.-,similar to AA sequence:UniProtKB:Q7A4T3;locus_tag=M.aurum_00890;product=Putative multidrug export ATP-binding/permease protein;protein_id=M.aurum_00890
897893	899701	1809	gene	+	ID=M.aurum_00890_gene;locus_tag=M.aurum_00890
899698	901518	1821	CDS	+	ID=M.aurum_00891;Parent=M.aurum_00891_gene,similar to AA sequence:UniProtKB:Q9WYC4;locus_tag=M.aurum_00891;product=putative ABC transporter ATP-binding protein;protein_id=M.aurum_00891
899698	901518	1821	gene	+	ID=M.aurum_00891_gene;locus_tag=M.aurum_00891
901583	902800	1218	CDS	+	ID=M.aurum_00892;Parent=M.aurum_00892_gene;locus_tag=M.aurum_00892;product=hypothetical protein;protein_id=M.aurum_00892
901583	902800	1218	gene	+	ID=M.aurum_00892_gene;locus_tag=M.aurum_00892
902816	903232	417	CDS	-	ID=M.aurum_00893;Parent=M.aurum_00893_gene;Name=ramA_1;gene=ramA_1,similar to AA sequence:UniProtKB:Q8NML3;locus_tag=M.aurum_00893;product=HTH-type transcriptional activator RamA;protein_id=M.aurum_00893
902816	903232	417	gene	-	ID=M.aurum_00893_gene;Name=ramA_1;gene=ramA_1;locus_tag=M.aurum_00893
903232	903630	399	CDS	-	ID=M.aurum_00894;Parent=M.aurum_00894_gene;Name=ramA_2;gene=ramA_2,similar to AA sequence:UniProtKB:Q8NML3;locus_tag=M.aurum_00894;product=HTH-type transcriptional activator RamA;protein_id=M.aurum_00894
903232	903630	399	gene	-	ID=M.aurum_00894_gene;Name=ramA_2;gene=ramA_2;locus_tag=M.aurum_00894
903690	905378	1689	CDS	+	ID=M.aurum_00895;Parent=M.aurum_00895_gene;eC_number=6.2.1.1;Name=acsA_2;gene=acsA_2,similar to AA sequence:UniProtKB:P39062;locus_tag=M.aurum_00895;product=Acetyl-coenzyme A synthetase;protein_id=M.aurum_00895
903690	905378	1689	gene	+	ID=M.aurum_00895_gene;Name=acsA_2;gene=acsA_2;locus_tag=M.aurum_00895
905378	906985	1608	CDS	+	ID=M.aurum_00896;Parent=M.aurum_00896_gene;eC_number=6.2.1.41;Name=fadD3_2;gene=fadD3_2,similar to AA sequence:UniProtKB:Q0S7V5;locus_tag=M.aurum_00896;product=3-[(3aS%2C4S%2C7aS)-7a-methyl-1%2C5-dioxo-octahydro-1H-inden-4-yl]propanoyl:CoA ligase;protein_id=M.aurum_00896
905378	906985	1608	gene	+	ID=M.aurum_00896_gene;Name=fadD3_2;gene=fadD3_2;locus_tag=M.aurum_00896
906995	907747	753	CDS	-	ID=M.aurum_00897;Parent=M.aurum_00897_gene;Name=kdgR_2;gene=kdgR_2,similar to AA sequence:UniProtKB:P37728;locus_tag=M.aurum_00897;product=Pectin degradation repressor protein KdgR;protein_id=M.aurum_00897
906995	907747	753	gene	-	ID=M.aurum_00897_gene;Name=kdgR_2;gene=kdgR_2;locus_tag=M.aurum_00897
907744	909198	1455	CDS	-	ID=M.aurum_00898;Parent=M.aurum_00898_gene;Name=yhdG_2;gene=yhdG_2,similar to AA sequence:UniProtKB:O07576;locus_tag=M.aurum_00898;product=putative amino acid permease YhdG;protein_id=M.aurum_00898
907744	909198	1455	gene	-	ID=M.aurum_00898_gene;Name=yhdG_2;gene=yhdG_2;locus_tag=M.aurum_00898
909432	910949	1518	CDS	+	ID=M.aurum_00899;Parent=M.aurum_00899_gene;eC_number=1.2.1.39;Name=styD_1;gene=styD_1,similar to AA sequence:UniProtKB:O06837;locus_tag=M.aurum_00899;product=Phenylacetaldehyde dehydrogenase;protein_id=M.aurum_00899
909432	910949	1518	gene	+	ID=M.aurum_00899_gene;Name=styD_1;gene=styD_1;locus_tag=M.aurum_00899
911059	912558	1500	CDS	+	ID=M.aurum_00900;Parent=M.aurum_00900_gene;Name=puuP_1;gene=puuP_1,similar to AA sequence:UniProtKB:P76037;locus_tag=M.aurum_00900;product=Putrescine importer PuuP;protein_id=M.aurum_00900
911059	912558	1500	gene	+	ID=M.aurum_00900_gene;Name=puuP_1;gene=puuP_1;locus_tag=M.aurum_00900
912555	914483	1929	CDS	+	ID=M.aurum_00901;Parent=M.aurum_00901_gene;eC_number=1.4.3.22,similar to AA sequence:UniProtKB:Q59118;locus_tag=M.aurum_00901;product=Histamine oxidase;protein_id=M.aurum_00901
912555	914483	1929	gene	+	ID=M.aurum_00901_gene;locus_tag=M.aurum_00901
914488	914910	423	CDS	+	ID=M.aurum_00902;Parent=M.aurum_00902_gene;locus_tag=M.aurum_00902;product=hypothetical protein;protein_id=M.aurum_00902
914488	914910	423	gene	+	ID=M.aurum_00902_gene;locus_tag=M.aurum_00902
914926	915813	888	CDS	+	ID=M.aurum_00903;Parent=M.aurum_00903_gene;eC_number=3.4.21.105;Name=gluP;gene=gluP,similar to AA sequence:UniProtKB:P54493;locus_tag=M.aurum_00903;product=Rhomboid protease GluP;protein_id=M.aurum_00903
914926	915813	888	gene	+	ID=M.aurum_00903_gene;Name=gluP;gene=gluP;locus_tag=M.aurum_00903
915827	915906	80	tRNA	-	ID=M.aurum_00904;Parent=M.aurum_00904_gene;inference=COORDINATES:profile:Aragorn:1.2;locus_tag=M.aurum_00904;product=tRNA-Pro(cgg)
915827	915906	80	gene	-	ID=M.aurum_00904_gene;locus_tag=M.aurum_00904
916486	918492	2007	CDS	+	ID=M.aurum_00905;Parent=M.aurum_00905_gene;Name=esaA;gene=esaA,similar to AA sequence:UniProtKB:P0C049;locus_tag=M.aurum_00905;product=ESAT-6 secretion accessory factor EsaA;protein_id=M.aurum_00905
916486	918492	2007	gene	+	ID=M.aurum_00905_gene;Name=esaA;gene=esaA;locus_tag=M.aurum_00905
918599	920059	1461	CDS	-	ID=M.aurum_00906;Parent=M.aurum_00906_gene;eC_number=6.4.1.2;Name=accD3;gene=accD3,similar to AA sequence:UniProtKB:P9WQH9;locus_tag=M.aurum_00906;product=Putative acetyl-coenzyme A carboxylase carboxyl transferase subunit beta;protein_id=M.aurum_00906
918599	920059	1461	gene	-	ID=M.aurum_00906_gene;Name=accD3;gene=accD3;locus_tag=M.aurum_00906
920087	920833	747	CDS	+	ID=M.aurum_00907;Parent=M.aurum_00907_gene;eC_number=4.2.1.17;Name=echA6;gene=echA6,similar to AA sequence:UniProtKB:P9WNP1;locus_tag=M.aurum_00907;product=putative enoyl-CoA hydratase echA6;protein_id=M.aurum_00907
920087	920833	747	gene	+	ID=M.aurum_00907_gene;Name=echA6;gene=echA6;locus_tag=M.aurum_00907
920833	921927	1095	CDS	+	ID=M.aurum_00908;Parent=M.aurum_00908_gene;locus_tag=M.aurum_00908;product=hypothetical protein;protein_id=M.aurum_00908
920833	921927	1095	gene	+	ID=M.aurum_00908_gene;locus_tag=M.aurum_00908
922054	923511	1458	CDS	+	ID=M.aurum_00909;Parent=M.aurum_00909_gene;Name=pbpE_2;gene=pbpE_2,similar to AA sequence:UniProtKB:P32959;locus_tag=M.aurum_00909;product=Penicillin-binding protein 4*;protein_id=M.aurum_00909
922054	923511	1458	gene	+	ID=M.aurum_00909_gene;Name=pbpE_2;gene=pbpE_2;locus_tag=M.aurum_00909
923508	925871	2364	CDS	+	ID=M.aurum_00910;Parent=M.aurum_00910_gene;eC_number=3.6.3.-;Name=ctpE;gene=ctpE,similar to AA sequence:UniProtKB:P9WPT1;locus_tag=M.aurum_00910;product=putative cation-transporting ATPase E;protein_id=M.aurum_00910
923508	925871	2364	gene	+	ID=M.aurum_00910_gene;Name=ctpE;gene=ctpE;locus_tag=M.aurum_00910
925881	926114	234	CDS	+	ID=M.aurum_00911;Parent=M.aurum_00911_gene,similar to AA sequence:UniProtKB:P9WJ07;locus_tag=M.aurum_00911;product=Antitoxin;protein_id=M.aurum_00911
925881	926114	234	gene	+	ID=M.aurum_00911_gene;locus_tag=M.aurum_00911
926115	926546	432	CDS	+	ID=M.aurum_00912;Parent=M.aurum_00912_gene,similar to AA sequence:UniProtKB:P9WJ05;locus_tag=M.aurum_00912;product=Toxin;protein_id=M.aurum_00912
926115	926546	432	gene	+	ID=M.aurum_00912_gene;locus_tag=M.aurum_00912
926578	926739	162	CDS	-	ID=M.aurum_00913;Parent=M.aurum_00913_gene;locus_tag=M.aurum_00913;product=hypothetical protein;protein_id=M.aurum_00913
926578	926739	162	gene	-	ID=M.aurum_00913_gene;locus_tag=M.aurum_00913
927060	927476	417	CDS	+	ID=M.aurum_00914;Parent=M.aurum_00914_gene;locus_tag=M.aurum_00914;product=hypothetical protein;protein_id=M.aurum_00914
927060	927476	417	gene	+	ID=M.aurum_00914_gene;locus_tag=M.aurum_00914
927473	928057	585	CDS	+	ID=M.aurum_00915;Parent=M.aurum_00915_gene;eC_number=2.3.1.-;Name=ydaF_1;gene=ydaF_1,similar to AA sequence:UniProtKB:P96579;locus_tag=M.aurum_00915;product=Putative ribosomal N-acetyltransferase YdaF;protein_id=M.aurum_00915
927473	928057	585	gene	+	ID=M.aurum_00915_gene;Name=ydaF_1;gene=ydaF_1;locus_tag=M.aurum_00915
928054	928500	447	CDS	-	ID=M.aurum_00916;Parent=M.aurum_00916_gene,similar to AA sequence:UniProtKB:Q53595;locus_tag=M.aurum_00916;product=18 kDa heat shock protein;protein_id=M.aurum_00916
928054	928500	447	gene	-	ID=M.aurum_00916_gene;locus_tag=M.aurum_00916
928595	929449	855	CDS	-	ID=M.aurum_00917;Parent=M.aurum_00917_gene,similar to AA sequence:UniProtKB:P9WMG3;locus_tag=M.aurum_00917;product=putative HTH-type transcriptional regulator;protein_id=M.aurum_00917
928595	929449	855	gene	-	ID=M.aurum_00917_gene;locus_tag=M.aurum_00917
929490	930992	1503	CDS	-	ID=M.aurum_00918;Parent=M.aurum_00918_gene;eC_number=1.13.11.43;Name=lsdB_1;gene=lsdB_1,similar to AA sequence:UniProtKB:Q52008;locus_tag=M.aurum_00918;product=Lignostilbene-alpha%2Cbeta-dioxygenase isozyme III;protein_id=M.aurum_00918
929490	930992	1503	gene	-	ID=M.aurum_00918_gene;Name=lsdB_1;gene=lsdB_1;locus_tag=M.aurum_00918
930993	932210	1218	CDS	-	ID=M.aurum_00919;Parent=M.aurum_00919_gene;locus_tag=M.aurum_00919;product=hypothetical protein;protein_id=M.aurum_00919
930993	932210	1218	gene	-	ID=M.aurum_00919_gene;locus_tag=M.aurum_00919
932307	932777	471	CDS	+	ID=M.aurum_00920;Parent=M.aurum_00920_gene;Name=sigH_1;gene=sigH_1,similar to AA sequence:UniProtKB:A0QTP2;locus_tag=M.aurum_00920;product=ECF RNA polymerase sigma factor SigH;protein_id=M.aurum_00920
932307	932777	471	gene	+	ID=M.aurum_00920_gene;Name=sigH_1;gene=sigH_1;locus_tag=M.aurum_00920
932774	933367	594	CDS	+	ID=M.aurum_00921;Parent=M.aurum_00921_gene;eC_number=2.1.1.63;Name=ogt_1;gene=ogt_1,similar to AA sequence:UniProtKB:P11742;locus_tag=M.aurum_00921;product=Methylated-DNA--protein-cysteine methyltransferase%2C constitutive;protein_id=M.aurum_00921
932774	933367	594	gene	+	ID=M.aurum_00921_gene;Name=ogt_1;gene=ogt_1;locus_tag=M.aurum_00921
933450	934661	1212	CDS	+	ID=M.aurum_00922;Parent=M.aurum_00922_gene;Name=pbuE;gene=pbuE,similar to AA sequence:UniProtKB:Q797E3;locus_tag=M.aurum_00922;product=Purine efflux pump PbuE;protein_id=M.aurum_00922
933450	934661	1212	gene	+	ID=M.aurum_00922_gene;Name=pbuE;gene=pbuE;locus_tag=M.aurum_00922
934693	935055	363	CDS	+	ID=M.aurum_00923;Parent=M.aurum_00923_gene;Name=rsfB_1;gene=rsfB_1,similar to AA sequence:UniProtKB:P9WGE1;locus_tag=M.aurum_00923;product=Anti-sigma-F factor antagonist RsfB;protein_id=M.aurum_00923
934693	935055	363	gene	+	ID=M.aurum_00923_gene;Name=rsfB_1;gene=rsfB_1;locus_tag=M.aurum_00923
935088	935537	450	CDS	+	ID=M.aurum_00924;Parent=M.aurum_00924_gene;locus_tag=M.aurum_00924;product=hypothetical protein;protein_id=M.aurum_00924
935088	935537	450	gene	+	ID=M.aurum_00924_gene;locus_tag=M.aurum_00924
935510	935956	447	CDS	-	ID=M.aurum_00925;Parent=M.aurum_00925_gene;Name=rcp1;gene=rcp1,similar to AA sequence:UniProtKB:Q55169;locus_tag=M.aurum_00925;product=Response regulator rcp1;protein_id=M.aurum_00925
935510	935956	447	gene	-	ID=M.aurum_00925_gene;Name=rcp1;gene=rcp1;locus_tag=M.aurum_00925
935953	937518	1566	CDS	-	ID=M.aurum_00926;Parent=M.aurum_00926_gene;eC_number=2.7.13.3;Name=cph1_1;gene=cph1_1,similar to AA sequence:UniProtKB:Q55168;locus_tag=M.aurum_00926;product=Phytochrome-like protein cph1;protein_id=M.aurum_00926
935953	937518	1566	gene	-	ID=M.aurum_00926_gene;Name=cph1_1;gene=cph1_1;locus_tag=M.aurum_00926
937515	938729	1215	CDS	-	ID=M.aurum_00927;Parent=M.aurum_00927_gene;Name=luxO;gene=luxO,similar to AA sequence:UniProtKB:A7MVC2;locus_tag=M.aurum_00927;product=Luminescence regulatory protein LuxO;protein_id=M.aurum_00927
937515	938729	1215	gene	-	ID=M.aurum_00927_gene;Name=luxO;gene=luxO;locus_tag=M.aurum_00927
938917	939369	453	CDS	+	ID=M.aurum_00928;Parent=M.aurum_00928_gene;locus_tag=M.aurum_00928;product=hypothetical protein;protein_id=M.aurum_00928
938917	939369	453	gene	+	ID=M.aurum_00928_gene;locus_tag=M.aurum_00928
939377	939450	74	tRNA	-	ID=M.aurum_00929;Parent=M.aurum_00929_gene;inference=COORDINATES:profile:Aragorn:1.2;locus_tag=M.aurum_00929;product=tRNA-Arg(cct)
939377	939450	74	gene	-	ID=M.aurum_00929_gene;locus_tag=M.aurum_00929
939481	940062	582	CDS	-	ID=M.aurum_00930;Parent=M.aurum_00930_gene;locus_tag=M.aurum_00930;product=hypothetical protein;protein_id=M.aurum_00930
939481	940062	582	gene	-	ID=M.aurum_00930_gene;locus_tag=M.aurum_00930
940073	941263	1191	CDS	-	ID=M.aurum_00931;Parent=M.aurum_00931_gene;locus_tag=M.aurum_00931;product=hypothetical protein;protein_id=M.aurum_00931
940073	941263	1191	gene	-	ID=M.aurum_00931_gene;locus_tag=M.aurum_00931
941267	943375	2109	CDS	-	ID=M.aurum_00932;Parent=M.aurum_00932_gene;eC_number=1.11.1.6;Name=katE;gene=katE,similar to AA sequence:UniProtKB:P21179;locus_tag=M.aurum_00932;product=Catalase HPII;protein_id=M.aurum_00932
941267	943375	2109	gene	-	ID=M.aurum_00932_gene;Name=katE;gene=katE;locus_tag=M.aurum_00932
943460	944257	798	CDS	-	ID=M.aurum_00933;Parent=M.aurum_00933_gene;eC_number=1.-.-.-,similar to AA sequence:UniProtKB:O53565;locus_tag=M.aurum_00933;product=Putative coenzyme F420-dependent oxidoreductase;protein_id=M.aurum_00933
943460	944257	798	gene	-	ID=M.aurum_00933_gene;locus_tag=M.aurum_00933
944275	944985	711	CDS	-	ID=M.aurum_00934;Parent=M.aurum_00934_gene;Name=rskA;gene=rskA,similar to AA sequence:UniProtKB:H8EVS9;locus_tag=M.aurum_00934;product=Anti-sigma-K factor RskA;protein_id=M.aurum_00934
944275	944985	711	gene	-	ID=M.aurum_00934_gene;Name=rskA;gene=rskA;locus_tag=M.aurum_00934
944982	945593	612	CDS	-	ID=M.aurum_00935;Parent=M.aurum_00935_gene;Name=sigK;gene=sigK,similar to AA sequence:UniProtKB:A1KFR7;locus_tag=M.aurum_00935;product=ECF RNA polymerase sigma factor SigK;protein_id=M.aurum_00935
944982	945593	612	gene	-	ID=M.aurum_00935_gene;Name=sigK;gene=sigK;locus_tag=M.aurum_00935
945652	946410	759	CDS	-	ID=M.aurum_00936;Parent=M.aurum_00936_gene;locus_tag=M.aurum_00936;product=hypothetical protein;protein_id=M.aurum_00936
945652	946410	759	gene	-	ID=M.aurum_00936_gene;locus_tag=M.aurum_00936
946467	947525	1059	CDS	-	ID=M.aurum_00937;Parent=M.aurum_00937_gene;locus_tag=M.aurum_00937;product=hypothetical protein;protein_id=M.aurum_00937
946467	947525	1059	gene	-	ID=M.aurum_00937_gene;locus_tag=M.aurum_00937
947534	948766	1233	CDS	-	ID=M.aurum_00938;Parent=M.aurum_00938_gene;Name=mntH_1;gene=mntH_1,similar to AA sequence:UniProtKB:P9WIZ5;locus_tag=M.aurum_00938;product=Divalent metal cation transporter MntH;protein_id=M.aurum_00938
947534	948766	1233	gene	-	ID=M.aurum_00938_gene;Name=mntH_1;gene=mntH_1;locus_tag=M.aurum_00938
948848	949057	210	CDS	-	ID=M.aurum_00939;Parent=M.aurum_00939_gene;locus_tag=M.aurum_00939;product=hypothetical protein;protein_id=M.aurum_00939
948848	949057	210	gene	-	ID=M.aurum_00939_gene;locus_tag=M.aurum_00939
949160	950248	1089	CDS	-	ID=M.aurum_00940;Parent=M.aurum_00940_gene;eC_number=1.4.1.12;Name=ord_1;gene=ord_1,similar to AA sequence:UniProtKB:C1FW05;locus_tag=M.aurum_00940;product=2%2C4-diaminopentanoate dehydrogenase;protein_id=M.aurum_00940
949160	950248	1089	gene	-	ID=M.aurum_00940_gene;Name=ord_1;gene=ord_1;locus_tag=M.aurum_00940
950257	951048	792	CDS	-	ID=M.aurum_00941;Parent=M.aurum_00941_gene;eC_number=1.-.-.-,similar to AA sequence:UniProtKB:P9WGQ5;locus_tag=M.aurum_00941;product=putative oxidoreductase;protein_id=M.aurum_00941
950257	951048	792	gene	-	ID=M.aurum_00941_gene;locus_tag=M.aurum_00941
951180	952112	933	CDS	-	ID=M.aurum_00942;Parent=M.aurum_00942_gene;Name=ku;gene=ku,similar to AA sequence:UniProtKB:A0R3S7;locus_tag=M.aurum_00942;product=Non-homologous end joining protein Ku;protein_id=M.aurum_00942
951180	952112	933	gene	-	ID=M.aurum_00942_gene;Name=ku;gene=ku;locus_tag=M.aurum_00942
952171	954435	2265	CDS	+	ID=M.aurum_00943;Parent=M.aurum_00943_gene;Name=ligD_2;gene=ligD_2,similar to AA sequence:UniProtKB:A0R3R7;locus_tag=M.aurum_00943;product=Multifunctional non-homologous end joining protein LigD;protein_id=M.aurum_00943
952171	954435	2265	gene	+	ID=M.aurum_00943_gene;Name=ligD_2;gene=ligD_2;locus_tag=M.aurum_00943
954437	955429	993	CDS	-	ID=M.aurum_00944;Parent=M.aurum_00944_gene,similar to AA sequence:UniProtKB:P9WQP7;locus_tag=M.aurum_00944;product=3 beta-hydroxysteroid dehydrogenase/Delta 5-->4-isomerase;protein_id=M.aurum_00944
954437	955429	993	gene	-	ID=M.aurum_00944_gene;locus_tag=M.aurum_00944
955502	955972	471	CDS	+	ID=M.aurum_00945;Parent=M.aurum_00945_gene;Name=slyA_2;gene=slyA_2,protein motif:HAMAP:MF_01819;locus_tag=M.aurum_00945;product=Transcriptional regulator SlyA;protein_id=M.aurum_00945
955502	955972	471	gene	+	ID=M.aurum_00945_gene;Name=slyA_2;gene=slyA_2;locus_tag=M.aurum_00945
955864	956529	666	CDS	-	ID=M.aurum_00946;Parent=M.aurum_00946_gene;eC_number=1.14.13.38;Name=otcC;gene=otcC,similar to AA sequence:UniProtKB:Q58PK7;locus_tag=M.aurum_00946;product=Anhydrotetracycline monooxygenase;protein_id=M.aurum_00946
955864	956529	666	gene	-	ID=M.aurum_00946_gene;Name=otcC;gene=otcC;locus_tag=M.aurum_00946
956542	956682	141	CDS	-	ID=M.aurum_00947;Parent=M.aurum_00947_gene;eC_number=1.14.13.50;Name=pcpB_1;gene=pcpB_1,similar to AA sequence:UniProtKB:P42535;locus_tag=M.aurum_00947;product=Pentachlorophenol 4-monooxygenase;protein_id=M.aurum_00947
956542	956682	141	gene	-	ID=M.aurum_00947_gene;Name=pcpB_1;gene=pcpB_1;locus_tag=M.aurum_00947
956874	957488	615	CDS	-	ID=M.aurum_00948;Parent=M.aurum_00948_gene;eC_number=1.14.13.50;Name=pcpB_2;gene=pcpB_2,similar to AA sequence:UniProtKB:P42535;locus_tag=M.aurum_00948;product=Pentachlorophenol 4-monooxygenase;protein_id=M.aurum_00948
956874	957488	615	gene	-	ID=M.aurum_00948_gene;Name=pcpB_2;gene=pcpB_2;locus_tag=M.aurum_00948
957576	958169	594	CDS	+	ID=M.aurum_00949;Parent=M.aurum_00949_gene;Name=tetR_1;gene=tetR_1,similar to AA sequence:UniProtKB:P21337;locus_tag=M.aurum_00949;product=Tetracycline repressor protein class E;protein_id=M.aurum_00949
957576	958169	594	gene	+	ID=M.aurum_00949_gene;Name=tetR_1;gene=tetR_1;locus_tag=M.aurum_00949
958155	959021	867	CDS	-	ID=M.aurum_00950;Parent=M.aurum_00950_gene;eC_number=3.1.1.1;Name=nap;gene=nap,similar to AA sequence:UniProtKB:P96688;locus_tag=M.aurum_00950;product=putative carboxylesterase nap;protein_id=M.aurum_00950
958155	959021	867	gene	-	ID=M.aurum_00950_gene;Name=nap;gene=nap;locus_tag=M.aurum_00950
959224	959496	273	CDS	+	ID=M.aurum_00951;Parent=M.aurum_00951_gene;locus_tag=M.aurum_00951;product=hypothetical protein;protein_id=M.aurum_00951
959224	959496	273	gene	+	ID=M.aurum_00951_gene;locus_tag=M.aurum_00951
959521	960027	507	CDS	+	ID=M.aurum_00952;Parent=M.aurum_00952_gene;locus_tag=M.aurum_00952;product=hypothetical protein;protein_id=M.aurum_00952
959521	960027	507	gene	+	ID=M.aurum_00952_gene;locus_tag=M.aurum_00952
960024	960593	570	CDS	+	ID=M.aurum_00953;Parent=M.aurum_00953_gene;Name=acrR_1;gene=acrR_1,similar to AA sequence:UniProtKB:P0ACS9;locus_tag=M.aurum_00953;product=HTH-type transcriptional regulator AcrR;protein_id=M.aurum_00953
960024	960593	570	gene	+	ID=M.aurum_00953_gene;Name=acrR_1;gene=acrR_1;locus_tag=M.aurum_00953
960571	960741	171	CDS	-	ID=M.aurum_00954;Parent=M.aurum_00954_gene;locus_tag=M.aurum_00954;product=hypothetical protein;protein_id=M.aurum_00954
960571	960741	171	gene	-	ID=M.aurum_00954_gene;locus_tag=M.aurum_00954
960768	960932	165	CDS	-	ID=M.aurum_00955;Parent=M.aurum_00955_gene;locus_tag=M.aurum_00955;product=hypothetical protein;protein_id=M.aurum_00955
960768	960932	165	gene	-	ID=M.aurum_00955_gene;locus_tag=M.aurum_00955
960945	961115	171	CDS	+	ID=M.aurum_00956;Parent=M.aurum_00956_gene;locus_tag=M.aurum_00956;product=hypothetical protein;protein_id=M.aurum_00956
960945	961115	171	gene	+	ID=M.aurum_00956_gene;locus_tag=M.aurum_00956
961141	961599	459	CDS	-	ID=M.aurum_00957;Parent=M.aurum_00957_gene;eC_number=3.1.26.4;Name=rnhA_1;gene=rnhA_1,similar to AA sequence:UniProtKB:P0A7Y4;locus_tag=M.aurum_00957;product=Ribonuclease HI;protein_id=M.aurum_00957
961141	961599	459	gene	-	ID=M.aurum_00957_gene;Name=rnhA_1;gene=rnhA_1;locus_tag=M.aurum_00957
961653	962267	615	CDS	-	ID=M.aurum_00958;Parent=M.aurum_00958_gene;locus_tag=M.aurum_00958;product=hypothetical protein;protein_id=M.aurum_00958
961653	962267	615	gene	-	ID=M.aurum_00958_gene;locus_tag=M.aurum_00958
962405	963502	1098	CDS	+	ID=M.aurum_00959;Parent=M.aurum_00959_gene;eC_number=2.7.7.65;Name=ycdT_1;gene=ycdT_1,similar to AA sequence:UniProtKB:P75908;locus_tag=M.aurum_00959;product=putative diguanylate cyclase YcdT;protein_id=M.aurum_00959
962405	963502	1098	gene	+	ID=M.aurum_00959_gene;Name=ycdT_1;gene=ycdT_1;locus_tag=M.aurum_00959
963627	965318	1692	CDS	+	ID=M.aurum_00960;Parent=M.aurum_00960_gene;locus_tag=M.aurum_00960;product=hypothetical protein;protein_id=M.aurum_00960
963627	965318	1692	gene	+	ID=M.aurum_00960_gene;locus_tag=M.aurum_00960
965315	965890	576	CDS	+	ID=M.aurum_00961;Parent=M.aurum_00961_gene;locus_tag=M.aurum_00961;product=hypothetical protein;protein_id=M.aurum_00961
965315	965890	576	gene	+	ID=M.aurum_00961_gene;locus_tag=M.aurum_00961
965859	966899	1041	CDS	-	ID=M.aurum_00962;Parent=M.aurum_00962_gene;eC_number=1.14.13.142;Name=kshA_2;gene=kshA_2,similar to AA sequence:UniProtKB:B6V6V5;locus_tag=M.aurum_00962;product=3-ketosteroid-9-alpha-monooxygenase%2C oxygenase component;protein_id=M.aurum_00962
965859	966899	1041	gene	-	ID=M.aurum_00962_gene;Name=kshA_2;gene=kshA_2;locus_tag=M.aurum_00962
966896	968437	1542	CDS	-	ID=M.aurum_00963;Parent=M.aurum_00963_gene;eC_number=1.3.5.5;Name=pds_2;gene=pds_2,similar to AA sequence:UniProtKB:P26294;locus_tag=M.aurum_00963;product=15-cis-phytoene desaturase;protein_id=M.aurum_00963
966896	968437	1542	gene	-	ID=M.aurum_00963_gene;Name=pds_2;gene=pds_2;locus_tag=M.aurum_00963
968434	969144	711	CDS	-	ID=M.aurum_00964;Parent=M.aurum_00964_gene;eC_number=2.1.1.163;Name=menG_1;gene=menG_1,similar to AA sequence:UniProtKB:P67062;locus_tag=M.aurum_00964;product=Demethylmenaquinone methyltransferase;protein_id=M.aurum_00964
968434	969144	711	gene	-	ID=M.aurum_00964_gene;Name=menG_1;gene=menG_1;locus_tag=M.aurum_00964
969141	969461	321	CDS	-	ID=M.aurum_00965;Parent=M.aurum_00965_gene;locus_tag=M.aurum_00965;product=hypothetical protein;protein_id=M.aurum_00965
969141	969461	321	gene	-	ID=M.aurum_00965_gene;locus_tag=M.aurum_00965
969458	969823	366	CDS	-	ID=M.aurum_00966;Parent=M.aurum_00966_gene;locus_tag=M.aurum_00966;product=hypothetical protein;protein_id=M.aurum_00966
969458	969823	366	gene	-	ID=M.aurum_00966_gene;locus_tag=M.aurum_00966
969810	970754	945	CDS	-	ID=M.aurum_00967;Parent=M.aurum_00967_gene;eC_number=2.5.1.99;Name=crtB;gene=crtB,similar to AA sequence:UniProtKB:P37269;locus_tag=M.aurum_00967;product=All-trans-phytoene synthase;protein_id=M.aurum_00967
969810	970754	945	gene	-	ID=M.aurum_00967_gene;Name=crtB;gene=crtB;locus_tag=M.aurum_00967
970751	972250	1500	CDS	-	ID=M.aurum_00968;Parent=M.aurum_00968_gene;eC_number=1.3.99.29;Name=carA2;gene=carA2,similar to AA sequence:UniProtKB:P54979;locus_tag=M.aurum_00968;product=zeta-carotene-forming phytoene desaturase;protein_id=M.aurum_00968
970751	972250	1500	gene	-	ID=M.aurum_00968_gene;Name=carA2;gene=carA2;locus_tag=M.aurum_00968
972250	973365	1116	CDS	-	ID=M.aurum_00969;Parent=M.aurum_00969_gene;eC_number=2.5.1.10,similar to AA sequence:UniProtKB:P9WKH1;locus_tag=M.aurum_00969;product=(2E%2C6E)-farnesyl diphosphate synthase;protein_id=M.aurum_00969
972250	973365	1116	gene	-	ID=M.aurum_00969_gene;locus_tag=M.aurum_00969
973468	974745	1278	CDS	+	ID=M.aurum_00970;Parent=M.aurum_00970_gene;eC_number=4.3.3.5;Name=rebG_1;gene=rebG_1,similar to AA sequence:UniProtKB:Q8KHE4;locus_tag=M.aurum_00970;product=4'-demethylrebeccamycin synthase;protein_id=M.aurum_00970
973468	974745	1278	gene	+	ID=M.aurum_00970_gene;Name=rebG_1;gene=rebG_1;locus_tag=M.aurum_00970
974755	975147	393	CDS	+	ID=M.aurum_00971;Parent=M.aurum_00971_gene;locus_tag=M.aurum_00971;product=hypothetical protein;protein_id=M.aurum_00971
974755	975147	393	gene	+	ID=M.aurum_00971_gene;locus_tag=M.aurum_00971
975134	976354	1221	CDS	-	ID=M.aurum_00972;Parent=M.aurum_00972_gene;Name=ydhP;gene=ydhP,similar to AA sequence:UniProtKB:P77389;locus_tag=M.aurum_00972;product=Inner membrane transport protein YdhP;protein_id=M.aurum_00972
975134	976354	1221	gene	-	ID=M.aurum_00972_gene;Name=ydhP;gene=ydhP;locus_tag=M.aurum_00972
976453	977592	1140	CDS	+	ID=M.aurum_00973;Parent=M.aurum_00973_gene;Name=nagC_2;gene=nagC_2,similar to AA sequence:UniProtKB:P0AF20;locus_tag=M.aurum_00973;product=N-acetylglucosamine repressor;protein_id=M.aurum_00973
976453	977592	1140	gene	+	ID=M.aurum_00973_gene;Name=nagC_2;gene=nagC_2;locus_tag=M.aurum_00973
977596	977955	360	CDS	-	ID=M.aurum_00974;Parent=M.aurum_00974_gene;locus_tag=M.aurum_00974;product=hypothetical protein;protein_id=M.aurum_00974
977596	977955	360	gene	-	ID=M.aurum_00974_gene;locus_tag=M.aurum_00974
977981	978862	882	CDS	-	ID=M.aurum_00975;Parent=M.aurum_00975_gene;eC_number=1.14.99.46;Name=rutA_1;gene=rutA_1,similar to AA sequence:UniProtKB:P75898;locus_tag=M.aurum_00975;product=Pyrimidine monooxygenase RutA;protein_id=M.aurum_00975
977981	978862	882	gene	-	ID=M.aurum_00975_gene;Name=rutA_1;gene=rutA_1;locus_tag=M.aurum_00975
978915	980108	1194	CDS	+	ID=M.aurum_00976;Parent=M.aurum_00976_gene;Name=mdtH;gene=mdtH,similar to AA sequence:UniProtKB:P69367;locus_tag=M.aurum_00976;product=Multidrug resistance protein MdtH;protein_id=M.aurum_00976
978915	980108	1194	gene	+	ID=M.aurum_00976_gene;Name=mdtH;gene=mdtH;locus_tag=M.aurum_00976
980066	981259	1194	CDS	-	ID=M.aurum_00977;Parent=M.aurum_00977_gene;locus_tag=M.aurum_00977;product=hypothetical protein;protein_id=M.aurum_00977
980066	981259	1194	gene	-	ID=M.aurum_00977_gene;locus_tag=M.aurum_00977
981348	982088	741	CDS	+	ID=M.aurum_00978;Parent=M.aurum_00978_gene;eC_number=4.99.1.4;Name=cysG_1;gene=cysG_1,protein motif:HAMAP:MF_01646;locus_tag=M.aurum_00978;product=Siroheme synthase;protein_id=M.aurum_00978
981348	982088	741	gene	+	ID=M.aurum_00978_gene;Name=cysG_1;gene=cysG_1;locus_tag=M.aurum_00978
982094	982489	396	CDS	+	ID=M.aurum_00979;Parent=M.aurum_00979_gene;locus_tag=M.aurum_00979;product=hypothetical protein;protein_id=M.aurum_00979
982094	982489	396	gene	+	ID=M.aurum_00979_gene;locus_tag=M.aurum_00979
982515	983384	870	CDS	+	ID=M.aurum_00980;Parent=M.aurum_00980_gene;Name=fpg2;gene=fpg2,similar to AA sequence:UniProtKB:L0T864;locus_tag=M.aurum_00980;product=putative formamidopyrimidine-DNA glycosylase-like protein;protein_id=M.aurum_00980
982515	983384	870	gene	+	ID=M.aurum_00980_gene;Name=fpg2;gene=fpg2;locus_tag=M.aurum_00980
983440	984189	750	CDS	+	ID=M.aurum_00981;Parent=M.aurum_00981_gene;eC_number=1.-.-.-,similar to AA sequence:UniProtKB:P9WGR7;locus_tag=M.aurum_00981;product=putative oxidoreductase;protein_id=M.aurum_00981
983440	984189	750	gene	+	ID=M.aurum_00981_gene;locus_tag=M.aurum_00981
984244	984663	420	CDS	+	ID=M.aurum_00982;Parent=M.aurum_00982_gene;locus_tag=M.aurum_00982;product=hypothetical protein;protein_id=M.aurum_00982
984244	984663	420	gene	+	ID=M.aurum_00982_gene;locus_tag=M.aurum_00982
984854	985879	1026	CDS	+	ID=M.aurum_00983;Parent=M.aurum_00983_gene;eC_number=2.1.1.316;Name=mmcR_1;gene=mmcR_1,similar to AA sequence:UniProtKB:Q9X5T6;locus_tag=M.aurum_00983;product=Mitomycin biosynthesis 6-O-methyltransferase;protein_id=M.aurum_00983
984854	985879	1026	gene	+	ID=M.aurum_00983_gene;Name=mmcR_1;gene=mmcR_1;locus_tag=M.aurum_00983
985883	987532	1650	CDS	-	ID=M.aurum_00984;Parent=M.aurum_00984_gene;eC_number=5.3.1.9;Name=pgi;gene=pgi,similar to AA sequence:UniProtKB:A0R3N9;locus_tag=M.aurum_00984;product=Glucose-6-phosphate isomerase;protein_id=M.aurum_00984
985883	987532	1650	gene	-	ID=M.aurum_00984_gene;Name=pgi;gene=pgi;locus_tag=M.aurum_00984
987583	989031	1449	CDS	+	ID=M.aurum_00985;Parent=M.aurum_00985_gene;eC_number=1.2.1.16;Name=sad_1;gene=sad_1,similar to AA sequence:UniProtKB:Q8GAI8;locus_tag=M.aurum_00985;product=Succinate-semialdehyde dehydrogenase;protein_id=M.aurum_00985
987583	989031	1449	gene	+	ID=M.aurum_00985_gene;Name=sad_1;gene=sad_1;locus_tag=M.aurum_00985
989047	989304	258	CDS	-	ID=M.aurum_00986;Parent=M.aurum_00986_gene;eC_number=5.4.99.5,similar to AA sequence:UniProtKB:P9WIC1;locus_tag=M.aurum_00986;product=Intracellular chorismate mutase;protein_id=M.aurum_00986
989047	989304	258	gene	-	ID=M.aurum_00986_gene;locus_tag=M.aurum_00986
989356	991737	2382	CDS	+	ID=M.aurum_00987;Parent=M.aurum_00987_gene;eC_number=3.6.4.12;Name=uvrD1;gene=uvrD1,similar to AA sequence:UniProtKB:P9WMQ1;locus_tag=M.aurum_00987;product=ATP-dependent DNA helicase UvrD1;protein_id=M.aurum_00987
989356	991737	2382	gene	+	ID=M.aurum_00987_gene;Name=uvrD1;gene=uvrD1;locus_tag=M.aurum_00987
991740	992261	522	CDS	-	ID=M.aurum_00988;Parent=M.aurum_00988_gene;locus_tag=M.aurum_00988;product=hypothetical protein;protein_id=M.aurum_00988
991740	992261	522	gene	-	ID=M.aurum_00988_gene;locus_tag=M.aurum_00988
992291	993304	1014	CDS	-	ID=M.aurum_00989;Parent=M.aurum_00989_gene;eC_number=3.4.24.-;Name=mepM;gene=mepM,similar to AA sequence:UniProtKB:P0AFS9;locus_tag=M.aurum_00989;product=Murein DD-endopeptidase MepM;protein_id=M.aurum_00989
992291	993304	1014	gene	-	ID=M.aurum_00989_gene;Name=mepM;gene=mepM;locus_tag=M.aurum_00989
993665	994828	1164	CDS	+	ID=M.aurum_00990;Parent=M.aurum_00990_gene;eC_number=6.2.1.5;Name=sucC;gene=sucC,similar to AA sequence:UniProtKB:A0R3M4;locus_tag=M.aurum_00990;product=Succinate--CoA ligase [ADP-forming] subunit beta;protein_id=M.aurum_00990
993665	994828	1164	gene	+	ID=M.aurum_00990_gene;Name=sucC;gene=sucC;locus_tag=M.aurum_00990
994846	995748	903	CDS	+	ID=M.aurum_00991;Parent=M.aurum_00991_gene;eC_number=6.2.1.5;Name=sucD;gene=sucD,similar to AA sequence:UniProtKB:P9WGC7;locus_tag=M.aurum_00991;product=Succinate--CoA ligase [ADP-forming] subunit alpha;protein_id=M.aurum_00991
994846	995748	903	gene	+	ID=M.aurum_00991_gene;Name=sucD;gene=sucD;locus_tag=M.aurum_00991
995811	997724	1914	CDS	-	ID=M.aurum_00992;Parent=M.aurum_00992_gene;eC_number=3.4.14.-;Name=dapb3;gene=dapb3,similar to AA sequence:UniProtKB:V5YMB3;locus_tag=M.aurum_00992;product=Dipeptidyl aminopeptidase BIII;protein_id=M.aurum_00992
995811	997724	1914	gene	-	ID=M.aurum_00992_gene;Name=dapb3;gene=dapb3;locus_tag=M.aurum_00992
997769	998830	1062	CDS	-	ID=M.aurum_00993;Parent=M.aurum_00993_gene;locus_tag=M.aurum_00993;product=hypothetical protein;protein_id=M.aurum_00993
997769	998830	1062	gene	-	ID=M.aurum_00993_gene;locus_tag=M.aurum_00993
998847	999998	1152	CDS	-	ID=M.aurum_00994;Parent=M.aurum_00994_gene;locus_tag=M.aurum_00994;product=hypothetical protein;protein_id=M.aurum_00994
998847	999998	1152	gene	-	ID=M.aurum_00994_gene;locus_tag=M.aurum_00994
1000145	1001677	1533	CDS	+	ID=M.aurum_00995;Parent=M.aurum_00995_gene;locus_tag=M.aurum_00995;product=hypothetical protein;protein_id=M.aurum_00995
1000145	1001677	1533	gene	+	ID=M.aurum_00995_gene;locus_tag=M.aurum_00995
1001684	1002532	849	CDS	-	ID=M.aurum_00996;Parent=M.aurum_00996_gene;eC_number=1.1.98.-;Name=fgd2_1;gene=fgd2_1,similar to AA sequence:UniProtKB:P96809;locus_tag=M.aurum_00996;product=F420-dependent hydroxymycolic acid dehydrogenase;protein_id=M.aurum_00996
1001684	1002532	849	gene	-	ID=M.aurum_00996_gene;Name=fgd2_1;gene=fgd2_1;locus_tag=M.aurum_00996
1002645	1003787	1143	CDS	+	ID=M.aurum_00997;Parent=M.aurum_00997_gene;eC_number=1.14.14.5;Name=msuD_1;gene=msuD_1,similar to AA sequence:UniProtKB:Q9I1C2;locus_tag=M.aurum_00997;product=Methanesulfonate monooxygenase;protein_id=M.aurum_00997
1002645	1003787	1143	gene	+	ID=M.aurum_00997_gene;Name=msuD_1;gene=msuD_1;locus_tag=M.aurum_00997
1003844	1004926	1083	CDS	+	ID=M.aurum_00998;Parent=M.aurum_00998_gene,similar to AA sequence:UniProtKB:P9WIR9;locus_tag=M.aurum_00998;product=34 kDa antigenic protein ;protein_id=M.aurum_00998
1003844	1004926	1083	gene	+	ID=M.aurum_00998_gene;locus_tag=M.aurum_00998
1004923	1006251	1329	CDS	+	ID=M.aurum_00999;Parent=M.aurum_00999_gene;locus_tag=M.aurum_00999;product=hypothetical protein;protein_id=M.aurum_00999
1004923	1006251	1329	gene	+	ID=M.aurum_00999_gene;locus_tag=M.aurum_00999
1006295	1006897	603	CDS	+	ID=M.aurum_01000;Parent=M.aurum_01000_gene;eC_number=2.1.2.2;Name=purN;gene=purN,similar to AA sequence:UniProtKB:P9WHM5;locus_tag=M.aurum_01000;product=Phosphoribosylglycinamide formyltransferase;protein_id=M.aurum_01000
[truncated: 9,653 more rows]
