# Supplementary material for: Phenotypic and genomic comparison of Mycobacterium aurum and surrogate model species to Mycobacterium tuberculosis: implications for drug discovery
Source: BMC Genomics. 2017 Jul 13;18:530. doi: 10.1186/s12864-017-3924-y (PMC5508667; doi:10.1186/s12864-017-3924-y)
Supplement: Supplementary file 2 — List of orthologous genes with their corresponding functions. (XLSX 243 kb) [file 12864_2017_3924_MOESM2_ESM.xlsx]

## Sheet: ORTHOLGOUS GENES
	M. tuberculosis		M. aurum	M. marinum	M. smegnatis	Gene Function	Tuberculist classification	COG classification	KEGG classification
Gene1	Rv0001	dnaA	M.aurum_00001	MMAR0001	MSMEG6947	Chromosomal replication initiator protein DnaA	information pathways	Replication, recombination and repair	Signal transduction
Gene2	Rv0002	dnaN	M.aurum_00002	MMAR0002	MSMEG0001	DNA polymerase III (beta chain) DnaN (DNA nucleotidyltransferase)	information pathways	Replication, recombination and repair	Nucleotide metabolism|Replication and repair
Gene3	Rv0003	recF	M.aurum_00004	MMAR0003	MSMEG0003	DNA replication and repair protein RecF (single-strand DNA binding protein)	information pathways	Replication, recombination and repair	Replication and repair
Gene4	Rv0004	Rv0004	M.aurum_00005	MMAR0004	MSMEG0004	Conserved hypothetical protein	conserved hypotheticals	General function prediction only	Not assigned to any KEGG category
Gene5	Rv0005	gyrB	M.aurum_00006	MMAR0005	MSMEG0005	DNA gyrase (subunit B) GyrB (DNA topoisomerase (ATP-hydrolysing)) (DNA topoisomerase II) (type II DNA topoisomerase)	information pathways	Replication, recombination and repair	Not assigned to any KEGG category
Gene6	Rv0006	gyrA	M.aurum_00007	MMAR0006	MSMEG0006	DNA gyrase (subunit A) GyrA (DNA topoisomerase (ATP-hydrolysing)) (DNA topoisomerase II) (type II DNA topoisomerase)	information pathways	Replication, recombination and repair	Not assigned to any KEGG category
Gene7	Rv0007	Rv0007	M.aurum_00008	MMAR0007	MSMEG0007	Possible conserved membrane protein	cell wall and cell processes	Not in COGs	Not assigned to any KEGG category
Gene8	Rv0008c	Rv0008c	M.aurum_00013	MMAR0010	MSMEG0023	Possible membrane protein	cell wall and cell processes	Not in COGs	Not assigned to any KEGG category
Gene9	Rv0009	ppiA	M.aurum_00014	MMAR0011	MSMEG0024	Probable iron-regulated peptidyl-prolyl cis-trans isomerase A PpiA (PPIase A) (rotamase A)	information pathways	Post-translational modification, protein turnover, and chaperones	Drug resistance
Gene10	Rv0010c	Rv0010c	M.aurum_00015	MMAR0012	MSMEG0025	Probable conserved membrane protein	cell wall and cell processes	Not in COGs	Not assigned to any KEGG category
Gene11	Rv0011c	Rv0011c	M.aurum_00016	MMAR0013	MSMEG0026	Probable conserved transmembrane protein	cell wall and cell processes	Not in COGs	Not assigned to any KEGG category
Gene12	Rv0012	Rv0012	M.aurum_00017	MMAR0014	MSMEG0027	Probable conserved membrane protein	cell wall and cell processes	Function unknown	Not assigned to any KEGG category
Gene13	Rv0013	trpG	M.aurum_00018	MMAR0015	MSMEG0029	Possible anthranilate synthase component II TrpG (glutamine amidotransferase)	intermediary metabolism and respiration	Amino acid transport and metabolism | Coenzyme transport and metabolism	Metabolism of cofactors and vitamins
Gene14	Rv0014c	pknB	M.aurum_00019	MMAR0016	MSMEG0028	Transmembrane serine/threonine-protein kinase B PknB (protein kinase B) (STPK B)	regulatory proteins	Function unknown	Not assigned to any KEGG category
Gene15	Rv0015c	pknA	M.aurum_00021	MMAR0017	MSMEG0030	Transmembrane serine/threonine-protein kinase A PknA (protein kinase A) (STPK A)	regulatory proteins	General function prediction only | Replication, recombination and repair | Signal transduction mechanisms | Transcription	Not assigned to any KEGG category
Gene16	Rv0016c	pbpA	M.aurum_00022	MMAR0018	MSMEG0031	Probable penicillin-binding protein PbpA	cell wall and cell processes	Cell wall/membrane/envelope biogenesis	Glycan biosynthesis and metabolism
Gene17	Rv0018c	pstP	M.aurum_00024	MMAR0020	MSMEG0033	Phosphoserine/threonine phosphatase PstP	regulatory proteins	Cell cycle control, cell division, chromosome partitioning	Not assigned to any KEGG category
Gene18	Rv0019c	fhaB	M.aurum_00025	MMAR0021	MSMEG0034	Conserved protein with FHA domain, FhaB	regulatory proteins	Cell cycle control, cell division, chromosome partitioning	Not assigned to any KEGG category
Gene19	Rv0020c	fhaA	M.aurum_00027	MMAR0022	MSMEG0035	Conserved protein with FHA domain, FhaA	regulatory proteins	Cell cycle control, cell division, chromosome partitioning	Not assigned to any KEGG category
Gene20	Rv0021c	Rv0021c	M.aurum_04300	MMAR1721	MSMEG1660	Conserved hypothetical protein	conserved hypotheticals	General function prediction only	Energy metabolism
Gene21	Rv0036c	Rv0036c	M.aurum_05807	MMAR0051	MSMEG6923	Conserved protein	conserved hypotheticals	Not in COGs	Not assigned to any KEGG category
Gene22	Rv0037c	Rv0037c	M.aurum_05806	MMAR0052	MSMEG6922	Probable conserved integral membrane protein	cell wall and cell processes	Not in COGs	Not assigned to any KEGG category
Gene23	Rv0038	Rv0038	M.aurum_05805	MMAR0053	MSMEG6921	Conserved protein	conserved hypotheticals	Transcription	Not assigned to any KEGG category
Gene24	Rv0039c	Rv0039c	M.aurum_05804	MMAR0055	MSMEG6920	Possible conserved transmembrane protein	cell wall and cell processes	Not in COGs	Not assigned to any KEGG category
Gene25	Rv0040c	mtc28	M.aurum_05803	MMAR0056	MSMEG6919	Secreted proline rich protein Mtc28 (proline rich 28 kDa antigen)	cell wall and cell processes	Not in COGs	Not assigned to any KEGG category
Gene26	Rv0041	leuS	M.aurum_05802	MMAR0057	MSMEG6917	Probable leucyl-tRNA synthetase LeuS (leucine--tRNA ligase) (LEURS)	information pathways	-	Translation
Gene27	Rv0042c	Rv0042c	M.aurum_05799	MMAR0059	MSMEG6913	Possible transcriptional regulatory protein (probably MarR-family)	regulatory proteins	Transcription	Not assigned to any KEGG category
Gene28	Rv0044c	Rv0044c	M.aurum_05796	MMAR0063	MSMEG6907	Possible oxidoreductase	intermediary metabolism and respiration	Energy production and conversion	Not assigned to any KEGG category
Gene29	Rv0045c	Rv0045c	M.aurum_05793	MMAR0064	MSMEG6906	Possible hydrolase	lipid metabolism	General function prediction only	Not assigned to any KEGG category
Gene30	Rv0046c	ino1	M.aurum_05791	MMAR0065	MSMEG6904	myo-inositol-1-phosphate synthase Ino1 (inositol 1-phosphate synthetase) (D-glucose 6-phosphate cycloaldolase) (glucose 6-phosphate cyclase) (glucocycloaldolase)	intermediary metabolism and respiration	Lipid transport and metabolism	Carbohydrate metabolism|Biosynthesis of other secondary metabolites
Gene31	Rv0047c	Rv0047c	M.aurum_05790	MMAR0066	MSMEG6903	Conserved protein	conserved hypotheticals	Transcription	Not assigned to any KEGG category
Gene32	Rv0048c	Rv0048c	M.aurum_05789	MMAR0067	MSMEG6902	Possible membrane protein	cell wall and cell processes	Not in COGs	Not assigned to any KEGG category
Gene33	Rv0049	Rv0049	M.aurum_05787	MMAR0068	MSMEG6901	Conserved hypothetical protein	conserved hypotheticals	Not in COGs	Not assigned to any KEGG category
Gene34	Rv0050	ponA1	M.aurum_05786	MMAR0069	MSMEG6900	Probable bifunctional penicillin-binding protein 1A/1B PonA1 (murein polymerase) (PBP1): penicillin-insensitive transglycosylase (peptidoglycan TGASE) + penicillin-sensitive transpeptidase (DD-transpeptidase)	cell wall and cell processes	Cell wall/membrane/envelope biogenesis	Not assigned to any KEGG category
Gene35	Rv0051	Rv0051	M.aurum_05785	MMAR0070	MSMEG6899	Probable conserved transmembrane protein	cell wall and cell processes	Function unknown	Not assigned to any KEGG category
Gene36	Rv0053	rpsF	M.aurum_05781	MMAR0072	MSMEG6897	*	information pathways	*	*
Gene37	Rv0054	ssb	M.aurum_05780	MMAR0073	MSMEG6896	*	information pathways	*	*
Gene38	Rv0055	rpsR1	M.aurum_05779	MMAR0074	MSMEG6895	30S ribosomal protein S18-1 RpsR1	information pathways	Replication, recombination and repair	Translation
Gene39	Rv0056	rplI	M.aurum_05778	MMAR0075	MSMEG6894	*	information pathways	*	*
Gene40	Rv0058	dnaB	M.aurum_05777	MMAR0076	MSMEG6892	*	information pathways	*	*
Gene41	Rv0062	celA1	M.aurum_05647	MMAR0107	MSMEG6752	Possible cellulase CelA1 (endoglucanase) (endo-1,4-beta-glucanase) (FI-cmcase) (carboxymethyl cellulase)	intermediary metabolism and respiration	Carbohydrate transport and metabolism	Carbohydrate metabolism
Gene42	Rv0063	Rv0063	M.aurum_04094	MMAR0110	MSMEG1746	*	intermediary metabolism and respiration	*	*
Gene43	Rv0066c	icd2	M.aurum_04307	MMAR0158	MSMEG1654	Probable isocitrate dehydrogenase [NADP] Icd2 (oxalosuccinate decarboxylase) (IDH) (NADP+-specific ICDH) (IDP)	intermediary metabolism and respiration	Energy production and conversion	Carbohydrate metabolism|Metabolism of other amino acids
Gene44	Rv0067c	Rv0067c	M.aurum_02715	MMAR2984	MSMEG0878	Possible transcriptional regulatory protein (possibly TetR-family)	regulatory proteins	Transcription	Not assigned to any KEGG category
Gene45	Rv0068	Rv0068	M.aurum_04949	MMAR0757	MSMEG0863	*	intermediary metabolism and respiration	*	*
Gene46	Rv0076c	Rv0076c	M.aurum_05607	MMAR0219	MSMEG0583	Probable membrane protein	cell wall and cell processes	Not in COGs	Not assigned to any KEGG category
Gene47	Rv0077c	Rv0077c	M.aurum_05654	MMAR0223	MSMEG6763	Probable oxidoreductase	intermediary metabolism and respiration	General function prediction only	Not assigned to any KEGG category
Gene48	Rv0079	Rv0079	M.aurum_04510	MMAR3705	MSMEG3935	Unknown protein	conserved hypotheticals	Not in COGs	Not assigned to any KEGG category
Gene49	Rv0080	Rv0080	M.aurum_03744	MSMEG5136	MMAR1549	Conserved hypothetical protein	conserved hypotheticals	General function prediction only	Not assigned to any KEGG category
Gene50	Rv0081	Rv0081	M.aurum_03737	MMAR1653	MSMEG6451	*	regulatory proteins	*	*
Gene51	Rv0092	ctpA	M.aurum_01439	MSMEG5014	MMAR0231	*	cell wall and cell processes	*	*
Gene52	Rv0102	Rv0102	M.aurum_01724	MMAR0267	MSMEG4702	Probable conserved integral membrane protein	cell wall and cell processes	Function unknown	Not assigned to any KEGG category
Gene53	Rv0103c	ctpB	M.aurum_01439	MMAR0231	MSMEG5014	Probable cation-transporter P-type ATPase B CtpB	cell wall and cell processes	Inorganic ion transport and metabolism	Not assigned to any KEGG category
Gene54	Rv0110	Rv0110	M.aurum_00903	MMAR0300	MSMEG5036	Probable conserved integral membrane protein	cell wall and cell processes	General function prediction only	Not assigned to any KEGG category
Gene55	Rv0111	Rv0111	M.aurum_02988	MMAR0312	MSMEG5537	Possible transmembrane acyltransferase	intermediary metabolism and respiration	Lipid transport and metabolism	Amino acid metabolism|Metabolism of terpenoids and polyketides|Xenobiotics biodegradation and metabolism
Gene56	Rv0116c	ldtA	M.aurum_02603	MMAR0316	MSMEG3528	Probable L,D-transpeptidase LdtA	cell wall and cell processes	General function prediction only	Not assigned to any KEGG category
Gene57	Rv0117	oxyS	M.aurum_01761	MMAR0317	MSMEG0156	*	regulatory proteins	*	*
Gene58	Rv0120c	fusA2	M.aurum_04606	MSMEG6535	MMAR0321	Probable elongation factor G FusA2 (EF-G)	information pathways	-	Not assigned to any KEGG category
Gene59	Rv0121c	Rv0121c	M.aurum_00105	MMAR0322	MSMEG6526	Conserved protein	conserved hypotheticals	Not in COGs	Not assigned to any KEGG category
Gene60	Rv0125	pepA	M.aurum_00334	MMAR0324	MSMEG6289	*	intermediary metabolism and respiration	*	*
Gene61	Rv0127	mak	M.aurum_00109	MMAR0326	MSMEG6514	*	virulence, detoxification, adaptation	*	*
Gene62	Rv0129c	fbpC	M.aurum_02561	MMAR0328	MSMEG3580	Secreted antigen 85-C FbpC (85C) (antigen 85 complex C) (AG58C) (mycolyl transferase 85C) (fibronectin-binding protein C)	lipid metabolism	General function prediction only	Lipid metabolism
Gene63	Rv0130	htdZ	M.aurum_03809	MMAR0330	MSMEG2201	Probable 3-hydroxyl-thioester dehydratase	intermediary metabolism and respiration	General function prediction only	Not assigned to any KEGG category
Gene64	Rv0131c	fadE1	M.aurum_00572	MMAR0331	MSMEG4826	Probable acyl-CoA dehydrogenase FadE1	lipid metabolism	Lipid transport and metabolism	Carbohydrate metabolism|Lipid metabolism|Amino acid metabolism|Metabolism of other amino acids
Gene65	Rv0133	Rv0133	M.aurum_01855	MMAR0332	MSMEG4563	GCN5-related N-acetyltransferase	intermediary metabolism and respiration	General function prediction only	Amino acid metabolism|Metabolism of terpenoids and polyketides|Xenobiotics biodegradation and metabolism
Gene66	Rv0134	ephF	M.aurum_03654	MMAR0342	MSMEG6719	Possible epoxide hydrolase EphF (epoxide hydratase) (arene-oxide hydratase)	virulence, detoxification, adaptation	General function prediction only	Not assigned to any KEGG category
Gene67	Rv0135c	Rv0135c	M.aurum_00124	MMAR0345	MSMEG6480	Possible transcriptional regulatory protein	regulatory proteins	Transcription	Not assigned to any KEGG category
Gene68	Rv0136	cyp138	M.aurum_00125	MMAR0346	MSMEG6478	Probable cytochrome P450 138 Cyp138	intermediary metabolism and respiration	Secondary metabolites biosynthesis, transport and catabolism	Metabolism of terpenoids and polyketides|Xenobiotics biodegradation and metabolism
Gene69	Rv0137c	msrA	M.aurum_00126	MMAR0347	MSMEG6477	Probable peptide methionine sulfoxide reductase MsrA (protein-methionine-S-oxide reductase) (peptide met(O) reductase)	intermediary metabolism and respiration	Post-translational modification, protein turnover, and chaperones	Not assigned to any KEGG category
Gene70	Rv0138	Rv0138	M.aurum_00128	MMAR0348	MSMEG6475	Conserved hypothetical protein	conserved hypotheticals	Not in COGs	Not assigned to any KEGG category
Gene71	Rv0139	Rv0139	M.aurum_00129	MMAR0349	MSMEG6474	Possible oxidoreductase	intermediary metabolism and respiration	Carbohydrate transport and metabolism | Cell wall/membrane/envelope biogenesis	Not assigned to any KEGG category
Gene72	Rv0140	Rv0140	M.aurum_00134	MMAR0350	MSMEG6469	Conserved protein	conserved hypotheticals	Function unknown	Not assigned to any KEGG category
Gene73	Rv0142	Rv0142	M.aurum_00135	MMAR0352	MSMEG6468	Conserved hypothetical protein	conserved hypotheticals	Replication, recombination and repair	Not assigned to any KEGG category
Gene74	Rv0144	Rv0144	M.aurum_05573	MMAR0355	MSMEG0092	Probable transcriptional regulatory protein (possibly TetR-family)	regulatory proteins	Transcription	Not assigned to any KEGG category
Gene75	Rv0146	Rv0146	M.aurum_05572	MMAR0357	MSMEG0095	Possible S-adenosylmethionine-dependent methyltransferase	lipid metabolism	Secondary metabolites biosynthesis, transport and catabolism	Not assigned to any KEGG category
Gene76	Rv0147	Rv0147	M.aurum_05571	MMAR0359	MSMEG2242	Probable aldehyde dehydrogenase (NAD+) dependent	intermediary metabolism and respiration	Energy production and conversion	Carbohydrate metabolism|Lipid metabolism|Amino acid metabolism|Metabolism of other amino acids|Metabolism of terpenoids and polyketides|Xenobiotics biodegradation and metabolism
Gene77	Rv0148	Rv0148	M.aurum_05570	MMAR0360	MSMEG0096	*	intermediary metabolism and respiration	*	*
Gene78	Rv0149	Rv0149	M.aurum_05569	MMAR0361	MSMEG0097	Possible quinone oxidoreductase (NADPH:quinone oxidoreductase) (zeta-crystallin)	intermediary metabolism and respiration	Energy production and conversion | General function prediction only	Not assigned to any KEGG category
Gene79	Rv0153c	ptbB	M.aurum_05562	MMAR0373	MSMEG0100	Phosphotyrosine protein phosphatase PTPB (protein-tyrosine-phosphatase) (PTPase)	regulatory proteins	Signal transduction mechanisms	Not assigned to any KEGG category
Gene80	Rv0154c	fadE2	M.aurum_00593	MMAR0374	MSMEG0102	Probable acyl-CoA dehydrogenase FadE2	lipid metabolism	Lipid transport and metabolism	Carbohydrate metabolism|Lipid metabolism|Amino acid metabolism|Metabolism of other amino acids
Gene81	Rv0155	pntAa	M.aurum_00272	MMAR0377	MSMEG0152	Probable NAD(P) transhydrogenase (subunit alpha) PntAa [first part; catalytic part] (pyridine nucleotide transhydrogenase subunit alpha) (nicotinamide nucleotide transhydrogenase subunit alpha)	intermediary metabolism and respiration	Energy production and conversion	Metabolism of cofactors and vitamins
Gene82	Rv0156	pntAb	M.aurum_00273	MMAR0378	MSMEG0151	Probable NAD(P) transhydrogenase (subunit alpha) PntAb [second part; integral membrane protein] (pyridine nucleotide transhydrogenase subunit alpha) (nicotinamide nucleotide transhydrogenase subunit alpha)	intermediary metabolism and respiration	Energy production and conversion	Metabolism of cofactors and vitamins
Gene83	Rv0157	pntB	M.aurum_00275	MMAR0379	MSMEG0150	Probable NAD(P) transhydrogenase (subunit beta) PntB [integral membrane protein] (pyridine nucleotide transhydrogenase subunit beta) (nicotinamide nucleotide transhydrogenase subunit beta)	intermediary metabolism and respiration	Energy production and conversion	Metabolism of cofactors and vitamins
Gene84	Rv0158	Rv0158	M.aurum_05545	MMAR0381	MSMEG0120	Probable transcriptional regulatory protein (possibly TetR-family)	regulatory proteins	Transcription	Not assigned to any KEGG category
Gene85	Rv0160c	PE4	M.aurum_03653	MMAR0384	MSMEG5455	PE family protein PE4	PE/PPE	Not in COGs	Not assigned to any KEGG category
Gene86	Rv0161	Rv0161	M.aurum_01418	MMAR0388	MSMEG5045	Possible oxidoreductase	intermediary metabolism and respiration	Energy production and conversion	Not assigned to any KEGG category
Gene87	Rv0162c	adhE1	M.aurum_05538	MMAR0405	MSMEG0127	Probable zinc-type alcohol dehydrogenase (E subunit) AdhE1	intermediary metabolism and respiration	Energy production and conversion	Carbohydrate metabolism|Lipid metabolism|Amino acid metabolism|Xenobiotics biodegradation and metabolism
Gene88	Rv0163	Rv0163	M.aurum_05537	MMAR0406	MSMEG0128	Conserved protein	conserved hypotheticals	General function prediction only	Not assigned to any KEGG category
Gene89	Rv0164	TB18.5	M.aurum_05536	MMAR0407	MSMEG0129	Conserved protein TB18.5	conserved hypotheticals	Lipid transport and metabolism	Not assigned to any KEGG category
Gene90	Rv0165c	mce1R	M.aurum_05535	MMAR0408	MSMEG0130	Probable transcriptional regulatory protein Mce1R (probably GntR-family)	regulatory proteins	Lipid transport and metabolism	Not assigned to any KEGG category
Gene91	Rv0166	fadD5	M.aurum_05534	MMAR0409	MSMEG0131	*	lipid metabolism	*	*
Gene92	Rv0167	yrbE1A	M.aurum_05533	MMAR0410	MSMEG0132	*	virulence, detoxification, adaptation	*	*
Gene93	Rv0168	yrbE1B	M.aurum_05532	MMAR0411	MSMEG0133	Conserved integral membrane protein YrbE1B	virulence, detoxification, adaptation	Secondary metabolites biosynthesis, transport and catabolism	Membrane transport
Gene94	Rv0170	mce1B	M.aurum_05530	MMAR0413	MSMEG0135	Mce-family protein Mce1B	virulence, detoxification, adaptation	Secondary metabolites biosynthesis, transport and catabolism	Membrane transport
Gene95	Rv0171	mce1C	M.aurum_05529	MMAR0414	MSMEG0136	Mce-family protein Mce1C	virulence, detoxification, adaptation	Secondary metabolites biosynthesis, transport and catabolism	Membrane transport
Gene96	Rv0172	mce1D	M.aurum_05528	MMAR0415	MSMEG0137	Mce-family protein Mce1D	virulence, detoxification, adaptation	Secondary metabolites biosynthesis, transport and catabolism	Membrane transport
Gene97	Rv0173	lprK	M.aurum_05527	MMAR0416	MSMEG0138	Possible Mce-family lipoprotein LprK (Mce-family lipoprotein Mce1E)	cell wall and cell processes	Secondary metabolites biosynthesis, transport and catabolism	Membrane transport
Gene98	Rv0174	mce1F	M.aurum_05526	MMAR0417	MSMEG0139	*	virulence, detoxification, adaptation	*	*
Gene99	Rv0175	Rv0175	M.aurum_05525	MMAR0418	MSMEG0140	Probable conserved Mce associated membrane protein	cell wall and cell processes	Not in COGs	Not assigned to any KEGG category
Gene100	Rv0176	Rv0176	M.aurum_05524	MMAR0419	MSMEG0141	Probable conserved Mce associated transmembrane protein	cell wall and cell processes	Function unknown	Not assigned to any KEGG category
Gene101	Rv0177	Rv0177	M.aurum_05523	MMAR0420	MSMEG0142	Probable conserved Mce associated protein	conserved hypotheticals	Not in COGs	Not assigned to any KEGG category
Gene102	Rv0178	Rv0178	M.aurum_05522	MMAR0421	MSMEG0143	Probable conserved Mce associated membrane protein	cell wall and cell processes	Not in COGs	Not assigned to any KEGG category
Gene103	Rv0179c	lprO	M.aurum_05518	MMAR0422	MSMEG0210	Possible lipoprotein LprO	cell wall and cell processes	Not in COGs	Not assigned to any KEGG category
Gene104	Rv0181c	Rv0181c	M.aurum_05515	MMAR0424	MSMEG0215	Conserved hypothetical protein	conserved hypotheticals	General function prediction only	Not assigned to any KEGG category
Gene105	Rv0182c	sigG	M.aurum_05436	MMAR0426	MSMEG0219	Probable alternative RNA polymerase sigma factor SigG (RNA polymerase ECF type sigma factor)	information pathways	Transcription	Not assigned to any KEGG category
Gene106	Rv0183	Rv0183	M.aurum_05435	MMAR0427	MSMEG0220	Possible lysophospholipase	intermediary metabolism and respiration	Lipid transport and metabolism	Not assigned to any KEGG category
Gene107	Rv0184	Rv0184	M.aurum_05433	MMAR0428	MSMEG0222	Conserved hypothetical protein	conserved hypotheticals	Not in COGs	Not assigned to any KEGG category
Gene108	Rv0185	Rv0185	M.aurum_05432	MMAR0429	MSMEG0223	Conserved hypothetical protein	conserved hypotheticals	Not in COGs	Not assigned to any KEGG category
Gene109	Rv0186	bglS	M.aurum_03451	MMAR0430	MSMEG2556	Probable beta-glucosidase BglS (gentiobiase) (cellobiase) (beta-D-glucoside glucohydrolase)	intermediary metabolism and respiration	Carbohydrate transport and metabolism	Carbohydrate metabolism|Metabolism of other amino acids
Gene110	Rv0189c	ilvD	M.aurum_05424	MMAR0432	MSMEG0229	Probable dihydroxy-acid dehydratase IlvD (dad)	intermediary metabolism and respiration	Amino acid transport and metabolism | Carbohydrate transport and metabolism	Amino acid metabolism|Metabolism of cofactors and vitamins
Gene111	Rv0190	Rv0190	M.aurum_05422	MMAR0433	MSMEG0230	*	conserved hypotheticals	*	*
Gene112	Rv0191	Rv0191	M.aurum_00972	MMAR0434	MSMEG0232	*	cell wall and cell processes	*	*
Gene113	Rv0192	Rv0192	M.aurum_05421	MMAR0435	MSMEG0233	Conserved hypothetical protein	conserved hypotheticals	Function unknown	Not assigned to any KEGG category
Gene114	Rv0194	Rv0194	M.aurum_00891	MMAR5223	MSMEG5659	*	cell wall and cell processes	*	*
Gene115	Rv0196	Rv0196	M.aurum_05195	MMAR0436	MSMEG3520	*	regulatory proteins	*	*
Gene116	Rv0197	Rv0197	M.aurum_05287	MMAR0437	MSMEG3521	*	intermediary metabolism and respiration	*	*
Gene117	Rv0198c	zmp1	M.aurum_05420	MMAR0438	MSMEG0234	Probable zinc metalloprotease Zmp1	intermediary metabolism and respiration	Energy production and conversion	Not assigned to any KEGG category
Gene118	Rv0199	Rv0199	M.aurum_05419	MMAR0439	MSMEG0235	Probable conserved membrane protein	cell wall and cell processes	Not in COGs	Not assigned to any KEGG category
Gene119	Rv0200	Rv0200	M.aurum_05418	MMAR0440	MSMEG0236	*	cell wall and cell processes	*	*
Gene120	Rv0201c	Rv0201c	M.aurum_05417	MMAR0441	MSMEG0240	Conserved protein	conserved hypotheticals	Not in COGs	Not assigned to any KEGG category
Gene121	Rv0202c	mmpL11	M.aurum_05416	MMAR0442	MSMEG0241	Probable conserved transmembrane transport protein MmpL11	cell wall and cell processes	General function prediction only	Not assigned to any KEGG category
Gene122	Rv0203	Rv0203	M.aurum_05415	MMAR0443	MSMEG0242	*	cell wall and cell processes	*	*
Gene123	Rv0204c	Rv0204c	M.aurum_05410	MMAR0444	MSMEG0248	Probable conserved transmembrane protein	cell wall and cell processes	Function unknown	Not assigned to any KEGG category
Gene124	Rv0205	Rv0205	M.aurum_05409	MMAR0445	MSMEG0249	Probable conserved transmembrane protein	cell wall and cell processes	General function prediction only	Not assigned to any KEGG category
Gene125	Rv0206c	mmpL3	M.aurum_05408	MMAR0446	MSMEG0250	Possible conserved transmembrane transport protein MmpL3	cell wall and cell processes	General function prediction only	Not assigned to any KEGG category
Gene126	Rv0207c	Rv0207c	M.aurum_05407	MMAR0447	MSMEG0251	Conserved hypothetical protein	conserved hypotheticals	Not in COGs	Not assigned to any KEGG category
Gene127	Rv0208c	Rv0208c	M.aurum_05406	MMAR0448	MSMEG0252	Hypothetical methlytransferase (methylase)	intermediary metabolism and respiration	General function prediction only	Not assigned to any KEGG category
Gene128	Rv0210	Rv0210	M.aurum_05404	MMAR0450	MSMEG0254	Hypothetical protein	conserved hypotheticals	Not in COGs	Not assigned to any KEGG category
Gene129	Rv0211	pckA	M.aurum_05403	MMAR0451	MSMEG0255	Probable iron-regulated phosphoenolpyruvate carboxykinase [GTP] PckA (phosphoenolpyruvate carboxylase) (PEPCK)(pep carboxykinase)	intermediary metabolism and respiration	Energy production and conversion	Carbohydrate metabolism
Gene130	Rv0214	fadD4	M.aurum_05400	MMAR0452	MSMEG0257	Probable fatty-acid-CoA ligase FadD4 (fatty-acid-CoA synthetase) (fatty-acid-CoA synthase)	lipid metabolism	Lipid transport and metabolism | Secondary metabolites biosynthesis, transport and catabolism	Not assigned to any KEGG category
Gene131	Rv0215c	fadE3	M.aurum_04936	MMAR0455	MSMEG1991	Probable acyl-CoA dehydrogenase FadE3	lipid metabolism	Lipid transport and metabolism	Not assigned to any KEGG category
Gene132	Rv0216	Rv0216	M.aurum_05394	MMAR0456	MSMEG0261	Double hotdog hydratase	intermediary metabolism and respiration	Lipid transport and metabolism	Not assigned to any KEGG category
Gene133	Rv0217c	lipW	M.aurum_05389	MMAR2621	MSMEG0280	Possible esterase LipW	intermediary metabolism and respiration	Lipid transport and metabolism	Not assigned to any KEGG category
Gene134	Rv0220	lipC	M.aurum_05388	MMAR0463	MSMEG0289	Probable esterase LipC	intermediary metabolism and respiration	Lipid transport and metabolism	Not assigned to any KEGG category
Gene135	Rv0221	Rv0221	M.aurum_05387	MMAR0464	MSMEG0290	Possible triacylglycerol synthase (diacylglycerol acyltransferase)	lipid metabolism	Not in COGs	Not assigned to any KEGG category
Gene136	Rv0222	echA1	M.aurum_03382	MMAR0465	MSMEG2227	Probable enoyl-CoA hydratase EchA1 (enoyl hydrase) (unsaturated acyl-CoA hydratase) (crotonase)	lipid metabolism	Lipid transport and metabolism	Carbohydrate metabolism|Lipid metabolism|Amino acid metabolism|Metabolism of other amino acids|Metabolism of terpenoids and polyketides|Xenobiotics biodegradation and metabolism
Gene137	Rv0223c	Rv0223c	M.aurum_05375	MMAR0472	MSMEG0309	Probable aldehyde dehydrogenase	intermediary metabolism and respiration	Energy production and conversion	Carbohydrate metabolism|Lipid metabolism|Amino acid metabolism|Metabolism of other amino acids|Metabolism of terpenoids and polyketides|Xenobiotics biodegradation and metabolism
Gene138	Rv0225	Rv0225	M.aurum_05370	MMAR0474	MSMEG0311	Possible conserved protein	cell wall and cell processes	Cell wall/membrane/envelope biogenesis	Not assigned to any KEGG category
Gene139	Rv0226c	Rv0226c	M.aurum_05369	MMAR0475	MSMEG0315	Probable conserved transmembrane protein	cell wall and cell processes	Not in COGs	Not assigned to any KEGG category
Gene140	Rv0227c	Rv0227c	M.aurum_05368	MMAR0476	MSMEG0317	Probable conserved membrane protein	cell wall and cell processes	Not in COGs	Not assigned to any KEGG category
Gene141	Rv0228	Rv0228	M.aurum_05367	MMAR0477	MSMEG0319	Probable integral membrane acyltransferase	intermediary metabolism and respiration	Lipid transport and metabolism	Amino acid metabolism|Metabolism of terpenoids and polyketides|Xenobiotics biodegradation and metabolism
Gene142	Rv0230c	php	M.aurum_05366	MMAR0487	MSMEG0320	Probable phosphotriesterase Php (parathion hydrolase) (PTE) (aryldialkylphosphatase) (paraoxonase) (a-esterase) (aryltriphosphatase) (paraoxon hydrolase)	lipid metabolism	General function prediction only	Not assigned to any KEGG category
Gene143	Rv0234c	gabD1	M.aurum_04091	MMAR0490	MSMEG6452	Succinate-semialdehyde dehydrogenase [NADP+] dependent (SSDH) GabD1	intermediary metabolism and respiration	Energy production and conversion	Carbohydrate metabolism|Amino acid metabolism
Gene144	Rv0235c	Rv0235c	M.aurum_04054	MMAR0493	MSMEG1761	Probable conserved transmembrane protein	cell wall and cell processes	Not in COGs	Not assigned to any KEGG category
Gene145	Rv0236A	Rv0236A	M.aurum_05362	MMAR0497	MSMEG0360	Possible arabinofuranosyltransferase AftD	cell wall and cell processes	Not in COGs	Not assigned to any KEGG category
Gene146	Rv0236c	aftD	M.aurum_05363	MMAR0496	MSMEG0359	Small secreted protein	cell wall and cell processes	Not in COGs	Not assigned to any KEGG category
Gene147	Rv0237	lpqI	M.aurum_05361	MMAR0499	MSMEG0361	Probable conserved lipoprotein LpqI	cell wall and cell processes	Carbohydrate transport and metabolism	Carbohydrate metabolism|Drug resistance
Gene148	Rv0238	Rv0238	M.aurum_05360	MMAR0500	MSMEG0363	*	regulatory proteins	*	*
Gene149	Rv0241c	htdX	M.aurum_05358	MMAR0502	MSMEG0371	Probable 3-hydroxyacyl-thioester dehydratase HtdX	intermediary metabolism and respiration	Transcription	Not assigned to any KEGG category
Gene150	Rv0242c	fabG4	M.aurum_05357	MMAR0503	MSMEG0372	Probable 3-oxoacyl-[acyl-carrier protein] reductase FabG4 (3-ketoacyl-acyl carrier protein reductase)	lipid metabolism	General function prediction only | Lipid transport and metabolism | Secondary metabolites biosynthesis, transport and catabolism	Lipid metabolism|Metabolism of cofactors and vitamins
Gene151	Rv0243	fadA2	M.aurum_05356	MMAR0504	MSMEG0373	*	lipid metabolism	*	*
Gene152	Rv0244c	fadE5	M.aurum_05347	MMAR0505	MSMEG0406	Probable acyl-CoA dehydrogenase FadE5	lipid metabolism	Lipid transport and metabolism	Metabolism of terpenoids and polyketides
Gene153	Rv0245	Rv0245	M.aurum_05336	MMAR0506	MSMEG0415	Possible oxidoreductase	intermediary metabolism and respiration	General function prediction only	Not assigned to any KEGG category
Gene154	Rv0247c	Rv0247c	M.aurum_05334	MMAR0510	MSMEG0417	Probable succinate dehydrogenase [iron-sulfur subunit] (succinic dehydrogenase)	intermediary metabolism and respiration	Energy production and conversion	Carbohydrate metabolism|Energy metabolism
Gene155	Rv0248c	Rv0248c	M.aurum_05333	MMAR0511	MSMEG0418	Probable succinate dehydrogenase [iron-sulfur subunit] (succinic dehydrogenase)	intermediary metabolism and respiration	-	Carbohydrate metabolism|Energy metabolism
Gene156	Rv0249c	Rv0249c	M.aurum_05332	MMAR0512	MSMEG0419	Probable succinate dehydrogenase [membrane anchor subunit] (succinic dehydrogenase)	intermediary metabolism and respiration	Not in COGs	Not assigned to any KEGG category
Gene157	Rv0250c	Rv0250c	M.aurum_05331	MMAR0513	MSMEG0420	Conserved protein	conserved hypotheticals	Not in COGs	Not assigned to any KEGG category
Gene158	Rv0252	nirB	M.aurum_05329	MMAR0516	MSMEG0427	Probable nitrite reductase [NAD(P)H] large subunit [FAD flavoprotein] NirB	intermediary metabolism and respiration	Energy production and conversion	Energy metabolism
Gene159	Rv0253	nirD	M.aurum_05328	MMAR0517	MSMEG0428	*	intermediary metabolism and respiration	*	*
Gene160	Rv0254c	cobU	M.aurum_02092	MMAR3251	MSMEG4274	Probable bifunctional cobalamin biosynthesis protein CobU: cobinamide kinase + cobinamide phosphate guanylyltransferase	intermediary metabolism and respiration	Coenzyme transport and metabolism	Metabolism of cofactors and vitamins
Gene161	Rv0255c	cobQ1	M.aurum_03421	MMAR3838	MSMEG2588	Probable cobyric acid synthase CobQ1	intermediary metabolism and respiration	Coenzyme transport and metabolism	Metabolism of cofactors and vitamins
Gene162	Rv0259c	Rv0259c	M.aurum_05326	MMAR0519	MSMEG0431	Conserved hypothetical protein	conserved hypotheticals	Function unknown	Not assigned to any KEGG category
Gene163	Rv0260c	Rv0260c	M.aurum_05325	MMAR0520	MSMEG0432	Possible transcriptional regulatory protein	regulatory proteins	Coenzyme transport and metabolism	Metabolism of cofactors and vitamins
Gene164	Rv0261c	narK3	M.aurum_02888	MMAR2079	MSMEG0433	Probable integral membrane nitrite extrusion protein NarK3 (nitrite facilitator)	cell wall and cell processes	Inorganic ion transport and metabolism	Energy metabolism
Gene165	Rv0262c	aac	M.aurum_05324	MMAR0522	MSMEG0434	Aminoglycoside 2'-N-acetyltransferase Aac (Aac(2')-IC)	virulence, detoxification, adaptation	Not in COGs	Not assigned to any KEGG category
Gene166	Rv0263c	Rv0263c	M.aurum_05323	MMAR0523	MSMEG0435	Conserved hypothetical protein	conserved hypotheticals	Amino acid transport and metabolism	Not assigned to any KEGG category
Gene167	Rv0264c	Rv0264c	M.aurum_05322	MMAR0524	MSMEG0436	Conserved hypothetical protein	conserved hypotheticals	Amino acid transport and metabolism	Not assigned to any KEGG category
Gene168	Rv0265c	Rv0265c	M.aurum_05320	MMAR0525	MSMEG0438	Probable periplasmic iron-transport lipoprotein	cell wall and cell processes	Inorganic ion transport and metabolism	Membrane transport
Gene169	Rv0269c	Rv0269c	M.aurum_05184	MMAR0527	MSMEG0597	Conserved hypothetical protein	conserved hypotheticals	Replication, recombination and repair	Not assigned to any KEGG category
Gene170	Rv0270	fadD2	M.aurum_02956	MMAR0528	MSMEG0599	Probable fatty-acid-CoA ligase FadD2 (fatty-acid-CoA synthetase) (fatty-acid-CoA synthase)	lipid metabolism	Lipid transport and metabolism | Secondary metabolites biosynthesis, transport and catabolism	Not assigned to any KEGG category
Gene171	Rv0271c	fadE6	M.aurum_05182	MMAR0530	MSMEG0603	Probable acyl-CoA dehydrogenase FadE6	lipid metabolism	Lipid transport and metabolism	Metabolism of terpenoids and polyketides
Gene172	Rv0272c	Rv0272c	M.aurum_05180	MMAR0532	MSMEG0605	Unknown protein	conserved hypotheticals	Amino acid transport and metabolism	Not assigned to any KEGG category
Gene173	Rv0273c	Rv0273c	M.aurum_05179	MMAR0533	MSMEG0606	Possible transcriptional regulatory protein	regulatory proteins	Transcription	Not assigned to any KEGG category
Gene174	Rv0274	Rv0274	M.aurum_05178	MMAR0534	MSMEG0608	*	conserved hypotheticals	*	*
Gene175	Rv0275c	Rv0275c	M.aurum_05177	MMAR0536	MSMEG0612	Possible transcriptional regulatory protein (possibly TetR-family)	regulatory proteins	Not in COGs	Not assigned to any KEGG category
Gene176	Rv0276	Rv0276	M.aurum_05176	MMAR0537	MSMEG0613	*	conserved hypotheticals	*	*
Gene177	Rv0282	eccA3	M.aurum_05175	MMAR0541	MSMEG0615	*	cell wall and cell processes	*	*
Gene178	Rv0283	eccB3	M.aurum_05174	MMAR0542	MSMEG0616	ESX conserved component EccB3. ESX-3 type VII secretion system protein. Possible membrane protein.	cell wall and cell processes	Secondary metabolites biosynthesis, transport and catabolism	Not assigned to any KEGG category
Gene179	Rv0284	eccC3	M.aurum_05173	MMAR0543	MSMEG0617	*	cell wall and cell processes	*	*
Gene180	Rv0285	PE5	M.aurum_01271	MMAR0544	MSMEG0618	*	PE/PPE	*	*
Gene181	Rv0286	PPE4	M.aurum_05590	MMAR0545	MSMEG0619	*	PE/PPE	*	*
Gene182	Rv0287	esxG	M.aurum_05170	MMAR0546	MSMEG0620	*	cell wall and cell processes	*	*
Gene183	Rv0288	esxH	M.aurum_05169	MSMEG0621	MMAR3000	*	cell wall and cell processes	*	*
Gene184	Rv0289	espG3	M.aurum_05168	MMAR0548	MSMEG0622	ESX-3 secretion-associated protein EspG3	cell wall and cell processes	Function unknown	Not assigned to any KEGG category
Gene185	Rv0290	eccD3	M.aurum_05167	MMAR0549	MSMEG0623	*	cell wall and cell processes	*	*
Gene186	Rv0291	mycP3	M.aurum_05166	MMAR0550	MSMEG0624	Probable membrane-anchored mycosin MycP3 (serine protease) (subtilisin-like protease) (subtilase-like) (mycosin-3)	intermediary metabolism and respiration	Post-translational modification, protein turnover, and chaperones	Not assigned to any KEGG category
Gene187	Rv0292	eccE3	M.aurum_05165	MMAR0551	MSMEG0626	*	cell wall and cell processes	*	*
Gene188	Rv0293c	Rv0293c	M.aurum_05164	MMAR0552	MSMEG0625	Conserved protein	conserved hypotheticals	General function prediction only	Not assigned to any KEGG category
Gene189	Rv0294	tam	M.aurum_05162	MMAR0553	MSMEG0629	*	intermediary metabolism and respiration	*	*
Gene190	Rv0295c	Rv0295c	M.aurum_05161	MMAR4255	MSMEG0630	Conserved protein	conserved hypotheticals	Function unknown	Not assigned to any KEGG category
Gene191	Rv0306	Rv0306	M.aurum_00528	MMAR0555	MSMEG6053	Putative oxidoreductase	intermediary metabolism and respiration	Energy production and conversion	Metabolism of cofactors and vitamins
Gene192	Rv0307c	Rv0307c	M.aurum_05158	MMAR0557	MSMEG0632	Unknown protein	conserved hypotheticals	Not in COGs	Not assigned to any KEGG category
Gene193	Rv0308	Rv0308	M.aurum_05157	MMAR0558	MSMEG0634	*	cell wall and cell processes	*	*
Gene194	Rv0309	Rv0309	M.aurum_05155	MMAR0559	MSMEG0635	Possible conserved exported protein	cell wall and cell processes	Function unknown	Not assigned to any KEGG category
Gene195	Rv0310c	Rv0310c	M.aurum_05154	MMAR0560	MSMEG0636	Conserved protein	conserved hypotheticals	Not in COGs	Not assigned to any KEGG category
Gene196	Rv0311	Rv0311	M.aurum_00736	MMAR0561	MSMEG5855	Unknown protein	conserved hypotheticals	Not in COGs	Not assigned to any KEGG category
Gene197	Rv0312	Rv0312	M.aurum_05100	MMAR0562	MSMEG0638	Conserved hypothetical proline and threonine rich protein	conserved hypotheticals	Post-translational modification, protein turnover, and chaperones	Not assigned to any KEGG category
Gene198	Rv0313	Rv0313	M.aurum_02350	MMAR0564	MSMEG3685	*	conserved hypotheticals	*	*
Gene199	Rv0314c	Rv0314c	M.aurum_01190	MMAR0565	MSMEG5317	Possible conserved membrane protein	cell wall and cell processes	Not in COGs	Not assigned to any KEGG category
Gene200	Rv0315	Rv0315	M.aurum_05148	MMAR0567	MSMEG0645	Possible beta-1,3-glucanase precursor	intermediary metabolism and respiration	Carbohydrate transport and metabolism	Not assigned to any KEGG category
Gene201	Rv0320	Rv0320	M.aurum_05152	MMAR0599	MSMEG0651	Possible conserved exported protein	cell wall and cell processes	Not in COGs	Not assigned to any KEGG category
Gene202	Rv0321	dcd	M.aurum_05116	MMAR0600	MSMEG0678	Probable deoxycytidine triphosphate deaminase Dcd (dCTP deaminase)	intermediary metabolism and respiration	Nucleotide transport and metabolism	Nucleotide metabolism
Gene203	Rv0322	udgA	M.aurum_00628	MMAR0603	MSMEG0680	Probable UDP-glucose 6-dehydrogenase UdgA (UDP-GLC dehydrogenase) (UDP-GLCDH) (UDPGDH)	intermediary metabolism and respiration	Cell wall/membrane/envelope biogenesis	Carbohydrate metabolism
Gene204	Rv0332	Rv0332	M.aurum_05112	MMAR0604	MSMEG0682	Conserved protein	conserved hypotheticals	Not in COGs	Not assigned to any KEGG category
Gene205	Rv0333	Rv0333	M.aurum_05111	MMAR0605	MSMEG0683	Unknown protein	conserved hypotheticals	Not in COGs	Not assigned to any KEGG category
Gene206	Rv0334	rmlA	M.aurum_05110	MMAR0606	MSMEG0384	Alpha-D-glucose-1-phosphate thymidylyltransferase RmlA (dTDP-glucose synthase) (dTDP-glucose pyrophosphorylase)	intermediary metabolism and respiration	Cell wall/membrane/envelope biogenesis	Metabolism of terpenoids and polyketides|Biosynthesis of other secondary metabolites
Gene207	Rv0337c	aspC	M.aurum_05105	MMAR0610	MSMEG0688	Probable aspartate aminotransferase AspC (transaminase A) (ASPAT)	intermediary metabolism and respiration	Amino acid transport and metabolism	Amino acid metabolism
Gene208	Rv0338c	Rv0338c	M.aurum_05102	MMAR0611	MSMEG0690	Probable iron-sulfur-binding reductase	intermediary metabolism and respiration	Energy production and conversion	Not assigned to any KEGG category
Gene209	Rv0339c	Rv0339c	M.aurum_05101	MMAR0612	MSMEG0691	Possible transcriptional regulatory protein	regulatory proteins	Signal transduction mechanisms | Transcription	Not assigned to any KEGG category
Gene210	Rv0340	Rv0340	M.aurum_05099	MMAR0613	MSMEG0693	*	conserved hypotheticals	*	*
Gene211	Rv0342	iniA	M.aurum_05097	MMAR0615	MSMEG0695	*	cell wall and cell processes	*	*
Gene212	Rv0343	iniC	M.aurum_05096	MMAR0616	MSMEG0698	Isoniazid inductible gene protein IniC	cell wall and cell processes	General function prediction only	Not assigned to any KEGG category
Gene213	Rv0344c	lpqJ	M.aurum_05092	MMAR0620	MSMEG0704	Probable lipoprotein LpqJ	cell wall and cell processes	Not in COGs	Not assigned to any KEGG category
Gene214	Rv0345	Rv0345	M.aurum_04218	MMAR0624	MSMEG1806	*	conserved hypotheticals	*	*
Gene215	Rv0350	dnaK	M.aurum_05088	MMAR0637	MSMEG0709	*	virulence, detoxification, adaptation	*	*
Gene216	Rv0351	grpE	M.aurum_05087	MMAR0638	MSMEG0710	*	virulence, detoxification, adaptation	*	*
Gene217	Rv0352	dnaJ1	M.aurum_05086	MMAR0639	MSMEG0711	*	virulence, detoxification, adaptation	*	*
Gene218	Rv0353	hspR	M.aurum_05085	MMAR0640	MSMEG0713	*	virulence, detoxification, adaptation	*	*
Gene219	Rv0356c	Rv0356c	M.aurum_05032	MMAR0681	MSMEG0760	Conserved protein	conserved hypotheticals	Secondary metabolites biosynthesis, transport and catabolism	Not assigned to any KEGG category
Gene220	Rv0357c	purA	M.aurum_05033	MMAR0680	MSMEG0759	Probable adenylosuccinate synthetase PurA (imp--aspartate ligase) (ADSS) (ampsase)	intermediary metabolism and respiration	Nucleotide transport and metabolism	Nucleotide metabolism|Amino acid metabolism
Gene221	Rv0358	Rv0358	M.aurum_05034	MMAR0679	MSMEG0758	*	conserved hypotheticals	*	*
Gene222	Rv0359	Rv0359	M.aurum_05035	MMAR0678	MSMEG0756	Probable conserved integral membrane protein	cell wall and cell processes	General function prediction only	Not assigned to any KEGG category
Gene223	Rv0360c	Rv0360c	M.aurum_05037	MMAR0672	MSMEG0754	Conserved protein	conserved hypotheticals	Not in COGs	Not assigned to any KEGG category
Gene224	Rv0361	Rv0361	M.aurum_05038	MMAR0671	MSMEG0753	*	cell wall and cell processes	*	*
Gene225	Rv0362	mgtE	M.aurum_01739	MMAR0670	MSMEG6269	*	cell wall and cell processes	*	*
Gene226	Rv0363c	fba	M.aurum_05039	MMAR0669	MSMEG0752	Probable fructose-bisphosphate aldolase Fba	intermediary metabolism and respiration	Carbohydrate transport and metabolism	Carbohydrate metabolism|Energy metabolism
Gene227	Rv0364	Rv0364	M.aurum_05041	MMAR0668	MSMEG0750	Possible conserved transmembrane protein	cell wall and cell processes	Function unknown	Not assigned to any KEGG category
Gene228	Rv0365c	Rv0365c	M.aurum_05043	MMAR0667	MSMEG0740	Conserved protein	conserved hypotheticals	Carbohydrate transport and metabolism	Not assigned to any KEGG category
Gene229	Rv0369c	Rv0369c	M.aurum_00703	MMAR0661	MSMEG0749	Possible membrane oxidoreductase	intermediary metabolism and respiration	Function unknown	Not assigned to any KEGG category
Gene230	Rv0373c	Rv0373c	M.aurum_00704	MMAR0657	MSMEG0746	Probable carbon monoxyde dehydrogenase (large chain)	intermediary metabolism and respiration	Energy production and conversion	Energy metabolism|Xenobiotics biodegradation and metabolism
Gene231	Rv0375c	Rv0375c	M.aurum_00702	MMAR0655	MSMEG0744	Probable carbon monoxyde dehydrogenase (medium chain)	intermediary metabolism and respiration	Energy production and conversion	Energy metabolism|Xenobiotics biodegradation and metabolism
Gene232	Rv0376c	Rv0376c	M.aurum_00705	MMAR0654	MSMEG0743	Conserved hypothetical protein	conserved hypotheticals	Post-translational modification, protein turnover, and chaperones	Not assigned to any KEGG category
Gene233	Rv0380c	Rv0380c	M.aurum_05044	MMAR0651	MSMEG0739	Possible RNA methyltransferase (RNA methylase)	intermediary metabolism and respiration	-	Not assigned to any KEGG category
Gene234	Rv0381c	Rv0381c	M.aurum_05045	MMAR0650	MSMEG0738	Hypothetical protein	conserved hypotheticals	Not in COGs	Not assigned to any KEGG category
Gene235	Rv0383c	Rv0383c	M.aurum_05047	MMAR0647	MSMEG0736	Possible conserved secreted protein	cell wall and cell processes	Not in COGs	Not assigned to any KEGG category
Gene236	Rv0384c	clpB	M.aurum_05048	MMAR0645	MSMEG0732	Probable endopeptidase ATP binding protein (chain B) ClpB (ClpB protein) (heat shock protein F84.1)	virulence, detoxification, adaptation	Post-translational modification, protein turnover, and chaperones	Not assigned to any KEGG category
Gene237	Rv0385	Rv0385	M.aurum_05058	MMAR0644	MSMEG0719	Probable monooxygenase	intermediary metabolism and respiration	Coenzyme transport and metabolism | Energy production and conversion	Not assigned to any KEGG category
Gene238	Rv0389	purT	M.aurum_05022	MMAR0686	MSMEG0766	*	intermediary metabolism and respiration	*	*
Gene239	Rv0390	Rv0390	M.aurum_05020	MMAR0687	MSMEG0768	Conserved protein	conserved hypotheticals	Inorganic ion transport and metabolism	Not assigned to any KEGG category
Gene240	Rv0391	metZ	M.aurum_05019	MMAR0688	MSMEG0769	Probable O-succinylhomoserine sulfhydrylase MetZ (OSH sulfhydrylase)	intermediary metabolism and respiration	Amino acid transport and metabolism	Energy metabolism|Amino acid metabolism
Gene241	Rv0399c	lpqK	M.aurum_02153	MMAR0696	MSMEG1586	Possible conserved lipoprotein LpqK	cell wall and cell processes	Defense mechanisms	Not assigned to any KEGG category
Gene242	Rv0406c	Rv0406c	M.aurum_05011	MMAR0708	MSMEG0775	Beta lactamase like protein	conserved hypotheticals	General function prediction only	Not assigned to any KEGG category
Gene243	Rv0407	fgd1	M.aurum_05010	MMAR0709	MSMEG0777	F420-dependent glucose-6-phosphate dehydrogenase Fgd1	intermediary metabolism and respiration	Energy production and conversion	Not assigned to any KEGG category
Gene244	Rv0408	pta	M.aurum_05005	MMAR0710	MSMEG0783	Probable phosphate acetyltransferase Pta (phosphotransacetylase)	intermediary metabolism and respiration	Energy production and conversion	Carbohydrate metabolism|Energy metabolism|Metabolism of other amino acids
Gene245	Rv0409	ackA	M.aurum_05004	MMAR0711	MSMEG0784	Probable acetate kinase AckA (acetokinase)	intermediary metabolism and respiration	Energy production and conversion	Carbohydrate metabolism|Energy metabolism|Metabolism of other amino acids
Gene246	Rv0410c	pknG	M.aurum_05001	MMAR0713	MSMEG0786	Serine/threonine-protein kinase PknG (protein kinase G) (STPK G)	regulatory proteins	General function prediction only | Replication, recombination and repair | Signal transduction mechanisms | Transcription	Not assigned to any KEGG category
Gene247	Rv0412c	Rv0412c	M.aurum_05000	MMAR0715	MSMEG0788	Possible conserved membrane protein	cell wall and cell processes	Not in COGs	Not assigned to any KEGG category
Gene248	Rv0413	mutT3	M.aurum_04999	MMAR0716	MSMEG0790	Possible mutator protein MutT3 (7,8-dihydro-8-oxoguanine-triphosphatase) (8-oxo-dGTPase) (dGTP pyrophosphohydrolase)	information pathways	Nucleotide transport and metabolism	Not assigned to any KEGG category
Gene249	Rv0414c	thiE	M.aurum_04998	MMAR0717	MSMEG0789	Thiamine-phosphate pyrophosphorylase ThiE (TMP pyrophosphorylase) (TMP-PPASE) (thiamine-phosphate synthase)	intermediary metabolism and respiration	Coenzyme transport and metabolism	Metabolism of cofactors and vitamins
Gene250	Rv0415	thiO	M.aurum_04997	MMAR0718	MSMEG0791	Possible thiamine biosynthesis oxidoreductase ThiO	intermediary metabolism and respiration	Amino acid transport and metabolism	Metabolism of cofactors and vitamins
Gene251	Rv0416	thiS	M.aurum_04996	MMAR0719	MSMEG0792	Possible protein ThiS	intermediary metabolism and respiration	Coenzyme transport and metabolism	Folding, sorting and degradation
Gene252	Rv0417	thiG	M.aurum_04995	MMAR0720	MSMEG0793	Probable thiamin biosynthesis protein ThiG (thiazole biosynthesis protein)	intermediary metabolism and respiration	Coenzyme transport and metabolism	Metabolism of cofactors and vitamins
Gene253	Rv0418	lpqL	M.aurum_04990	MMAR0726	MSMEG0806	Probable lipoprotein aminopeptidase LpqL	cell wall and cell processes	General function prediction only	Not assigned to any KEGG category
Gene254	Rv0419	lpqM	M.aurum_01548	MMAR0728	MSMEG4893	Possible lipoprotein peptidase LpqM	cell wall and cell processes	General function prediction only	Not assigned to any KEGG category
Gene255	Rv0421c	Rv0421c	M.aurum_04980	MMAR0733	MSMEG0824	Conserved hypothetical protein	conserved hypotheticals	General function prediction only	Not assigned to any KEGG category
Gene256	Rv0422c	thiD	M.aurum_04979	MMAR0734	MSMEG0825	Probable phosphomethylpyrimidine kinase ThiD (HMP-phosphate kinase) (HMP-P kinase)	intermediary metabolism and respiration	Coenzyme transport and metabolism	Metabolism of cofactors and vitamins
Gene257	Rv0423c	thiC	M.aurum_04978	MMAR0735	MSMEG0826	Probable thiamine biosynthesis protein ThiC	intermediary metabolism and respiration	Coenzyme transport and metabolism	Metabolism of cofactors and vitamins
Gene258	Rv0427c	xthA	M.aurum_04972	MMAR0742	MSMEG0829	Probable exodeoxyribonuclease III protein XthA (exonuclease III) (EXO III) (AP endonuclease VI)	information pathways	Replication, recombination and repair	Replication and repair
Gene259	Rv0428c	Rv0428c	M.aurum_04968	MMAR0743	MSMEG0830	GCN5-related N-acetyltransferase	intermediary metabolism and respiration	Not in COGs	Not assigned to any KEGG category
Gene260	Rv0429c	def	M.aurum_04967	MMAR0744	MSMEG0832	Probable polypeptide deformylase Def (PDF) (formylmethionine deformylase)	information pathways	-	Not assigned to any KEGG category
Gene261	Rv0430	Rv0430	M.aurum_04966	MMAR0745	MSMEG0833	Conserved hypothetical protein	conserved hypotheticals	Not in COGs	Not assigned to any KEGG category
Gene262	Rv0431	Rv0431	M.aurum_04965	MMAR0746	MSMEG0834	Putative tuberculin related peptide	cell wall and cell processes	Not in COGs	Not assigned to any KEGG category
Gene263	Rv0432	sodC	M.aurum_04964	MMAR0747	MSMEG0835	Periplasmic superoxide dismutase [Cu-Zn] SodC	virulence, detoxification, adaptation	Inorganic ion transport and metabolism	Not assigned to any KEGG category
Gene264	Rv0433	Rv0433	M.aurum_04963	MMAR0748	MSMEG0836	Conserved hypothetical protein	conserved hypotheticals	Function unknown	Not assigned to any KEGG category
Gene265	Rv0434	Rv0434	M.aurum_04962	MMAR0751	MSMEG0839	Conserved hypothetical protein	conserved hypotheticals	General function prediction only	Not assigned to any KEGG category
Gene266	Rv0435c	Rv0435c	M.aurum_04953	MMAR0752	MSMEG0858	Putative conserved ATPase	cell wall and cell processes	Post-translational modification, protein turnover, and chaperones	Not assigned to any KEGG category
Gene267	Rv0436c	pssA	M.aurum_04952	MMAR0753	MSMEG0860	Probable CDP-diacylglycerol--serine O-phosphatidyltransferase PssA (PS synthase) (phosphatidylserine synthase)	lipid metabolism	Lipid transport and metabolism	Lipid metabolism|Amino acid metabolism
Gene268	Rv0437c	psd	M.aurum_04951	MMAR0754	MSMEG0861	Possible phosphatidylserine decarboxylase Psd (PS decarboxylase)	lipid metabolism	Lipid transport and metabolism	Lipid metabolism
Gene269	Rv0438c	moeA2	M.aurum_04950	MMAR0756	MSMEG0862	Probable molybdopterin biosynthesis protein MoeA2	intermediary metabolism and respiration	Coenzyme transport and metabolism	Not assigned to any KEGG category
Gene270	Rv0439c	Rv0439c	M.aurum_04949	MMAR0757	MSMEG0876	Probable dehydrogenase/reductase	intermediary metabolism and respiration	General function prediction only | Lipid transport and metabolism | Secondary metabolites biosynthesis, transport and catabolism	Not assigned to any KEGG category
Gene271	Rv0440	groEL2	M.aurum_04938	MMAR0759	MSMEG0880	*	virulence, detoxification, adaptation	*	*
Gene272	Rv0443	Rv0443	M.aurum_04931	MMAR0763	MSMEG0887	Conserved protein	conserved hypotheticals	Not in COGs	Not assigned to any KEGG category
Gene273	Rv0455c	Rv0455c	M.aurum_02646	MMAR0777	MSMEG3494	Conserved protein	conserved hypotheticals	Not in COGs	Not assigned to any KEGG category
Gene274	Rv0457c	Rv0457c	M.aurum_04926	MMAR0779	MSMEG0899	Probable peptidase	intermediary metabolism and respiration	Amino acid transport and metabolism	Not assigned to any KEGG category
Gene275	Rv0458	Rv0458	M.aurum_04436	MMAR0780	MSMEG0900	*	intermediary metabolism and respiration	*	*
Gene276	Rv0459	Rv0459	M.aurum_04925	MMAR0781	MSMEG0901	Conserved hypothetical protein	conserved hypotheticals	Function unknown	Not assigned to any KEGG category
Gene277	Rv0462	lpdC	M.aurum_04923	MMAR0785	MSMEG0903	Dihydrolipoamide dehydrogenase LpdC (lipoamide reductase (NADH)) (lipoyl dehydrogenase) (dihydrolipoyl dehydrogenase) (diaphorase)	intermediary metabolism and respiration	Not in COGs	Carbohydrate metabolism|Amino acid metabolism
Gene278	Rv0463	Rv0463	M.aurum_04922	MMAR0786	MSMEG0904	Probable conserved membrane protein	cell wall and cell processes	Not in COGs	Not assigned to any KEGG category
Gene279	Rv0464c	Rv0464c	M.aurum_04921	MMAR0789	MSMEG0905	Conserved protein	conserved hypotheticals	Function unknown	Not assigned to any KEGG category
Gene280	Rv0465c	Rv0465c	M.aurum_04920	MMAR0790	MSMEG0906	Probable transcriptional regulatory protein	regulatory proteins	General function prediction only	Not assigned to any KEGG category
Gene281	Rv0466	Rv0466	M.aurum_04919	MMAR0791	MSMEG0909	Conserved protein	conserved hypotheticals	Lipid transport and metabolism	Not assigned to any KEGG category
Gene282	Rv0467	icl1	M.aurum_04918	MMAR0792	MSMEG0911	*	intermediary metabolism and respiration	*	*
Gene283	Rv0468	fadB2	M.aurum_04917	MMAR0793	MSMEG0912	*	lipid metabolism	*	*
Gene284	Rv0469	umaA	M.aurum_04916	MMAR0794	MSMEG0913	*	lipid metabolism	*	*
Gene285	Rv0472c	Rv0472c	M.aurum_04914	MMAR0797	MSMEG0916	Probable transcriptional regulatory protein (possibly TetR-family)	regulatory proteins	Transcription	Not assigned to any KEGG category
Gene286	Rv0473	Rv0473	M.aurum_04913	MMAR0798	MSMEG0917	Possible conserved transmembrane protein	cell wall and cell processes	Function unknown	Not assigned to any KEGG category
Gene287	Rv0474	Rv0474	M.aurum_04912	MMAR0799	MSMEG0918	*	regulatory proteins	*	*
Gene288	Rv0475	hbhA	M.aurum_04911	MMAR0800	MSMEG0919	*	cell wall and cell processes	*	*
Gene289	Rv0476	Rv0476	M.aurum_04910	MMAR0801	MSMEG0920	Possible conserved transmembrane protein	cell wall and cell processes	Not in COGs	Not assigned to any KEGG category
Gene290	Rv0477	Rv0477	M.aurum_04909	MMAR0802	MSMEG0921	Possible conserved secreted protein	cell wall and cell processes	Not in COGs	Not assigned to any KEGG category
Gene291	Rv0478	deoC	M.aurum_04908	MMAR0803	MSMEG0922	Probable deoxyribose-phosphate aldolase DeoC (phosphodeoxyriboaldolase) (deoxyriboaldolase)	intermediary metabolism and respiration	Nucleotide transport and metabolism	Carbohydrate metabolism
Gene292	Rv0479c	Rv0479c	M.aurum_04907	MMAR0804	MSMEG0923	Probable conserved membrane protein	cell wall and cell processes	Not in COGs	Not assigned to any KEGG category
Gene293	Rv0480c	Rv0480c	M.aurum_04906	MMAR0805	MSMEG0924	Possible amidohydrolase	intermediary metabolism and respiration	General function prediction only	Not assigned to any KEGG category
Gene294	Rv0481c	Rv0481c	M.aurum_04904	MMAR0807	MSMEG0927	Hypothetical protein	conserved hypotheticals	Not in COGs	Not assigned to any KEGG category
Gene295	Rv0482	murB	M.aurum_04903	MMAR0808	MSMEG0928	Probable UDP-N-acetylenolpyruvoylglucosamine reductase MurB (UDP-N-acetylmuramate dehydrogenase)	cell wall and cell processes	Cell wall/membrane/envelope biogenesis	Carbohydrate metabolism|Glycan biosynthesis and metabolism
Gene296	Rv0483	lprQ	M.aurum_04902	MMAR0809	MSMEG0929	Probable conserved lipoprotein LprQ	cell wall and cell processes	Function unknown	Not assigned to any KEGG category
Gene297	Rv0484c	Rv0484c	M.aurum_04901	MMAR0810	MSMEG0930	Probable short-chain type oxidoreductase	intermediary metabolism and respiration	General function prediction only	Not assigned to any KEGG category
Gene298	Rv0485	Rv0485	M.aurum_04900	MMAR0811	MSMEG0932	Possible transcriptional regulatory protein	regulatory proteins	Carbohydrate transport and metabolism | Transcription	Not assigned to any KEGG category
Gene299	Rv0486	mshA	M.aurum_04899	MMAR0812	MSMEG0933	Glycosyltransferase MshA	intermediary metabolism and respiration	Carbohydrate transport and metabolism | Transcription	Not assigned to any KEGG category
Gene300	Rv0487	Rv0487	M.aurum_04898	MMAR0813	MSMEG0934	Conserved hypothetical protein	conserved hypotheticals	Not in COGs	Not assigned to any KEGG category
Gene301	Rv0489	gpm1	M.aurum_04897	MMAR0814	MSMEG0935	Probable phosphoglycerate mutase 1 Gpm1 (phosphoglyceromutase) (PGAM) (BPG-dependent PGAM)	intermediary metabolism and respiration	-	Carbohydrate metabolism|Energy metabolism|Amino acid metabolism
Gene302	Rv0490	senX3	M.aurum_04896	MMAR0815	MSMEG0936	Putative two component sensor histidine kinase SenX3	regulatory proteins	Signal transduction mechanisms	Signal transduction
Gene303	Rv0491	regX3	M.aurum_04895	MMAR0816	MSMEG0937	Two component sensory transduction protein RegX3 (transcriptional regulatory protein) (probably LuxR-family)	regulatory proteins	Signal transduction mechanisms | Transcription	Signal transduction
Gene304	Rv0495c	Rv0495c	M.aurum_04890	MMAR0821	MSMEG0938	Conserved hypothetical protein	conserved hypotheticals	Not in COGs	Not assigned to any KEGG category
Gene305	Rv0496	Rv0496	M.aurum_04889	MMAR0822	MSMEG0939	Conserved hypothetical protein	conserved hypotheticals	Inorganic ion transport and metabolism | Nucleotide transport and metabolism	Nucleotide metabolism
Gene306	Rv0497	Rv0497	M.aurum_04888	MMAR0823	MSMEG0940	Probable conserved transmembrane protein	cell wall and cell processes	Not in COGs	Not assigned to any KEGG category
Gene307	Rv0498	Rv0498	M.aurum_04887	MMAR0824	MSMEG0941	Conserved hypothetical protein	conserved hypotheticals	Carbohydrate transport and metabolism	Not assigned to any KEGG category
Gene308	Rv0499	Rv0499	M.aurum_04886	MMAR0825	MSMEG0942	Conserved hypothetical protein	conserved hypotheticals	Secondary metabolites biosynthesis, transport and catabolism	Not assigned to any KEGG category
Gene309	Rv0500	proC	M.aurum_04885	MMAR0826	MSMEG0943	Probable pyrroline-5-carboxylate reductase ProC (P5CR) (P5C reductase)	intermediary metabolism and respiration	Amino acid transport and metabolism	Amino acid metabolism
Gene310	Rv0500A	Rv0500A	M.aurum_04884	MMAR0827	MSMEG0944	Conserved protein	conserved hypotheticals	Not in COGs	Not assigned to any KEGG category
Gene311	Rv0501	galE2	M.aurum_04883	MMAR0829	MSMEG0946	Possible UDP-glucose 4-epimerase GalE2 (galactowaldenase) (UDP-galactose 4-epimerase) (uridine diphosphate galactose 4-epimerase) (uridine diphospho-galactose 4-epimerase)	intermediary metabolism and respiration	Carbohydrate transport and metabolism | Cell wall/membrane/envelope biogenesis	Carbohydrate metabolism
Gene312	Rv0502	Rv0502	M.aurum_04882	MMAR0830	MSMEG0947	Conserved protein	conserved hypotheticals	Lipid transport and metabolism	Not assigned to any KEGG category
Gene313	Rv0504c	Rv0504c	M.aurum_04881	MMAR0832	MSMEG0948	Conserved protein	conserved hypotheticals	Not in COGs	Not assigned to any KEGG category
Gene314	Rv0505c	serB1	M.aurum_04880	MMAR0833	MSMEG0949	Possible phosphoserine phosphatase SerB1 (PSP) (O-phosphoserine phosphohydrolase) (pspase)	intermediary metabolism and respiration	Amino acid transport and metabolism	Not assigned to any KEGG category
Gene315	Rv0508	Rv0508	M.aurum_04879	MMAR0841	MSMEG0951	Conserved hypothetical protein	conserved hypotheticals	Not in COGs	Not assigned to any KEGG category
Gene316	Rv0509	hemA	M.aurum_04878	MMAR0842	MSMEG0952	Probable glutamyl-tRNA reductase HemA (GLUTR)	intermediary metabolism and respiration	Coenzyme transport and metabolism	Metabolism of cofactors and vitamins
Gene317	Rv0510	hemC	M.aurum_04877	MMAR0843	MSMEG0953	Probable porphobilinogen deaminase HemC (PBG) (hydroxymethylbilane synthase) (HMBS) (pre-uroporphyrinogen synthase)	intermediary metabolism and respiration	Coenzyme transport and metabolism	Metabolism of cofactors and vitamins
Gene318	Rv0511	hemD	M.aurum_04876	MMAR0844	MSMEG0954	Probable uroporphyrin-III C-methyltransferase HemD (uroporphyrinogen III methylase) (urogen III methylase) (SUMT) (urogen III methylase) (UROM)	intermediary metabolism and respiration	Coenzyme transport and metabolism	Metabolism of cofactors and vitamins
Gene319	Rv0512	hemB	M.aurum_04875	MMAR0845	MSMEG0956	Probable delta-aminolevulinic acid dehydratase HemB (porphobilinogen synthase) (ALAD) (ALADH)	intermediary metabolism and respiration	Coenzyme transport and metabolism	Metabolism of cofactors and vitamins
Gene320	Rv0513	Rv0513	M.aurum_04872	MMAR0846	MSMEG0959	*	cell wall and cell processes	*	*
Gene321	Rv0514	Rv0514	M.aurum_04871	MMAR0847	MSMEG0960	Possible transmembrane protein	cell wall and cell processes	Not in COGs	Not assigned to any KEGG category
Gene322	Rv0515	Rv0515	M.aurum_02560	MMAR1213	MSMEG5026	*	insertion seqs and phages	*	*
Gene323	Rv0516c	Rv0516c	M.aurum_05185	MMAR0853	MSMEG0586	Possible anti-anti-sigma factor	information pathways	Signal transduction mechanisms	Not assigned to any KEGG category
Gene324	Rv0517	Rv0517	M.aurum_02651	MMAR0854	MSMEG3490	*	intermediary metabolism and respiration	*	*
Gene325	Rv0518	Rv0518	M.aurum_02652	MMAR0855	MSMEG3489	*	cell wall and cell processes	*	*
Gene326	Rv0522	gabP	M.aurum_02691	MMAR0862	MSMEG5473	Probable GABA permease GabP (4-amino butyrate transport carrier) (GAMA-aminobutyrate permease)	cell wall and cell processes	Amino acid transport and metabolism	Not assigned to any KEGG category
Gene327	Rv0523c	Rv0523c	M.aurum_01164	MMAR3396	MSMEG0967	Conserved protein	conserved hypotheticals	Not in COGs	Not assigned to any KEGG category
Gene328	Rv0524	hemL	M.aurum_04864	MMAR0870	MSMEG0969	Probable glutamate-1-semialdehyde 2,1-aminomutase HemL (GSA) (glutamate-1-semialdehyde aminotransferase) (GSA-at)	intermediary metabolism and respiration	Coenzyme transport and metabolism	Metabolism of cofactors and vitamins
Gene329	Rv0525	Rv0525	M.aurum_04863	MMAR0871	MSMEG0970	Conserved protein	conserved hypotheticals	Carbohydrate transport and metabolism	Not assigned to any KEGG category
Gene330	Rv0526	Rv0526	M.aurum_04862	MMAR0872	MSMEG0971	Possible thioredoxin protein (thiol-disulfide interchange protein)	intermediary metabolism and respiration	Energy production and conversion | Post-translational modification, protein turnover, and chaperones	Not assigned to any KEGG category
Gene331	Rv0527	ccdA	M.aurum_04861	MMAR0873	MSMEG0972	Possible cytochrome C-type biogenesis protein CcdA	intermediary metabolism and respiration	Post-translational modification, protein turnover, and chaperones	Not assigned to any KEGG category
Gene332	Rv0528	Rv0528	M.aurum_04860	MMAR0874	MSMEG0973	Probable conserved transmembrane protein	cell wall and cell processes	Post-translational modification, protein turnover, and chaperones	Not assigned to any KEGG category
Gene333	Rv0529	ccsA	M.aurum_04859	MMAR0875	MSMEG0974	Possible cytochrome C-type biogenesis protein CcsA	intermediary metabolism and respiration	Post-translational modification, protein turnover, and chaperones	Not assigned to any KEGG category
Gene334	Rv0530	Rv0530	M.aurum_04858	MMAR0876	MSMEG0975	Conserved protein	conserved hypotheticals	Cell cycle control, cell division, chromosome partitioning	Not assigned to any KEGG category
Gene335	Rv0530A	Rv0530A	M.aurum_04857	MMAR0877	MSMEG0976	Conserved protein	conserved hypotheticals	Cell cycle control, cell division, chromosome partitioning	Not assigned to any KEGG category
Gene336	Rv0531	Rv0531	M.aurum_04856	MMAR0878	MSMEG0977	Possible conserved membrane protein	cell wall and cell processes	Not in COGs	Not assigned to any KEGG category
Gene337	Rv0534c	menA	M.aurum_04855	MMAR0880	MSMEG0988	1,4-dihydroxy-2-naphthoate octaprenyltransferase MenA (DHNA-octaprenyltransferase)	intermediary metabolism and respiration	Coenzyme transport and metabolism	Metabolism of cofactors and vitamins
Gene338	Rv0535	pnp	M.aurum_04853	MMAR0881	MSMEG0990	Probable 5'-methylthioadenosine phosphorylase Pnp (MTA phosphorylase)	intermediary metabolism and respiration	Nucleotide transport and metabolism	Not assigned to any KEGG category
Gene339	Rv0542c	menE	M.aurum_04846	MMAR0888	MSMEG1062	Possible O-succinylbenzoic acid--CoA ligase MenE (OSB-CoA synthetase) (O-succinylbenzoate-CoA synthase)	intermediary metabolism and respiration	Lipid transport and metabolism | Secondary metabolites biosynthesis, transport and catabolism	Metabolism of cofactors and vitamins
Gene340	Rv0543c	Rv0543c	M.aurum_04845	MMAR0889	MSMEG1063	Conserved protein	conserved hypotheticals	Not in COGs	Not assigned to any KEGG category
Gene341	Rv0545c	pitA	M.aurum_04844	MMAR0891	MSMEG1064	Probable low-affinity inorganic phosphate transporter integral membrane protein PitA	cell wall and cell processes	Inorganic ion transport and metabolism	Not assigned to any KEGG category
Gene342	Rv0546c	Rv0546c	M.aurum_04835	MMAR0892	MSMEG1067	Conserved protein	conserved hypotheticals	General function prediction only	Not assigned to any KEGG category
Gene343	Rv0547c	Rv0547c	M.aurum_04827	MMAR0894	MSMEG1073	Possible oxidoreductase	intermediary metabolism and respiration	General function prediction only	Not assigned to any KEGG category
Gene344	Rv0548c	menB	M.aurum_04826	MMAR0895	MSMEG1075	Naphthoate synthase MenB (dihydroxynaphthoic acid synthetase) (DHNA synthetase)	intermediary metabolism and respiration	Coenzyme transport and metabolism	Metabolism of cofactors and vitamins
Gene345	Rv0551c	fadD8	M.aurum_04815	MMAR0897	MSMEG1098	Probable fatty-acid-CoA ligase FadD8 (fatty-acid-CoA synthetase) (fatty-acid-CoA synthase)	lipid metabolism	Lipid transport and metabolism | Secondary metabolites biosynthesis, transport and catabolism	Not assigned to any KEGG category
Gene346	Rv0552	Rv0552	M.aurum_04812	MMAR0898	MSMEG1102	Conserved protein	conserved hypotheticals	General function prediction only	Not assigned to any KEGG category
Gene347	Rv0553	menC	M.aurum_04809	MMAR0899	MSMEG1103	Probable muconate cycloisomerase MenC (cis,cis-muconate lactonizing enzyme) (MLE)	intermediary metabolism and respiration	Cell wall/membrane/envelope biogenesis | General function prediction only	Metabolism of cofactors and vitamins
Gene348	Rv0554	bpoC	M.aurum_04804	MMAR0900	MSMEG1108	Possible peroxidase BpoC (non-haem peroxidase)	virulence, detoxification, adaptation	General function prediction only	Not assigned to any KEGG category
Gene349	Rv0555	menD	M.aurum_04803	MMAR0901	MSMEG1109	Probable bifunctional menaquinone biosynthesis protein MenD : 2-succinyl-6-hydroxy-2,4-cyclohexadiene-1-carboxylate synthase (SHCHC synthase) + 2-oxoglutarate decarboxylase (alpha- ketoglutarate decarboxylase) (KDC)	intermediary metabolism and respiration	Coenzyme transport and metabolism	Metabolism of cofactors and vitamins
Gene350	Rv0556	Rv0556	M.aurum_04802	MMAR0902	MSMEG1110	Probable conserved transmembrane protein	cell wall and cell processes	Not in COGs	Not assigned to any KEGG category
Gene351	Rv0557	mgtA	M.aurum_04800	MMAR0903	MSMEG1113	Mannosyltransferase MgtA	lipid metabolism	Not in COGs	Not assigned to any KEGG category
Gene352	Rv0558	menH	M.aurum_04798	MMAR0907	MSMEG1115	Probable ubiquinone/menaquinone biosynthesis methyltransferase MenH (2-heptaprenyl-1,4-naphthoquinone methyltransferase)	intermediary metabolism and respiration	-	Metabolism of cofactors and vitamins
Gene353	Rv0559c	Rv0559c	M.aurum_04838	MMAR0908	MSMEG3493	Possible conserved secreted protein	cell wall and cell processes	Not in COGs	Not assigned to any KEGG category
Gene354	Rv0561c	Rv0561c	M.aurum_04793	MMAR0910	MSMEG1132	Possible oxidoreductase	intermediary metabolism and respiration	Energy production and conversion	Not assigned to any KEGG category
Gene355	Rv0562	grcC1	M.aurum_04792	MSMEG1133	MMAR0911	Probable polyprenyl-diphosphate synthase GrcC1 (polyprenyl pyrophosphate synthetase)	intermediary metabolism and respiration	Coenzyme transport and metabolism	Metabolism of terpenoids and polyketides
Gene356	Rv0563	htpX	M.aurum_04792	MMAR0912	MSMEG1134	Probable protease transmembrane protein heat shock protein HtpX	virulence, detoxification, adaptation	Post-translational modification, protein turnover, and chaperones	Not assigned to any KEGG category
Gene357	Rv0564c	gpdA1	M.aurum_04790	MMAR0915	MSMEG1140	Probable glycerol-3-phosphate dehydrogenase [NAD(P)+] GpdA1 (NAD(P)H-dependent glycerol-3-phosphate dehydrogenase) (NAD(P)H-dependent dihydroxyacetone-phosphate reductase)	lipid metabolism	-	Lipid metabolism
Gene358	Rv0565c	Rv0565c	M.aurum_03960	MMAR0917	MSMEG2038	Probable monooxygenase	intermediary metabolism and respiration	Inorganic ion transport and metabolism	Metabolism of terpenoids and polyketides|Xenobiotics biodegradation and metabolism
Gene359	Rv0566c	Rv0566c	M.aurum_04778	MMAR0920	MSMEG1165	Conserved protein	conserved hypotheticals	Function unknown	Not assigned to any KEGG category
Gene360	Rv0568	cyp135B1	M.aurum_02588	MMAR0938	MSMEG1213	Possible cytochrome P450 135B1 Cyp135B1	intermediary metabolism and respiration	Secondary metabolites biosynthesis, transport and catabolism	Metabolism of terpenoids and polyketides|Xenobiotics biodegradation and metabolism
Gene361	Rv0576	Rv0576	M.aurum_04233	MMAR0942	MSMEG6832	Probable transcriptional regulatory protein (possibly ArsR-family)	regulatory proteins	Function unknown	Not assigned to any KEGG category
Gene362	Rv0583c	lpqN	M.aurum_01060	MMAR0950	MSMEG5456	Probable conserved lipoprotein LpqN	cell wall and cell processes	Not in COGs	Not assigned to any KEGG category
Gene363	Rv0585c	Rv0585c	M.aurum_04709	MMAR0953	MSMEG1199	Probable conserved integral membrane protein	cell wall and cell processes	Function unknown	Not assigned to any KEGG category
Gene364	Rv0589	mce2A	M.aurum_05531	MMAR4883	MSMEG0134	Mce-family protein Mce2A	virulence, detoxification, adaptation	Secondary metabolites biosynthesis, transport and catabolism	Membrane transport
Gene365	Rv0592	mce2D	M.aurum_05528	MMAR0415	MSMEG0137	*	virulence, detoxification, adaptation	*	*
Gene366	Rv0593	lprL	M.aurum_05527	MMAR0416	MSMEG0138	Possible Mce-family lipoprotein LprL (Mce-family lipoprotein Mce2E)	cell wall and cell processes	Secondary metabolites biosynthesis, transport and catabolism	Membrane transport
Gene367	Rv0618	galTa	M.aurum_04087	MMAR0940	MSMEG3691	Probable galactose-1-phosphate uridylyltransferase GalTa [first part]	intermediary metabolism and respiration	Energy production and conversion	Not assigned to any KEGG category
Gene368	Rv0620	galK	M.aurum_04088	MMAR0941	MSMEG3692	Probable galactokinase GalK (galactose kinase)	intermediary metabolism and respiration	Carbohydrate transport and metabolism	Carbohydrate metabolism
Gene369	Rv0625c	Rv0625c	M.aurum_01950	MMAR3541	MSMEG2840	Probable conserved transmembrane protein	cell wall and cell processes	Function unknown	Not assigned to any KEGG category
Gene370	Rv0629c	recD	M.aurum_04697	MMAR0956	MSMEG1325	Probable exonuclease V (alpha chain) RecD (exodeoxyribonuclease V alpha chain) (exodeoxyribonuclease V polypeptide)	information pathways	Replication, recombination and repair	Replication and repair
Gene371	Rv0630c	recB	M.aurum_04696	MMAR0957	MSMEG1327	Probable exonuclease V (beta chain) RecB (exodeoxyribonuclease V beta chain)(exodeoxyribonuclease V polypeptide) (chi-specific endonuclease)	information pathways	Replication, recombination and repair	Replication and repair
Gene372	Rv0631c	recC	M.aurum_04695	MMAR0958	MSMEG1328	Probable exonuclease V (gamma chain) RecC (exodeoxyribonuclease V gamma chain)(exodeoxyribonuclease V polypeptide)	information pathways	Replication, recombination and repair	Replication and repair
Gene373	Rv0632c	echA3	M.aurum_04693	MMAR0962	MSMEG1331	Probable enoyl-CoA hydratase EchA3 (enoyl hydrase) (unsaturated acyl-CoA hydratase) (crotonase)	lipid metabolism	Lipid transport and metabolism	Carbohydrate metabolism|Lipid metabolism|Amino acid metabolism|Metabolism of other amino acids|Metabolism of terpenoids and polyketides|Xenobiotics biodegradation and metabolism
Gene374	Rv0633c	Rv0633c	M.aurum_04692	MMAR0963	MSMEG1332	Possible exported protein	cell wall and cell processes	Not in COGs	Not assigned to any KEGG category
Gene375	Rv0634B	rpmG2	M.aurum_04682	MMAR0967	MSMEG1339	Possible glyoxalase II (hydroxyacylglutathione hydrolase) (GLX II)	information pathways	-	Not assigned to any KEGG category
Gene376	Rv0634c	Rv0634c	M.aurum_04688	MMAR0965	MSMEG1334	Unknown protein	virulence, detoxification, adaptation	General function prediction only	Not assigned to any KEGG category
Gene377	Rv0635	hadA	M.aurum_04681	MMAR0968	MSMEG1340	(3R)-hydroxyacyl-ACP dehydratase subunit HadA	intermediary metabolism and respiration	-	Not assigned to any KEGG category
Gene378	Rv0636	hadB	M.aurum_04680	MMAR0969	MSMEG1341	(3R)-hydroxyacyl-ACP dehydratase subunit HadB	intermediary metabolism and respiration	-	Not assigned to any KEGG category
Gene379	Rv0637	hadC	M.aurum_04679	MMAR0970	MSMEG1342	(3R)-hydroxyacyl-ACP dehydratase subunit HadC	intermediary metabolism and respiration	-	Not assigned to any KEGG category
Gene380	Rv0638	secE1	M.aurum_04677	MMAR0971	MSMEG1344	Probable preprotein translocase SecE1	cell wall and cell processes	-	Folding, sorting and degradation|Membrane transport
Gene381	Rv0639	nusG	M.aurum_04676	MMAR0972	MSMEG1345	Probable transcription antitermination protein NusG	information pathways	Transcription	Not assigned to any KEGG category
Gene382	Rv0640	rplK	M.aurum_04675	MMAR0973	MSMEG1346	50S ribosomal protein L11 RplK	information pathways	-	Translation
Gene383	Rv0641	rplA	M.aurum_04674	MMAR0974	MSMEG1347	50S ribosomal protein L1 RplA	information pathways	-	Translation
Gene384	Rv0646c	lipG	M.aurum_04655	MMAR0981	MSMEG1352	Probable lipase/esterase LipG	intermediary metabolism and respiration	General function prediction only	Not assigned to any KEGG category
Gene385	Rv0647c	Rv0647c	M.aurum_04654	MMAR0982	MSMEG1353	Conserved protein	conserved hypotheticals	General function prediction only	Not assigned to any KEGG category
Gene386	Rv0648	Rv0648	M.aurum_04632	MMAR0985	MSMEG1361	Alpha-mannosidase	intermediary metabolism and respiration	Carbohydrate transport and metabolism	Not assigned to any KEGG category
Gene387	Rv0649	fabD2	M.aurum_04631	MMAR0986	MSMEG1362	Possible malonyl CoA-acyl carrier protein transacylase FabD2 (MCT)	lipid metabolism	Not in COGs	Lipid metabolism
Gene388	Rv0650	Rv0650	M.aurum_04630	MMAR0987	MSMEG1363	Possible sugar kinase	intermediary metabolism and respiration	Carbohydrate transport and metabolism | Transcription	Carbohydrate metabolism|Biosynthesis of other secondary metabolites
Gene389	Rv0651	rplJ	M.aurum_04629	MMAR0990	MSMEG1364	50S ribosomal protein L10 RplJ	information pathways	-	Translation
Gene390	Rv0652	rplL	M.aurum_04628	MMAR0991	MSMEG1365	50S ribosomal protein L7/L12 RplL (SA1)	information pathways	-	Translation
Gene391	Rv0654	Rv0654	M.aurum_01350	MMAR0993	MSMEG6224	*	intermediary metabolism and respiration	*	*
Gene392	Rv0655	mkl	M.aurum_04627	MMAR0994	MSMEG1366	Possible ribonucleotide-transport ATP-binding protein ABC transporter Mkl	cell wall and cell processes	Secondary metabolites biosynthesis, transport and catabolism	Membrane transport
Gene393	Rv0667	rpoB	M.aurum_04626	MMAR0995	MSMEG1367	*	information pathways	*	*
Gene394	Rv0668	rpoC	M.aurum_04625	MMAR0996	MSMEG1368	*	information pathways	*	*
Gene395	Rv0670	end	M.aurum_04622	MMAR0999	MSMEG1383	Probable endonuclease IV End (endodeoxyribonuclease IV) (apurinase)	information pathways	Replication, recombination and repair	Replication and repair
Gene396	Rv0672	fadE8	M.aurum_04619	MMAR1001	MSMEG1387	Probable acyl-CoA dehydrogenase FadE8	lipid metabolism	Lipid transport and metabolism	Not assigned to any KEGG category
Gene397	Rv0673	echA4	M.aurum_04618	MMAR1002	MSMEG1388	Possible enoyl-CoA hydratase EchA4 (enoyl hydrase) (unsaturated acyl-CoA hydratase) (crotonase)	lipid metabolism	Lipid transport and metabolism	Carbohydrate metabolism|Lipid metabolism|Amino acid metabolism|Metabolism of other amino acids|Metabolism of terpenoids and polyketides|Xenobiotics biodegradation and metabolism
Gene398	Rv0674	Rv0674	M.aurum_04617	MMAR1003	MSMEG1389	Conserved hypothetical protein	conserved hypotheticals	Transcription	Not assigned to any KEGG category
Gene399	Rv0675	echA5	M.aurum_04616	MMAR1004	MSMEG1390	Probable enoyl-CoA hydratase EchA5 (enoyl hydrase) (unsaturated acyl-CoA hydratase) (crotonase)	lipid metabolism	Lipid transport and metabolism	Carbohydrate metabolism|Lipid metabolism|Amino acid metabolism|Metabolism of other amino acids|Metabolism of terpenoids and polyketides|Xenobiotics biodegradation and metabolism
Gene400	Rv0676c	mmpL5	M.aurum_02648	MMAR1005	MSMEG0225	Probable conserved transmembrane transport protein MmpL5	cell wall and cell processes	General function prediction only	Not assigned to any KEGG category
Gene401	Rv0677c	mmpS5	M.aurum_00067	MMAR1006	MSMEG0226	Possible conserved membrane protein MmpS5	cell wall and cell processes	Not in COGs	Not assigned to any KEGG category
Gene402	Rv0679c	Rv0679c	M.aurum_04614	MMAR1008	MSMEG1393	Conserved threonine rich protein	conserved hypotheticals	Not in COGs	Not assigned to any KEGG category
Gene403	Rv0680c	Rv0680c	M.aurum_04612	MMAR1009	MSMEG1394	Probable conserved transmembrane protein	cell wall and cell processes	Not in COGs	Not assigned to any KEGG category
Gene404	Rv0681	Rv0681	M.aurum_04609	MMAR1010	MSMEG1397	Probable transcriptional regulatory protein (possibly TetR-family)	regulatory proteins	Transcription	Not assigned to any KEGG category
Gene405	Rv0682	rpsL	M.aurum_04608	MMAR1011	MSMEG1398	30S ribosomal protein S12 RpsL	information pathways	-	Translation
Gene406	Rv0683	rpsG	M.aurum_04607	MMAR1012	MSMEG1399	30S ribosomal protein S7 RpsG	information pathways	-	Translation
Gene407	Rv0684	fusA1	M.aurum_04606	MMAR1013	MSMEG6535	Probable elongation factor G FusA1 (EF-G)	information pathways	-	Not assigned to any KEGG category
Gene408	Rv0685	tuf	M.aurum_04604	MMAR1014	MSMEG1401	Probable iron-regulated elongation factor TU Tuf (EF-TU)	information pathways	-	Not assigned to any KEGG category
Gene409	Rv0686	Rv0686	M.aurum_04597	MMAR1015	MSMEG1406	Probable membrane protein	cell wall and cell processes	Not in COGs	Not assigned to any KEGG category
Gene410	Rv0687	Rv0687	M.aurum_04592	MMAR1016	MSMEG1410	Probable short-chain type dehydrogenase/reductase	intermediary metabolism and respiration	-	Not assigned to any KEGG category
Gene411	Rv0688	Rv0688	M.aurum_04588	MMAR1017	MSMEG1416	Putative ferredoxin reductase	intermediary metabolism and respiration	Energy production and conversion	Not assigned to any KEGG category
Gene412	Rv0691c	Rv0691c	M.aurum_04585	MMAR1019	MSMEG1420	Mycofactocin precursor protein	regulatory proteins	Transcription	Not assigned to any KEGG category
Gene413	Rv0692	Rv0692	M.aurum_04583	MMAR1020	MSMEG1422	Conserved hypothetical protein	conserved hypotheticals	Not in COGs	Not assigned to any KEGG category
Gene414	Rv0693	pqqE	M.aurum_04582	MMAR1021	MSMEG1423	Probable coenzyme PQQ synthesis protein E PqqE (coenzyme PQQ synthesis protein III)	intermediary metabolism and respiration	General function prediction only	Not assigned to any KEGG category
Gene415	Rv0694	lldD1	M.aurum_04581	MMAR1022	MSMEG1424	Possible L-lactate dehydrogenase (cytochrome) LldD1	intermediary metabolism and respiration	Energy production and conversion	Not assigned to any KEGG category
Gene416	Rv0695	Rv0695	M.aurum_04580	MMAR1023	MSMEG1425	Conserved hypothetical protein	conserved hypotheticals	General function prediction only	Not assigned to any KEGG category
Gene417	Rv0696	Rv0696	M.aurum_04579	MMAR1024	MSMEG1426	Probable membrane sugar transferase	intermediary metabolism and respiration	Cell wall/membrane/envelope biogenesis	Not assigned to any KEGG category
Gene418	Rv0697	Rv0697	M.aurum_04578	MMAR1025	MSMEG1428	Probable dehydrogenase	intermediary metabolism and respiration	Amino acid transport and metabolism	Not assigned to any KEGG category
Gene419	Rv0700	rpsJ	M.aurum_04571	MMAR1030	MSMEG1435	30S ribosomal protein S10 RpsJ (transcription antitermination factor NusE)	information pathways	-	Translation
Gene420	Rv0701	rplC	M.aurum_04570	MMAR1031	MSMEG1436	50S ribosomal protein L3 RplC	information pathways	-	Translation
Gene421	Rv0702	rplD	M.aurum_04568	MMAR1032	MSMEG1437	50S ribosomal protein L4 RplD	information pathways	-	Translation
Gene422	Rv0703	rplW	M.aurum_04567	MMAR1033	MSMEG1438	50S ribosomal protein L23 RplW	information pathways	-	Translation
Gene423	Rv0704	rplB	M.aurum_04566	MMAR1034	MSMEG1439	50S ribosomal protein L2 RplB	information pathways	-	Translation
Gene424	Rv0705	rpsS	M.aurum_04565	MMAR1035	MSMEG1440	30S ribosomal protein S19 RpsS	information pathways	-	Translation
Gene425	Rv0706	rplV	M.aurum_04564	MMAR1036	MSMEG1441	50S ribosomal protein L22 RplV	information pathways	-	Translation
Gene426	Rv0707	rpsC	M.aurum_04563	MMAR1037	MSMEG1442	30S ribosomal protein S3 RpsC	information pathways	-	Translation
Gene427	Rv0708	rplP	M.aurum_04562	MMAR1038	MSMEG1443	50S ribosomal protein L16 RplP	information pathways	-	Translation
Gene428	Rv0709	rpmC	M.aurum_04561	MMAR1039	MSMEG1444	50S ribosomal protein L29 RpmC	information pathways	-	Translation
Gene429	Rv0710	rpsQ	M.aurum_04560	MMAR1040	MSMEG1445	30S ribosomal protein S17 RpsQ	information pathways	-	Translation
Gene430	Rv0711	atsA	M.aurum_04555	MMAR1041	MSMEG1451	Possible arylsulfatase AtsA (aryl-sulfate sulphohydrolase) (arylsulphatase)	intermediary metabolism and respiration	Inorganic ion transport and metabolism	Lipid metabolism
Gene431	Rv0712	Rv0712	M.aurum_04553	MMAR1043	MSMEG1452	Conserved protein	conserved hypotheticals	Function unknown	Not assigned to any KEGG category
Gene432	Rv0714	rplN	M.aurum_04552	MMAR1045	MSMEG1465	50S ribosomal protein L14 RplN	information pathways	-	Translation
Gene433	Rv0715	rplX	M.aurum_04551	MMAR1046	MSMEG1466	50S ribosomal protein L24 RplX	information pathways	-	Translation
Gene434	Rv0716	rplE	M.aurum_04550	MMAR1047	MSMEG1467	50S ribosomal protein L5 RplE	information pathways	-	Translation
Gene435	Rv0717	rpsN1	M.aurum_04549	MMAR1048	MSMEG1468	30S ribosomal protein S14 RpsN1	information pathways	-	Translation
Gene436	Rv0718	rpsH	M.aurum_04548	MMAR1049	MSMEG1469	30S ribosomal protein S8 RpsH	information pathways	-	Translation
Gene437	Rv0719	rplF	M.aurum_04547	MMAR1050	MSMEG1470	50S ribosomal protein L6 RplF	information pathways	-	Translation
Gene438	Rv0720	rplR	M.aurum_04546	MMAR1051	MSMEG1471	50S ribosomal protein L18 RplR	information pathways	-	Translation
Gene439	Rv0721	rpsE	M.aurum_04545	MMAR1052	MSMEG1472	30S ribosomal protein S5 RpsE	information pathways	-	Translation
Gene440	Rv0722	rpmD	M.aurum_04544	MMAR1053	MSMEG1473	50S ribosomal protein L30 RpmD	information pathways	-	Translation
Gene441	Rv0723	rplO	M.aurum_04543	MMAR1054	MSMEG1474	50S ribosomal protein L15 RplO	information pathways	-	Translation
Gene442	Rv0724	sppA	M.aurum_04542	MMAR1056	MSMEG1476	Possible protease IV SppA (endopeptidase IV) (signal peptide peptidase)	cell wall and cell processes	Intracellular trafficking, secretion, and vesicular transport | Post-translational modification, protein turnover, and chaperones	Not assigned to any KEGG category
Gene443	Rv0729	xylB	M.aurum_03009	MMAR1066	MSMEG3113	Possible D-xylulose kinase XylB (xylulokinase) (xylulose kinase)	intermediary metabolism and respiration	Carbohydrate transport and metabolism	Carbohydrate metabolism
Gene444	Rv0730	Rv0730	M.aurum_02636	MMAR1067	MSMEG6565	*	intermediary metabolism and respiration	*	*
Gene445	Rv0731c	Rv0731c	M.aurum_04538	MMAR1069	MSMEG1482	Possible S-adenosylmethionine-dependent methyltransferase	lipid metabolism	Secondary metabolites biosynthesis, transport and catabolism	Not assigned to any KEGG category
Gene446	Rv0732	secY	M.aurum_04537	MMAR1070	MSMEG1483	*	cell wall and cell processes	*	*
Gene447	Rv0733	adk	M.aurum_04536	MMAR1071	MSMEG1484	*	intermediary metabolism and respiration	*	*
Gene448	Rv0734	mapA	M.aurum_04535	MMAR1072	MSMEG1485	*	intermediary metabolism and respiration	*	*
Gene449	Rv0735	sigL	M.aurum_04534	MMAR1073	MSMEG1486	*	information pathways	*	*
Gene450	Rv0736	rslA	M.aurum_04533	MMAR1074	MSMEG1487	*	information pathways	*	*
Gene451	Rv0737	Rv0737	M.aurum_04528	MMAR1075	MSMEG1492	Possible transcriptional regulatory protein	regulatory proteins	Transcription	Not assigned to any KEGG category
Gene452	Rv0751c	mmsB	M.aurum_04524	MMAR1077	MSMEG1496	Probable 3-hydroxyisobutyrate dehydrogenase MmsB (hibadh)	intermediary metabolism and respiration	Lipid transport and metabolism	Amino acid metabolism
Gene453	Rv0752c	fadE9	M.aurum_04523	MMAR1078	MSMEG1497	Probable acyl-CoA dehydrogenase FadE9	lipid metabolism	Lipid transport and metabolism	Metabolism of terpenoids and polyketides
Gene454	Rv0753c	mmsA	M.aurum_04522	MMAR1079	MSMEG1498	Probable methylmalonate-semialdehyde dehydrogenase MmsA (methylmalonic acid semialdehyde dehydrogenase) (MMSDH)	intermediary metabolism and respiration	Energy production and conversion	Carbohydrate metabolism|Amino acid metabolism|Metabolism of other amino acids
Gene455	Rv0756c	Rv0756c	M.aurum_00718	MMAR4943	MSMEG5873	Unknown protein	conserved hypotheticals	Not in COGs	Not assigned to any KEGG category
Gene456	Rv0757	phoP	M.aurum_00719	MMAR4942	MSMEG5872	Possible two component system response transcriptional positive regulator PhoP	regulatory proteins	Signal transduction mechanisms | Transcription	Not assigned to any KEGG category
Gene457	Rv0758	phoR	M.aurum_00720	MMAR4941	MSMEG5870	Possible two component system response sensor kinase membrane associated PhoR	regulatory proteins	Signal transduction mechanisms	Not assigned to any KEGG category
Gene458	Rv0759c	Rv0759c	M.aurum_00721	MMAR4940	MSMEG5871	Conserved hypothetical protein	conserved hypotheticals	Carbohydrate transport and metabolism | General function prediction only | Nucleotide transport and metabolism	Not assigned to any KEGG category
Gene459	Rv0760c	Rv0760c	M.aurum_00724	MMAR4937	MSMEG5867	Conserved protein	conserved hypotheticals	Not in COGs	Xenobiotics biodegradation and metabolism
Gene460	Rv0761c	adhB	M.aurum_00725	MMAR4935	MSMEG5866	Possible zinc-containing alcohol dehydrogenase NAD dependent AdhB	intermediary metabolism and respiration	Energy production and conversion	Carbohydrate metabolism|Energy metabolism|Lipid metabolism|Amino acid metabolism|Xenobiotics biodegradation and metabolism
Gene461	Rv0762c	Rv0762c	M.aurum_00726	MMAR4934	MSMEG5865	Conserved hypothetical protein	conserved hypotheticals	Not in COGs	Not assigned to any KEGG category
Gene462	Rv0763c	Rv0763c	M.aurum_00727	MMAR4933	MSMEG5864	Possible ferredoxin	intermediary metabolism and respiration	Energy production and conversion	Not assigned to any KEGG category
Gene463	Rv0764c	cyp51	M.aurum_00728	MMAR4932	MSMEG5863	Cytochrome P450 51 Cyp51 (CYPL1) (P450-L1A1) (sterol 14-alpha demethylase) (lanosterol 14-alpha demethylase) (P450-14DM)	intermediary metabolism and respiration	Secondary metabolites biosynthesis, transport and catabolism	Lipid metabolism
Gene464	Rv0765c	Rv0765c	M.aurum_00729	MMAR4931	MSMEG5862	Probable oxidoreductase	intermediary metabolism and respiration	General function prediction only	Not assigned to any KEGG category
Gene465	Rv0766c	cyp123	M.aurum_00730	MMAR4930	MSMEG5861	Probable cytochrome P450 123 Cyp123	intermediary metabolism and respiration	Secondary metabolites biosynthesis, transport and catabolism	Metabolism of terpenoids and polyketides|Xenobiotics biodegradation and metabolism
Gene466	Rv0767c	Rv0767c	M.aurum_00731	MMAR4929	MSMEG5860	Conserved hypothetical protein	conserved hypotheticals	Not in COGs	Not assigned to any KEGG category
Gene467	Rv0768	aldA	M.aurum_00732	MMAR4928	MSMEG5859	Probable aldehyde dehydrogenase NAD dependent AldA (aldehyde dehydrogenase [NAD+])	intermediary metabolism and respiration	Energy production and conversion	Carbohydrate metabolism|Lipid metabolism|Amino acid metabolism|Metabolism of other amino acids|Metabolism of terpenoids and polyketides|Xenobiotics biodegradation and metabolism
Gene468	Rv0769	Rv0769	M.aurum_00733	MMAR4927	MSMEG5858	Probable dehydrogenase/reductase	intermediary metabolism and respiration	General function prediction only | Lipid transport and metabolism | Secondary metabolites biosynthesis, transport and catabolism	Lipid metabolism|Metabolism of cofactors and vitamins
Gene469	Rv0770	Rv0770	M.aurum_00734	MMAR4926	MSMEG5857	Probable dehydrogenase/reductase	intermediary metabolism and respiration	Lipid transport and metabolism	Not assigned to any KEGG category
Gene470	Rv0771	Rv0771	M.aurum_00735	MMAR4925	MSMEG5856	Possible 4-carboxymuconolactone decarboxylase (CMD)	intermediary metabolism and respiration	Function unknown	Xenobiotics biodegradation and metabolism
Gene471	Rv0772	purD	M.aurum_00739	MMAR4924	MSMEG5852	Probable phosphoribosylamine--glycine ligase PurD (GARS) (glycinamide ribonucleotide synthetase) (phosphoribosylglycinamide synthetase) (5'-phosphoribosylglycinamide synthetase)	intermediary metabolism and respiration	Nucleotide transport and metabolism	Nucleotide metabolism
Gene472	Rv0774c	Rv0774c	M.aurum_00740	MMAR4919	MSMEG5851	Probable conserved exported protein	cell wall and cell processes	General function prediction only	Not assigned to any KEGG category
Gene473	Rv0775	Rv0775	M.aurum_00741	MMAR4918	MSMEG5850	Conserved hypothetical protein	conserved hypotheticals	Function unknown	Not assigned to any KEGG category
Gene474	Rv0777	purB	M.aurum_00743	MMAR4916	MSMEG5847	Probable adenylosuccinate lyase PurB (adenylosuccinase) (ASL) (ASASE)	intermediary metabolism and respiration	Nucleotide transport and metabolism	Nucleotide metabolism|Amino acid metabolism
Gene475	Rv0778	cyp126	M.aurum_00744	MMAR4915	MSMEG5846	Possible cytochrome P450 126 Cyp126	intermediary metabolism and respiration	Secondary metabolites biosynthesis, transport and catabolism	Not assigned to any KEGG category
Gene476	Rv0779c	Rv0779c	M.aurum_00746	MMAR4910	MSMEG5842	Possible conserved transmembrane protein	cell wall and cell processes	Not in COGs	Not assigned to any KEGG category
Gene477	Rv0780	purC	M.aurum_00747	MMAR4909	MSMEG5841	Phosphoribosylaminoimidazole- succinocarboxamide synthase PurC (SAICAR synthetase)	intermediary metabolism and respiration	Not in COGs	Nucleotide metabolism
Gene478	Rv0782	ptrBb	M.aurum_00748	MMAR4908	MSMEG5839	Probable protease II PtrBb [second part] (oligopeptidase B)	intermediary metabolism and respiration	Amino acid transport and metabolism	Not assigned to any KEGG category
Gene479	Rv0784	Rv0784	M.aurum_00751	MMAR4904	MSMEG5836	Conserved hypothetical protein	conserved hypotheticals	General function prediction only	Not assigned to any KEGG category
Gene480	Rv0785	Rv0785	M.aurum_00752	MMAR4632	MSMEG5835	Conserved protein	conserved hypotheticals	General function prediction only	Not assigned to any KEGG category
Gene481	Rv0786c	Rv0786c	M.aurum_00754	MMAR4901	MSMEG5834	Conserved protein	conserved hypotheticals	Not in COGs	Not assigned to any KEGG category
Gene482	Rv0787A	Rv0787A	M.aurum_00755	MMAR4898	MSMEG5832	Conserved protein	conserved hypotheticals	Nucleotide transport and metabolism	Nucleotide metabolism
Gene483	Rv0788	purQ	M.aurum_00756	MMAR4897	MSMEG5831	Probable phosphoribosylformylglycinamidine synthase I PURG (FGAM synthase I)	intermediary metabolism and respiration	Nucleotide transport and metabolism	Nucleotide metabolism
Gene484	Rv0791c	Rv0791c	M.aurum_00838	MMAR2559	MSMEG0702	Conserved protein	conserved hypotheticals	Energy production and conversion	Not assigned to any KEGG category
Gene485	Rv0792c	Rv0792c	M.aurum_01781	MMAR2560	MSMEG2323	Probable transcriptional regulatory protein (probably GntR-family)	regulatory proteins	Transcription	Not assigned to any KEGG category
Gene486	Rv0798c	cfp29	M.aurum_00757	MMAR4893	MSMEG5830	29 KDa antigen CFP29	virulence, detoxification, adaptation	Function unknown	Not assigned to any KEGG category
Gene487	Rv0799c	Rv0799c	M.aurum_00758	MMAR4892	MSMEG5829	Conserved protein	conserved hypotheticals	Inorganic ion transport and metabolism	Not assigned to any KEGG category
Gene488	Rv0800	pepC	M.aurum_00759	MMAR4891	MSMEG5828	Probable aminopeptidase PepC	intermediary metabolism and respiration	Amino acid transport and metabolism	Not assigned to any KEGG category
Gene489	Rv0801	Rv0801	M.aurum_00762	MMAR4890	MSMEG5827	Conserved protein	conserved hypotheticals	Not in COGs	Not assigned to any KEGG category
Gene490	Rv0803	purL	M.aurum_00763	MMAR4888	MSMEG5824	Phosphoribosylformylglycinamidine synthase II PurL (FGAM synthase II)	intermediary metabolism and respiration	Nucleotide transport and metabolism	Nucleotide metabolism
Gene491	Rv0807	Rv0807	M.aurum_00767	MMAR4882	MSMEG5817	Conserved hypothetical protein	conserved hypotheticals	Not in COGs	Not assigned to any KEGG category
Gene492	Rv0808	purF	M.aurum_00768	MMAR4881	MSMEG5800	Amidophosphoribosyltransferase PurF (glutamine phosphoribosylpyrophosphate amidotransferase) (ATASE) (gpatase)	intermediary metabolism and respiration	Nucleotide transport and metabolism	Nucleotide metabolism|Amino acid metabolism
Gene493	Rv0809	purM	M.aurum_00770	MMAR4880	MSMEG5798	Probable phosphoribosylformylglycinamidine CYCLO-ligase PurM (AIRS) (phosphoribosyl-aminoimidazole synthetase) (air synthase)	intermediary metabolism and respiration	Nucleotide transport and metabolism	Nucleotide metabolism
Gene494	Rv0810c	Rv0810c	M.aurum_00771	MMAR4879	MSMEG5797	Conserved hypothetical protein	conserved hypotheticals	Not in COGs	Not assigned to any KEGG category
Gene495	Rv0811c	Rv0811c	M.aurum_00772	MMAR4878	MSMEG5796	Conserved protein	conserved hypotheticals	General function prediction only	Not assigned to any KEGG category
Gene496	Rv0812	Rv0812	M.aurum_00773	MMAR4873	MSMEG5795	*	intermediary metabolism and respiration	*	*
Gene497	Rv0813c	Rv0813c	M.aurum_00774	MMAR4871	MSMEG5792	Conserved protein	conserved hypotheticals	Not in COGs	Not assigned to any KEGG category
Gene498	Rv0816c	thiX	M.aurum_00779	MMAR3647	MSMEG5786	Probable thioredoxin ThiX	intermediary metabolism and respiration	Energy production and conversion | Post-translational modification, protein turnover, and chaperones	Not assigned to any KEGG category
Gene499	Rv0817c	Rv0817c	M.aurum_00780	MMAR4866	MSMEG5785	Probable conserved exported protein	cell wall and cell processes	Not in COGs	Not assigned to any KEGG category
Gene500	Rv0818	Rv0818	M.aurum_00781	MMAR4865	MSMEG5784	*	regulatory proteins	*	*
Gene501	Rv0820	phoT	M.aurum_00786	MMAR4860	MSMEG5779	*	cell wall and cell processes	*	*
Gene502	Rv0821c	phoY2	M.aurum_00787	MMAR4859	MSMEG5776	Probable phosphate-transport system transcriptional regulatory protein PhoY2	cell wall and cell processes	Inorganic ion transport and metabolism	Not assigned to any KEGG category
Gene503	Rv0822c	Rv0822c	M.aurum_00788	MMAR4858	MSMEG5775	Conserved protein	conserved hypotheticals	Transcription	Not assigned to any KEGG category
Gene504	Rv0823c	Rv0823c	M.aurum_00790	MMAR4857	MSMEG5774	Possible transcriptional regulatory protein	regulatory proteins	-	Not assigned to any KEGG category
Gene505	Rv0824c	desA1	M.aurum_00791	MMAR4856	MSMEG5773	Probable acyl-[acyl-carrier protein] desaturase DesA1 (acyl-[ACP] desaturase) (stearoyl-ACP desaturase) (protein Des)	lipid metabolism	Not in COGs	Lipid metabolism
Gene506	Rv0825c	Rv0825c	M.aurum_00792	MMAR4855	MSMEG5768	Conserved protein	conserved hypotheticals	Not in COGs	Not assigned to any KEGG category
Gene507	Rv0826	Rv0826	M.aurum_00793	MMAR4854	MSMEG5767	Conserved hypothetical protein	conserved hypotheticals	Function unknown	Not assigned to any KEGG category
Gene508	Rv0838	lpqR	M.aurum_04613	MMAR4800	MSMEG5879	Probable conserved lipoprotein LpqR	cell wall and cell processes	Cell wall/membrane/envelope biogenesis	Signal transduction|Drug resistance
Gene509	Rv0844c	narL	M.aurum_05558	MMAR4782	MSMEG0105	Possible nitrate/nitrite response transcriptional regulatory protein NarL	regulatory proteins	Signal transduction mechanisms | Transcription	Signal transduction
Gene510	Rv0845	Rv0845	M.aurum_05557	MMAR4781	MSMEG0106	Possible two component sensor kinase	regulatory proteins	Signal transduction mechanisms	Not assigned to any KEGG category
Gene511	Rv0851c	Rv0851c	M.aurum_02080	MMAR4755	MSMEG1760	Probable short-chain type dehydrogenase/reductase	intermediary metabolism and respiration	General function prediction only	Not assigned to any KEGG category
Gene512	Rv0852	fadD16	M.aurum_02612	MMAR4685	MSMEG3566	Possible fatty-acid-CoA ligase FadD16 (fatty-acid-CoA synthetase) (fatty-acid-CoA synthase)	lipid metabolism	Lipid transport and metabolism	Not assigned to any KEGG category
Gene513	Rv0854	Rv0854	M.aurum_00810	MMAR4682	MSMEG5736	Conserved protein	conserved hypotheticals	Not in COGs	Not assigned to any KEGG category
Gene514	Rv0858c	dapC	M.aurum_00820	MMAR4678	MSMEG5725	Probable N-succinyldiaminopimelate aminotransferase DapC (DAP-at)	intermediary metabolism and respiration	Not in COGs	Amino acid metabolism
Gene515	Rv0859	fadA	M.aurum_00576	MMAR4677	MSMEG5721	*	lipid metabolism	*	*
Gene516	Rv0860	fadB	M.aurum_03965	MMAR4676	MSMEG5720	*	lipid metabolism	*	*
Gene517	Rv0861c	ercc3	M.aurum_00846	MMAR4671	MSMEG5706	DNA helicase Ercc3	information pathways	Replication, recombination and repair | Transcription	Replication and repair
Gene518	Rv0862c	Rv0862c	M.aurum_00847	MMAR4670	MSMEG5705	Conserved protein	conserved hypotheticals	Transcription	Not assigned to any KEGG category
Gene519	Rv0863	Rv0863	M.aurum_00848	MMAR4669	MSMEG5704	Conserved hypothetical protein	conserved hypotheticals	Not in COGs	Not assigned to any KEGG category
Gene520	Rv0864	moaC2	M.aurum_00849	MMAR4668	MSMEG5703	Probable molybdenum cofactor biosynthesis protein C 2 MoaC2	intermediary metabolism and respiration	Not in COGs	Metabolism of cofactors and vitamins|Folding, sorting and degradation
Gene521	Rv0865	mog	M.aurum_00850	MMAR4667	MSMEG5702	Probable molybdopterin biosynthesis Mog protein	intermediary metabolism and respiration	Coenzyme transport and metabolism	Not assigned to any KEGG category
Gene522	Rv0866	moaE2	M.aurum_00851	MMAR4666	MSMEG5701	Probable molybdenum cofactor biosynthesis protein E2 MoaE2 (molybdopterin converting factor large subunit) (molybdopterin [MPT] converting factor, subunit 2)	intermediary metabolism and respiration	Coenzyme transport and metabolism	Metabolism of cofactors and vitamins|Folding, sorting and degradation
Gene523	Rv0867c	rpfA	M.aurum_00852	MMAR4665	MSMEG5700	Possible resuscitation-promoting factor RpfA	cell wall and cell processes	Not in COGs	Not assigned to any KEGG category
Gene524	Rv0868c	moaD2	M.aurum_00853	MMAR4664	MSMEG5699	Probable molybdenum cofactor biosynthesis protein D 2 MoaD2 (molybdopterin converting factor small subunit) (molybdopterin [MPT] converting factor, subunit 1)	intermediary metabolism and respiration	Coenzyme transport and metabolism	Not assigned to any KEGG category
Gene525	Rv0869c	moaA2	M.aurum_00854	MMAR4663	MSMEG5698	Probable molybdenum cofactor biosynthesis protein A2 MoaA2	intermediary metabolism and respiration	-	Metabolism of cofactors and vitamins|Folding, sorting and degradation
Gene526	Rv0870c	Rv0870c	M.aurum_00855	MMAR4662	MSMEG5697	Possible conserved integral membrane protein	cell wall and cell processes	Function unknown	Not assigned to any KEGG category
Gene527	Rv0871	cspB	M.aurum_00856	MMAR4661	MSMEG5696	Probable cold shock-like protein B CspB	virulence, detoxification, adaptation	Transcription	Not assigned to any KEGG category
Gene528	Rv0875c	Rv0875c	M.aurum_00858	MMAR4657	MSMEG5694	Possible conserved exported protein	cell wall and cell processes	Not in COGs	Not assigned to any KEGG category
Gene529	Rv0876c	Rv0876c	M.aurum_00859	MMAR4656	MSMEG5693	Possible conserved transmembrane protein	cell wall and cell processes	Not in COGs	Not assigned to any KEGG category
Gene530	Rv0877	Rv0877	M.aurum_00860	MMAR4655	MSMEG5691	*	conserved hypotheticals	*	*
Gene531	Rv0879c	Rv0879c	M.aurum_00862	MMAR4653	MSMEG5689	Possible conserved transmembrane protein	cell wall and cell processes	Not in COGs	Not assigned to any KEGG category
Gene532	Rv0880	Rv0880	M.aurum_00863	MMAR4652	MSMEG5688	Possible transcriptional regulatory protein (possibly MarR-family)	regulatory proteins	Transcription	Not assigned to any KEGG category
Gene533	Rv0881	Rv0881	M.aurum_00864	MMAR4651	MSMEG5687	Possible rRNA methyltransferase (rRNA methylase)	intermediary metabolism and respiration	-	Not assigned to any KEGG category
Gene534	Rv0882	Rv0882	M.aurum_00865	MMAR4650	MSMEG5686	Probable transmembrane protein	cell wall and cell processes	Not in COGs	Not assigned to any KEGG category
Gene535	Rv0883c	Rv0883c	M.aurum_00868	MMAR4649	MSMEG5685	Conserved hypothetical protein	conserved hypotheticals	Not in COGs	Not assigned to any KEGG category
Gene536	Rv0884c	serC	M.aurum_00869	MMAR4648	MSMEG5684	Possible phosphoserine aminotransferase SerC (PSAT)	intermediary metabolism and respiration	Amino acid transport and metabolism | Coenzyme transport and metabolism	Energy metabolism|Amino acid metabolism|Metabolism of cofactors and vitamins
Gene537	Rv0885	Rv0885	M.aurum_00871	MMAR4647	MSMEG5682	*	conserved hypotheticals	*	*
Gene538	Rv0886	fprB	M.aurum_00872	MMAR4646	MSMEG5681	Probable NADPH:adrenodoxin oxidoreductase FprB (adrenodoxin reductase) (AR) (ferredoxin-NADP(+) reductase)	intermediary metabolism and respiration	Amino acid transport and metabolism | General function prediction only	Not assigned to any KEGG category
Gene539	Rv0887c	Rv0887c	M.aurum_00874	MMAR4645	MSMEG5680	Conserved hypothetical protein	conserved hypotheticals	Function unknown	Not assigned to any KEGG category
Gene540	Rv0889c	citA	M.aurum_00877	MMAR4643	MSMEG5676	Probable citrate synthase II CitA	intermediary metabolism and respiration	Energy production and conversion	Carbohydrate metabolism
Gene541	Rv0896	gltA2	M.aurum_00881	MMAR4640	MSMEG5672	*	intermediary metabolism and respiration	*	*
Gene542	Rv0897c	Rv0897c	M.aurum_00884	MMAR4639	MSMEG5667	Probable oxidoreductase	intermediary metabolism and respiration	Secondary metabolites biosynthesis, transport and catabolism	Not assigned to any KEGG category
Gene543	Rv0902c	prrB	M.aurum_00888	MMAR4634	MSMEG5663	Two component sensor histidine kinase PrrB	regulatory proteins	Signal transduction mechanisms	Signal transduction
Gene544	Rv0903c	prrA	M.aurum_00889	MMAR4633	MSMEG5662	Two component response transcriptional regulatory protein PrrA	regulatory proteins	Signal transduction mechanisms | Transcription	Signal transduction
Gene545	Rv0904c	accD3	M.aurum_00906	MMAR4626	MSMEG5642	Putative acetyl-coenzyme A carboxylase carboxyl transferase (subunit beta) AccD3 (accase beta chain)	lipid metabolism	Lipid transport and metabolism	Carbohydrate metabolism|Lipid metabolism|Metabolism of terpenoids and polyketides
Gene546	Rv0905	echA6	M.aurum_00907	MMAR4625	MSMEG5639	Possible enoyl-CoA hydratase EchA6 (enoyl hydrase) (unsaturated acyl-CoA hydratase) (crotonase)	lipid metabolism	Lipid transport and metabolism	Carbohydrate metabolism|Lipid metabolism|Amino acid metabolism|Metabolism of other amino acids|Metabolism of terpenoids and polyketides|Xenobiotics biodegradation and metabolism
Gene547	Rv0906	Rv0906	M.aurum_00908	MMAR4624	MSMEG5638	Conserved protein	conserved hypotheticals	General function prediction only	Not assigned to any KEGG category
Gene548	Rv0907	Rv0907	M.aurum_00909	MMAR4623	MSMEG5637	Conserved protein	cell wall and cell processes	Defense mechanisms	Not assigned to any KEGG category
Gene549	Rv0908	ctpE	M.aurum_00910	MMAR4622	MSMEG5636	Probable metal cation transporter ATPase P-type CtpE	cell wall and cell processes	Inorganic ion transport and metabolism	Not assigned to any KEGG category
Gene550	Rv0909	Rv0909	M.aurum_00911	MMAR4620	MSMEG5635	Conserved hypothetical protein	conserved hypotheticals	Not in COGs	Not assigned to any KEGG category
Gene551	Rv0910	Rv0910	M.aurum_00912	MMAR4619	MSMEG5634	Conserved hypothetical protein	conserved hypotheticals	Not in COGs	Not assigned to any KEGG category
Gene552	Rv0911	Rv0911	M.aurum_03366	MMAR4617	MSMEG5616	*	conserved hypotheticals	*	*
Gene553	Rv0912	Rv0912	M.aurum_00914	MMAR4616	MSMEG5613	Probable conserved transmembrane protein	cell wall and cell processes	Not in COGs	Not assigned to any KEGG category
Gene554	Rv0913c	Rv0913c	M.aurum_00918	MMAR4614	MSMEG5609	Possible dioxygenase	intermediary metabolism and respiration	Secondary metabolites biosynthesis, transport and catabolism	Not assigned to any KEGG category
Gene555	Rv0914c	Rv0914c	M.aurum_00919	MMAR4613	MSMEG5608	Possible lipid carrier protein or keto acyl-CoA thiolase	lipid metabolism	Lipid transport and metabolism	Carbohydrate metabolism|Lipid metabolism|Amino acid metabolism|Metabolism of terpenoids and polyketides|Xenobiotics biodegradation and metabolism|Signal transduction
Gene556	Rv0917	betP	M.aurum_04154	MMAR2913	MSMEG1883	*	cell wall and cell processes	*	*
Gene557	Rv0923c	Rv0923c	M.aurum_00937	MMAR4586	MSMEG5591	Conserved hypothetical protein	conserved hypotheticals	General function prediction only	Not assigned to any KEGG category
Gene558	Rv0924c	mntH	M.aurum_00938	MMAR4584	MSMEG5589	Divalent cation-transport integral membrane protein MntH (BRAMP) (MRAMP)	cell wall and cell processes	Inorganic ion transport and metabolism	Not assigned to any KEGG category
Gene559	Rv0926c	Rv0926c	M.aurum_00940	MMAR4582	MSMEG5586	Conserved hypothetical protein	conserved hypotheticals	Function unknown	Not assigned to any KEGG category
Gene560	Rv0927c	Rv0927c	M.aurum_00941	MMAR4581	MSMEG5584	Probable short-chain type dehydrogenase/reductase	intermediary metabolism and respiration	General function prediction only | Lipid transport and metabolism | Secondary metabolites biosynthesis, transport and catabolism	Not assigned to any KEGG category
Gene561	Rv0928	pstS3	M.aurum_00783	MMAR4580	MSMEG5782	*	cell wall and cell processes	*	*
Gene562	Rv0929	pstC2	M.aurum_00784	MMAR4579	MSMEG5781	*	cell wall and cell processes	*	*
Gene563	Rv0930	pstA1	M.aurum_00785	MMAR4578	MSMEG5780	*	cell wall and cell processes	*	*
Gene564	Rv0931c	pknD	M.aurum_04707	MMAR4577	MSMEG1200	Transmembrane serine/threonine-protein kinase D PknD (protein kinase D) (STPK D)	regulatory proteins	General function prediction only | Replication, recombination and repair | Signal transduction mechanisms | Transcription	Not assigned to any KEGG category
Gene565	Rv0937c	mku	M.aurum_00942	MMAR4575	MSMEG5580	DNA end-binding protein, Mku	information pathways	Inorganic ion transport and metabolism	Replication and repair
Gene566	Rv0938	ligD	M.aurum_00943	MMAR4573	MSMEG5570	ATP dependent DNA ligase LigD (ATP dependent polydeoxyribonucleotide synthase) (thermostable DNA ligase) (ATP dependent polynucleotide ligase) (sealase) (DNA repair enzyme) (DNA joinase)	information pathways	Inorganic ion transport and metabolism	Replication and repair
Gene567	Rv0944	Rv0944	M.aurum_00980	MMAR4559	MSMEG5545	Possible formamidopyrimidine-DNA glycosylase (FAPY-DNA glycosylase)	information pathways	Replication, recombination and repair	Replication and repair
Gene568	Rv0945	Rv0945	M.aurum_00981	MMAR4558	MSMEG5544	Probable short-chain type dehydrogenase/reductase	intermediary metabolism and respiration	General function prediction only	Not assigned to any KEGG category
Gene569	Rv0946c	pgi	M.aurum_00984	MMAR4557	MSMEG5541	Probable glucose-6-phosphate isomerase Pgi (GPI) (phosphoglucose isomerase) (phosphohexose isomerase) (phi)	intermediary metabolism and respiration	Carbohydrate transport and metabolism	Carbohydrate metabolism
Gene570	Rv0948c	Rv0948c	M.aurum_00986	MMAR4555	MSMEG5536	Chorismate mutase	intermediary metabolism and respiration	Amino acid transport and metabolism	Amino acid metabolism
Gene571	Rv0949	uvrD1	M.aurum_00987	MMAR4553	MSMEG5534	Probable ATP-dependent DNA helicase II UvrD1	information pathways	Replication, recombination and repair	Replication and repair
Gene572	Rv0950c	Rv0950c	M.aurum_00989	MMAR4551	MSMEG5526	Conserved hypothetical protein	conserved hypotheticals	Cell wall/membrane/envelope biogenesis	Not assigned to any KEGG category
Gene573	Rv0951	sucC	M.aurum_00990	MMAR4550	MSMEG5525	Probable succinyl-CoA synthetase (beta chain) SucC (SCS-beta)	intermediary metabolism and respiration	Energy production and conversion	Carbohydrate metabolism
Gene574	Rv0952	sucD	M.aurum_00991	MMAR4549	MSMEG5524	Probable succinyl-CoA synthetase (alpha chain) SucD (SCS-alpha)	intermediary metabolism and respiration	Energy production and conversion	Carbohydrate metabolism
Gene575	Rv0953c	Rv0953c	M.aurum_00996	MMAR4546	MSMEG5520	Possible oxidoreductase	intermediary metabolism and respiration	Energy production and conversion	Not assigned to any KEGG category
Gene576	Rv0954	Rv0954	M.aurum_00998	MMAR4545	MSMEG5518	Probable conserved transmembrane protein	cell wall and cell processes	Not in COGs	Not assigned to any KEGG category
Gene577	Rv0955	Rv0955	M.aurum_00999	MMAR4544	MSMEG5517	Probable conserved integral membrane protein	cell wall and cell processes	Not in COGs	Not assigned to any KEGG category
Gene578	Rv0956	purN	M.aurum_01000	MMAR4543	MSMEG5516	Probable 5'-phosphoribosylglycinamide formyltransferase PurN (GART) (gar transformylase) (5'-phosphoribosylglycinamide transformylase)	intermediary metabolism and respiration	Nucleotide transport and metabolism	Nucleotide metabolism|Metabolism of cofactors and vitamins
Gene579	Rv0957	purH	M.aurum_01001	MMAR4542	MSMEG5515	Probable bifunctional purine biosynthesis protein PurH: phosphoribosylaminoimidazolecarboxamide formyltransferase (AICAR transformylase) (5'-phosphoribosyl-5-aminoimidazole-4-carboxamide formyltransferase) + inosinemonophosphate cyclohydrolase (imp cyclohydrolase) (inosinicase) (imp synthetase) (ATIC)	intermediary metabolism and respiration	Nucleotide transport and metabolism	Nucleotide metabolism|Metabolism of cofactors and vitamins
Gene580	Rv0958	Rv0958	M.aurum_01019	MMAR4541	MSMEG5512	Possible magnesium chelatase	intermediary metabolism and respiration	Coenzyme transport and metabolism	Metabolism of cofactors and vitamins
Gene581	Rv0959	Rv0959	M.aurum_01020	MMAR4540	MSMEG5511	Conserved hypothetical protein	conserved hypotheticals	General function prediction only	Not assigned to any KEGG category
Gene582	Rv0966c	Rv0966c	M.aurum_01021	MMAR4539	MSMEG5505	Conserved protein	conserved hypotheticals	Not in COGs	Not assigned to any KEGG category
Gene583	Rv0971c	echA7	M.aurum_01022	MMAR4536	MSMEG5495	Probable enoyl-CoA hydratase EchA7 (enoyl hydrase) (unsaturated acyl-CoA hydratase) (crotonase)	lipid metabolism	Lipid transport and metabolism	Carbohydrate metabolism|Lipid metabolism|Amino acid metabolism|Metabolism of other amino acids|Metabolism of terpenoids and polyketides|Xenobiotics biodegradation and metabolism
Gene584	Rv0972c	fadE12	M.aurum_01023	MMAR4535	MSMEG5494	Acyl-CoA dehydrogenase FadE12	lipid metabolism	Lipid transport and metabolism	Metabolism of terpenoids and polyketides
Gene585	Rv0973c	accA2	M.aurum_01024	MMAR4534	MSMEG5493	Probable acetyl-/propionyl-coenzyme A carboxylase alpha chain (alpha subunit) AccA2: biotin carboxylase + biotin carboxyl carrier protein (BCCP)	lipid metabolism	Lipid transport and metabolism	Carbohydrate metabolism|Amino acid metabolism
Gene586	Rv0974c	accD2	M.aurum_01025	MMAR4533	MSMEG5492	Probable acetyl-/propionyl-CoA carboxylase (beta subunit) AccD2	lipid metabolism	Lipid transport and metabolism	Not assigned to any KEGG category
Gene587	Rv0975c	fadE13	M.aurum_01026	MMAR4532	MSMEG5491	Probable acyl-CoA dehydrogenase FadE13	lipid metabolism	Lipid transport and metabolism	Carbohydrate metabolism|Lipid metabolism|Amino acid metabolism|Metabolism of other amino acids
Gene588	Rv0976c	Rv0976c	M.aurum_01027	MMAR4531	MSMEG5490	Conserved hypothetical protein	conserved hypotheticals	Not in COGs	Not assigned to any KEGG category
Gene589	Rv0979A	rpmF	M.aurum_01028	MMAR4530	MSMEG5489	*	information pathways	*	*
Gene590	Rv0981	mprA	M.aurum_01029	MMAR4529	MSMEG5488	Mycobacterial persistence regulator MRPA (two component response transcriptional regulatory protein)	regulatory proteins	Signal transduction mechanisms | Transcription	Signal transduction
Gene591	Rv0982	mprB	M.aurum_01030	MMAR4528	MSMEG5487	Two component sensor kinase MprB	regulatory proteins	Signal transduction mechanisms	Signal transduction
Gene592	Rv0983	pepD	M.aurum_01031	MMAR4527	MSMEG5486	Probable serine protease PepD (serine proteinase) (MTB32B)	intermediary metabolism and respiration	Post-translational modification, protein turnover, and chaperones	Signal transduction
Gene593	Rv0984	moaB2	M.aurum_01032	MMAR4526	MSMEG5485	*	intermediary metabolism and respiration	*	*
Gene594	Rv0985c	mscL	M.aurum_01038	MMAR4525	MSMEG5482	Possible large-conductance ion mechanosensitive channel MscL	cell wall and cell processes	Cell wall/membrane/envelope biogenesis	Not assigned to any KEGG category
Gene595	Rv0986	Rv0986	M.aurum_03467	MMAR0922	MSMEG2524	*	cell wall and cell processes	*	*
Gene596	Rv0990c	Rv0990c	M.aurum_01039	MMAR4524	MSMEG5481	Hypothetical protein	conserved hypotheticals	Cell motility | Post-translational modification, protein turnover, and chaperones	Not assigned to any KEGG category
Gene597	Rv0992c	Rv0992c	M.aurum_01041	MMAR4522	MSMEG5472	Conserved hypothetical protein	conserved hypotheticals	Coenzyme transport and metabolism	Not assigned to any KEGG category
Gene598	Rv0993	galU	M.aurum_01042	MMAR4521	MSMEG5471	UTP--glucose-1-phosphate uridylyltransferase GalU (UDP-glucose pyrophosphorylase) (UDPGP) (alpha-D-glucosyl-1-phosphate uridylyltransferase) (uridine diphosphoglucose pyrophosphorylase)	intermediary metabolism and respiration	Cell wall/membrane/envelope biogenesis	Carbohydrate metabolism
Gene599	Rv0994	moeA1	M.aurum_01043	MMAR4520	MSMEG5470	Probable molybdopterin biosynthesis protein MoeA1	intermediary metabolism and respiration	Coenzyme transport and metabolism	Not assigned to any KEGG category
Gene600	Rv0995	rimJ	M.aurum_01044	MMAR4519	MSMEG5469	Ribosomal-protein-alanine acetyltransferase RimJ (acetylating enzyme for N-terminal of ribosomal protein S5)	information pathways	-	Not assigned to any KEGG category
Gene601	Rv0996	Rv0996	M.aurum_01045	MMAR4518	MSMEG5468	Probable conserved transmembrane protein	cell wall and cell processes	Not in COGs	Not assigned to any KEGG category
Gene602	Rv0998	Rv0998	M.aurum_01058	MMAR4496	MSMEG5458	Conserved hypothetical protein	conserved hypotheticals	Signal transduction mechanisms	Not assigned to any KEGG category
Gene603	Rv0999	Rv0999	M.aurum_01062	MMAR4494	MSMEG5452	Unknown protein	conserved hypotheticals	Not in COGs	Not assigned to any KEGG category
Gene604	Rv1000c	Rv1000c	M.aurum_01063	MMAR4493	MSMEG5451	Conserved hypothetical protein	conserved hypotheticals	Replication, recombination and repair	Not assigned to any KEGG category
Gene605	Rv1001	arcA	M.aurum_01065	MMAR4492	MSMEG5448	Probable arginine deiminase ArcA (adi) (ad) (arginine dihydrolase)	intermediary metabolism and respiration	Amino acid transport and metabolism	Amino acid metabolism
Gene606	Rv1002c	Rv1002c	M.aurum_01066	MMAR4491	MSMEG5447	Conserved membrane protein	cell wall and cell processes	Post-translational modification, protein turnover, and chaperones	Not assigned to any KEGG category
Gene607	Rv1003	Rv1003	M.aurum_01067	MMAR4490	MSMEG5445	Conserved protein	conserved hypotheticals	General function prediction only	Not assigned to any KEGG category
Gene608	Rv1005c	pabB	M.aurum_01068	MMAR4488	MSMEG5446	Probable para-aminobenzoate synthase component I PABD	intermediary metabolism and respiration	Amino acid transport and metabolism | Coenzyme transport and metabolism	Not assigned to any KEGG category
Gene609	Rv1007c	metS	M.aurum_01072	MMAR4481	MSMEG5441	Methionyl-tRNA synthetase MetS (MetRS) (methionine--tRNA ligase)	information pathways	Not in COGs	Metabolism of other amino acids|Translation
Gene610	Rv1008	tatD	M.aurum_01073	MMAR4480	MSMEG5440	Probable deoxyribonuclease TatD (YJJV protein)	cell wall and cell processes	Replication, recombination and repair	Not assigned to any KEGG category
Gene611	Rv1009	rpfB	M.aurum_01074	MMAR4479	MSMEG5439	Probable resuscitation-promoting factor RpfB	cell wall and cell processes	Function unknown	Not assigned to any KEGG category
Gene612	Rv1010	ksgA	M.aurum_01075	MMAR4478	MSMEG5438	Probable dimethyladenosine transferase KsgA (S-adenosylmethionine-6-N', N'-adenosyl(rRNA) dimethyltransferase) (16S rRNA dimethylase) (high level kasugamycin resistance protein KsgA) (kasugamycin dimethyltransferase)	information pathways	-	Not assigned to any KEGG category
Gene613	Rv1011	ispE	M.aurum_01076	MMAR4477	MSMEG5436	Probable 4-diphosphocytidyl-2-C-methyl-D-erythritol kinase IspE (CMK) (4-(cytidine-5'-diphospho)-2-C-methyl-D-erythritol kinase)	intermediary metabolism and respiration	Lipid transport and metabolism	Metabolism of terpenoids and polyketides
Gene614	Rv1013	pks16	M.aurum_01077	MMAR4476	MSMEG5435	Putative polyketide synthase Pks16	lipid metabolism	Lipid transport and metabolism | Secondary metabolites biosynthesis, transport and catabolism	Not assigned to any KEGG category
Gene615	Rv1014c	pth	M.aurum_01081	MMAR4473	MSMEG5432	Probable peptidyl-tRNA hydrolase Pth	intermediary metabolism and respiration	-	Not assigned to any KEGG category
Gene616	Rv1015c	rplY	M.aurum_01082	MMAR4472	MSMEG5431	50S ribosomal protein L25 RplY	information pathways	-	Translation
Gene617	Rv1016c	lpqT	M.aurum_01084	MMAR4470	MSMEG5429	Probable conserved lipoprotein LpqT	cell wall and cell processes	Not in COGs	Not assigned to any KEGG category
Gene618	Rv1017c	prsA	M.aurum_01086	MMAR4468	MSMEG5427	Probable ribose-phosphate pyrophosphokinase PrsA (phosphoribosyl pyrophosphate synthetase) (PRPP synthetase)	intermediary metabolism and respiration	Amino acid transport and metabolism | Nucleotide transport and metabolism	Carbohydrate metabolism|Nucleotide metabolism
Gene619	Rv1018c	glmU	M.aurum_01087	MMAR4467	MSMEG5426	Probable UDP-N-acetylglucosamine pyrophosphorylase GlmU	cell wall and cell processes	Cell wall/membrane/envelope biogenesis	Carbohydrate metabolism
Gene620	Rv1019	Rv1019	M.aurum_01089	MMAR4466	MSMEG5424	Probable transcriptional regulatory protein (probably TetR-family)	regulatory proteins	Transcription	Not assigned to any KEGG category
Gene621	Rv1020	mfd	M.aurum_01090	MMAR4465	MSMEG5423	Probable transcription-repair coupling factor Mfd (TRCF)	information pathways	Replication, recombination and repair | Transcription	Replication and repair
Gene622	Rv1021	Rv1021	M.aurum_01091	MMAR4464	MSMEG5422	Conserved protein	conserved hypotheticals	General function prediction only	Nucleotide metabolism
Gene623	Rv1022	lpqU	M.aurum_01098	MMAR4463	MSMEG5416	Probable conserved lipoprotein LpqU	cell wall and cell processes	Cell wall/membrane/envelope biogenesis	Not assigned to any KEGG category
Gene624	Rv1023	eno	M.aurum_01099	MMAR4462	MSMEG5415	Probable enolase Eno	intermediary metabolism and respiration	Carbohydrate transport and metabolism	Carbohydrate metabolism|Energy metabolism|Folding, sorting and degradation
Gene625	Rv1024	Rv1024	M.aurum_01100	MMAR4461	MSMEG5414	Possible conserved membrane protein	cell wall and cell processes	Cell cycle control, cell division, chromosome partitioning	Not assigned to any KEGG category
Gene626	Rv1025	Rv1025	M.aurum_01101	MMAR4460	MSMEG5414	Conserved protein	conserved hypotheticals	Function unknown	Not assigned to any KEGG category
Gene627	Rv1026	Rv1026	M.aurum_01102	MMAR4459	MSMEG5413	Conserved protein	virulence, detoxification, adaptation	Inorganic ion transport and metabolism | Nucleotide transport and metabolism	Nucleotide metabolism
Gene628	Rv1027c	kdpE	M.aurum_01112	MMAR0635	MSMEG5396	Probable transcriptional regulatory protein KdpE	regulatory proteins	Signal transduction mechanisms | Transcription	Signal transduction
Gene629	Rv1028c	kdpD	M.aurum_01113	MMAR0634	MSMEG5395	Probable membrane protein KdpF	regulatory proteins	Signal transduction mechanisms	Not assigned to any KEGG category
Gene630	Rv1029	kdpA	M.aurum_01116	MMAR0631	MSMEG5392	Probable potassium-transporting ATPase a chain KdpA (potassium-translocating ATPase a chain) (ATP phosphohydrolase [potassium-transporting] a chain) (potassium binding and translocating subunit A)	cell wall and cell processes	Inorganic ion transport and metabolism	Signal transduction
Gene631	Rv1030	kdpB	M.aurum_01115	MMAR0632	MSMEG5393	Probable potassium-transporting P-type ATPase B chain KdpB (potassium-translocating ATPase B chain) (ATP phosphohydrolase [potassium-transporting] B chain) (potassium binding and translocating subunit B)	cell wall and cell processes	Inorganic ion transport and metabolism	Signal transduction
Gene632	Rv1031	kdpC	M.aurum_01114	MMAR0633	MSMEG5394	Probable potassium-transporting ATPase C chain KdpC (potassium-translocating ATPase C chain) (ATP phosphohydrolase [potassium-transporting] C chain) (potassium binding and translocating subunit C)	cell wall and cell processes	Inorganic ion transport and metabolism	Signal transduction
Gene633	Rv1056	Rv1056	M.aurum_01180	MMAR4414	MSMEG6499	*	conserved hypotheticals	*	*
Gene634	Rv1057	Rv1057	M.aurum_01200	MMAR4413	MSMEG5308	*	conserved hypotheticals	*	*
Gene635	Rv1058	fadD14	M.aurum_01201	MMAR4412	MSMEG5291	*	lipid metabolism	*	*
Gene636	Rv1059	Rv1059	M.aurum_01203	MMAR4411	MSMEG5286	Conserved protein	conserved hypotheticals	Function unknown	Not assigned to any KEGG category
Gene637	Rv1062	Rv1062	M.aurum_01205	MMAR4404	MSMEG5285	Conserved hypothetical protein	conserved hypotheticals	General function prediction only	Not assigned to any KEGG category
Gene638	Rv1063c	Rv1063c	M.aurum_01206	MMAR4403	MSMEG5284	Conserved hypothetical protein	conserved hypotheticals	General function prediction only	Not assigned to any KEGG category
Gene639	Rv1064c	lpqV	M.aurum_01207	MMAR4402	MSMEG5281	Possible lipoprotein LpqV	cell wall and cell processes	Not in COGs	Not assigned to any KEGG category
Gene640	Rv1065	Rv1065	M.aurum_01208	MMAR4401	MSMEG5280	*	conserved hypotheticals	*	*
Gene641	Rv1066	Rv1066	M.aurum_01209	MMAR4400	MSMEG5279	*	conserved hypotheticals	*	*
Gene642	Rv1069c	Rv1069c	M.aurum_01210	MMAR4397	MSMEG5278	Conserved protein	conserved hypotheticals	Function unknown	Not assigned to any KEGG category
Gene643	Rv1070c	echA8	M.aurum_01211	MMAR4396	MSMEG5277	Probable enoyl-CoA hydratase EchA8 (enoyl hydrase) (unsaturated acyl-CoA hydratase) (crotonase)	lipid metabolism	Lipid transport and metabolism	Carbohydrate metabolism|Lipid metabolism|Amino acid metabolism|Metabolism of other amino acids|Metabolism of terpenoids and polyketides|Xenobiotics biodegradation and metabolism
Gene644	Rv1071c	echA9	M.aurum_01212	MMAR4395	MSMEG5276	Possible enoyl-CoA hydratase EchA9 (enoyl hydrase) (unsaturated acyl-CoA hydratase) (crotonase)	lipid metabolism	Lipid transport and metabolism	Carbohydrate metabolism|Lipid metabolism|Amino acid metabolism|Metabolism of other amino acids|Metabolism of terpenoids and polyketides|Xenobiotics biodegradation and metabolism
Gene645	Rv1072	Rv1072	M.aurum_01213	MMAR4394	MSMEG5275	*	cell wall and cell processes	*	*
Gene646	Rv1074c	fadA3	M.aurum_01215	MMAR4393	MSMEG5273	Probable beta-ketoacyl CoA thiolase FadA3	lipid metabolism	Lipid transport and metabolism	Carbohydrate metabolism|Lipid metabolism|Amino acid metabolism|Metabolism of terpenoids and polyketides|Xenobiotics biodegradation and metabolism|Signal transduction
Gene647	Rv1075c	Rv1075c	M.aurum_01216	MMAR4392	MSMEG5272	Conserved exported protein	cell wall and cell processes	Amino acid transport and metabolism	Not assigned to any KEGG category
Gene648	Rv1076	lipU	M.aurum_01217	MMAR4391	MSMEG5271	Possible lipase LipU	intermediary metabolism and respiration	Lipid transport and metabolism	Not assigned to any KEGG category
Gene649	Rv1077	cbs	M.aurum_01218	MMAR4390	MSMEG5270	Probable cystathionine beta-synthase Cbs (serine sulfhydrase) (beta-thionase) (hemoprotein H-450)	intermediary metabolism and respiration	Amino acid transport and metabolism	Amino acid metabolism
Gene650	Rv1078	pra	M.aurum_01219	MMAR4389	MSMEG5266	*	conserved hypotheticals	*	*
Gene651	Rv1079	metB	M.aurum_01221	MMAR4388	MSMEG5265	Cystathionine gamma-synthase MetB (CGS) (O-succinylhomoserine [thiol]-lyase)	intermediary metabolism and respiration	Amino acid transport and metabolism	Energy metabolism|Amino acid metabolism|Metabolism of other amino acids
Gene652	Rv1080c	greA	M.aurum_01223	MMAR4387	MSMEG5263	Probable transcription elongation factor GreA (transcript cleavage factor GreA)	information pathways	Transcription	Not assigned to any KEGG category
Gene653	Rv1081c	Rv1081c	M.aurum_01224	MMAR4386	MSMEG5262	Probable conserved membrane protein	cell wall and cell processes	Not in COGs	Not assigned to any KEGG category
Gene654	Rv1082	mca	M.aurum_01225	MMAR4385	MSMEG5261	*	virulence, detoxification, adaptation	*	*
Gene655	Rv1083	Rv1083	M.aurum_01226	MMAR4384	MSMEG5260	Conserved hypothetical protein	conserved hypotheticals	Not in COGs	Not assigned to any KEGG category
Gene656	Rv1084	Rv1084	M.aurum_01227	MMAR4383	MSMEG5259	Conserved protein	conserved hypotheticals	Post-translational modification, protein turnover, and chaperones	Not assigned to any KEGG category
Gene657	Rv1085c	Rv1085c	M.aurum_01229	MMAR4381	MSMEG5257	Possible hemolysin-like protein	virulence, detoxification, adaptation	General function prediction only	Not assigned to any KEGG category
Gene658	Rv1086	Rv1086	M.aurum_01230	MMAR4380	MSMEG5256	Short (C15) chain Z-isoprenyl diphosphate synthase (Z-FPP synthase) (Z-farnesyl diphosphate synthase) (Z-FPP synthetase) (Z-farnesyl diphosphate synthetase) (geranyltranstransferase) (farnesyl pyrophosphate synthetase)	cell wall and cell processes	Lipid transport and metabolism	Metabolism of terpenoids and polyketides
Gene659	Rv1092c	coaA	M.aurum_01234	MMAR4376	MSMEG5252	Probable pantothenate kinase CoaA (pantothenic acid kinase)	intermediary metabolism and respiration	Coenzyme transport and metabolism	Metabolism of cofactors and vitamins
Gene660	Rv1093	glyA1	M.aurum_01236	MMAR4375	MSMEG5249	Serine hydroxymethyltransferase 1 GlyA1	intermediary metabolism and respiration	-	Carbohydrate metabolism|Energy metabolism|Amino acid metabolism|Metabolism of other amino acids|Metabolism of cofactors and vitamins
Gene661	Rv1094	desA2	M.aurum_01237	MMAR4374	MSMEG5248	Possible acyl-[acyl-carrier protein] desaturase DesA2 (acyl-[ACP] desaturase) (stearoyl-ACP desaturase)	lipid metabolism	Not in COGs	Lipid metabolism
Gene662	Rv1095	phoH2	M.aurum_01238	MMAR4372	MSMEG5247	*	intermediary metabolism and respiration	*	*
Gene663	Rv1098c	fum	M.aurum_01240	MMAR4368	MSMEG5240	Probable fumarase Fum (fumarate hydratase)	intermediary metabolism and respiration	Not in COGs	Carbohydrate metabolism
Gene664	Rv1099c	glpX	M.aurum_01241	MMAR4367	MSMEG5239	Fructose 1,6-bisphosphatase GlpX	intermediary metabolism and respiration	Not in COGs	Carbohydrate metabolism|Energy metabolism
Gene665	Rv1100	Rv1100	M.aurum_01242	MMAR4366	MSMEG5238	Conserved protein	conserved hypotheticals	Not in COGs	Not assigned to any KEGG category
Gene666	Rv1101c	Rv1101c	M.aurum_01246	MMAR4364	MSMEG5237	Conserved membrane protein	cell wall and cell processes	General function prediction only	Not assigned to any KEGG category
Gene667	Rv1104	Rv1104	M.aurum_02364	MMAR4363	MSMEG3667	Possible para-nitrobenzyl esterase (fragment)	intermediary metabolism and respiration	Lipid transport and metabolism	Not assigned to any KEGG category
Gene668	Rv1106c	Rv1106c	M.aurum_01252	MMAR4359	MSMEG5228	3-beta-hydroxysteroid dehydrogenase	intermediary metabolism and respiration	Carbohydrate transport and metabolism | Cell wall/membrane/envelope biogenesis	Xenobiotics biodegradation and metabolism
Gene669	Rv1107c	xseB	M.aurum_01253	MMAR4358	MSMEG5227	Probable exodeoxyribonuclease VII (small subunit) XseB (exonuclease VII small subunit)	information pathways	Replication, recombination and repair	Replication and repair
Gene670	Rv1108c	xseA	M.aurum_01254	MMAR4357	MSMEG5226	Probable exodeoxyribonuclease VII (large subunit) XseA (exonuclease VII large subunit)	information pathways	Replication, recombination and repair	Replication and repair
Gene671	Rv1109c	Rv1109c	M.aurum_01255	MMAR4356	MSMEG5225	Conserved protein	conserved hypotheticals	Not in COGs	Not assigned to any KEGG category
Gene672	Rv1110	lytB2	M.aurum_01256	MMAR4355	MSMEG5224	Probable LYTB-related protein LytB2	cell wall and cell processes	-	Metabolism of terpenoids and polyketides
Gene673	Rv1111c	Rv1111c	M.aurum_01258	MMAR4354	MSMEG5223	Conserved hypothetical protein	conserved hypotheticals	Not in COGs	Not assigned to any KEGG category
Gene674	Rv1112	Rv1112	M.aurum_01259	MMAR4353	MSMEG5222	Probable GTP binding protein	conserved hypotheticals	-	Not assigned to any KEGG category
Gene675	Rv1115	Rv1115	M.aurum_02645	MMAR4345	MSMEG3499	*	cell wall and cell processes	*	*
Gene676	Rv1118c	Rv1118c	M.aurum_01266	MMAR4342	MSMEG5213	Conserved protein	conserved hypotheticals	Not in COGs	Not assigned to any KEGG category
Gene677	Rv1122	gnd2	M.aurum_00003	MMAR4338	MSMEG0002	*	intermediary metabolism and respiration	*	*
Gene678	Rv1123c	bpoB	M.aurum_01269	MMAR4337	MSMEG5209	Possible peroxidase BpoB (non-haem peroxidase)	virulence, detoxification, adaptation	General function prediction only	Not assigned to any KEGG category
Gene679	Rv1124	ephC	M.aurum_01281	MMAR4334	MSMEG1998	*	virulence, detoxification, adaptation	*	*
Gene680	Rv1125	Rv1125	M.aurum_01282	MMAR4333	MSMEG5205	*	conserved hypotheticals	*	*
Gene681	Rv1127c	ppdK	M.aurum_03850	MSMEG3934	MMAR3410	Probable pyruvate, phosphate dikinase PpdK	intermediary metabolism and respiration	Carbohydrate transport and metabolism	Carbohydrate metabolism
Gene682	Rv1128c	Rv1128c	M.aurum_01762	MMAR1523	MSMEG6573	Conserved hypothetical protein	insertion seqs and phages	Not in COGs	Not assigned to any KEGG category
Gene683	Rv1132	Rv1132	M.aurum_01285	MMAR4329	MSMEG5202	Conserved membrane protein	cell wall and cell processes	Not in COGs	Not assigned to any KEGG category
Gene684	Rv1138c	Rv1138c	M.aurum_04986	MMAR4315	MSMEG0811	Possible oxidoreductase	intermediary metabolism and respiration	Energy production and conversion	Not assigned to any KEGG category
Gene685	Rv1139c	Rv1139c	M.aurum_00644	MMAR4314	MSMEG0809	Conserved hypothetical membrane protein	cell wall and cell processes	Function unknown	Not assigned to any KEGG category
Gene686	Rv1140	Rv1140	M.aurum_01295	MMAR4311	MSMEG5188	Probable integral membrane protein	cell wall and cell processes	General function prediction only	Not assigned to any KEGG category
Gene687	Rv1142c	echA10	M.aurum_01297	MMAR4309	MSMEG5185	Probable enoyl-CoA hydratase EchA10 (enoyl hydrase) (unsaturated acyl-CoA hydratase) (crotonase)	lipid metabolism	Lipid transport and metabolism	Carbohydrate metabolism|Lipid metabolism|Amino acid metabolism|Metabolism of other amino acids|Metabolism of terpenoids and polyketides|Xenobiotics biodegradation and metabolism
Gene688	Rv1143	mcr	M.aurum_01298	MMAR4308	MSMEG5184	*	lipid metabolism	*	*
Gene689	Rv1144	Rv1144	M.aurum_01299	MMAR4307	MSMEG5183	*	intermediary metabolism and respiration	*	*
Gene690	Rv1146	mmpL13b	M.aurum_01302	MMAR4305	MSMEG5178	Probable conserved transmembrane transport protein MmpL13b	cell wall and cell processes	General function prediction only	Not assigned to any KEGG category
Gene691	Rv1147	Rv1147	M.aurum_01304	MMAR4303	MSMEG5176	*	conserved hypotheticals	*	*
Gene692	Rv1151c	Rv1151c	M.aurum_01305	MMAR4302	MSMEG5175	Transcriptional regulatory protein	regulatory proteins	Transcription	Not assigned to any KEGG category
Gene693	Rv1152	Rv1152	M.aurum_01306	MMAR4301	MSMEG5174	Probable transcriptional regulatory protein	regulatory proteins	Transcription	Not assigned to any KEGG category
Gene694	Rv1153c	omt	M.aurum_01309	MMAR4300	MSMEG5173	Probable O-methyltransferase Omt	lipid metabolism	Secondary metabolites biosynthesis, transport and catabolism	Not assigned to any KEGG category
Gene695	Rv1154c	Rv1154c	M.aurum_01310	MMAR4299	MSMEG5172	Hypothetical protein	conserved hypotheticals	Function unknown	Not assigned to any KEGG category
Gene696	Rv1155	Rv1155	M.aurum_01311	MMAR4298	MSMEG5170	Possible pyridoxamine 5'-phosphate oxidase (PNP/PMP oxidase) (pyridoxinephosphate oxidase) (PNPOX) (pyridoxine 5'-phosphate oxidase)	intermediary metabolism and respiration	General function prediction only	Not assigned to any KEGG category
Gene697	Rv1156	Rv1156	M.aurum_01322	MMAR4296	MSMEG5156	*	conserved hypotheticals	*	*
Gene698	Rv1157c	Rv1157c	M.aurum_01325	MMAR4294	MSMEG5153	Conserved ala-, pro-rich protein	conserved hypotheticals	Not in COGs	Not assigned to any KEGG category
Gene699	Rv1159	pimE	M.aurum_01327	MMAR4292	MSMEG5149	Mannosyltransferase PimE	cell wall and cell processes	Not in COGs	Not assigned to any KEGG category
Gene700	Rv1160	mutT2	M.aurum_01329	MMAR4290	MSMEG5148	Probable mutator protein MutT2 (7,8-dihydro-8-oxoguanine-triphosphatase) (8-oxo-dGTPase)	information pathways	Not in COGs	Not assigned to any KEGG category
Gene701	Rv1162	narH	M.aurum_03747	MMAR5196	MSMEG5139	*	intermediary metabolism and respiration	*	*
Gene702	Rv1165	typA	M.aurum_01333	MMAR4289	MSMEG5132	Possible GTP-binding translation elongation factor TypA (tyrosine phosphorylated protein A) (GTP-binding protein)	information pathways	Signal transduction mechanisms	Not assigned to any KEGG category
Gene703	Rv1166	lpqW	M.aurum_01334	MMAR4288	MSMEG5130	Probable conserved lipoprotein LpqW	cell wall and cell processes	Amino acid transport and metabolism	Not assigned to any KEGG category
Gene704	Rv1170	mshB	M.aurum_01336	MMAR4283	MSMEG5129	N-acetyl-1-D-myo-inosityl-2-amino-2-deoxy-alpha-D-glucopyranoside deacetylase MshB (GlcNAc-Ins deacetylase)	intermediary metabolism and respiration	Function unknown	Not assigned to any KEGG category
Gene705	Rv1171	Rv1171	M.aurum_01338	MMAR4281	MSMEG5128	Conserved hypothetical protein	conserved hypotheticals	Not in COGs	Not assigned to any KEGG category
Gene706	Rv1173	fbiC	M.aurum_01341	MMAR4279	MSMEG5126	*	intermediary metabolism and respiration	*	*
Gene707	Rv1174c	TB8.4	M.aurum_01634	MMAR4277	MSMEG4804	Low molecular weight T-cell antigen TB8.4	cell wall and cell processes	Not in COGs	Not assigned to any KEGG category
Gene708	Rv1175c	fadH	M.aurum_01344	MMAR4276	MSMEG5124	Probable NADPH dependent 2,4-dienoyl-CoA reductase FadH (2,4-dienoyl coenzyme A reductase) (4-enoyl-CoA reductase)	lipid metabolism	Energy production and conversion	Not assigned to any KEGG category
Gene709	Rv1176c	Rv1176c	M.aurum_01345	MMAR4275	MSMEG6605	Conserved hypothetical protein	conserved hypotheticals	Transcription	Not assigned to any KEGG category
Gene710	Rv1177	fdxC	M.aurum_01346	MMAR4274	MSMEG5122	*	intermediary metabolism and respiration	*	*
Gene711	Rv1178	Rv1178	M.aurum_01347	MMAR4273	MSMEG5121	Probable aminotransferase	intermediary metabolism and respiration	Amino acid transport and metabolism	Not assigned to any KEGG category
Gene712	Rv1183	mmpL10	M.aurum_05343	MMAR2342	MSMEG0410	*	cell wall and cell processes	*	*
Gene713	Rv1186c	Rv1186c	M.aurum_01351	MMAR4254	MSMEG5120	Conserved protein	conserved hypotheticals	Secondary metabolites biosynthesis, transport and catabolism | Signal transduction mechanisms	Not assigned to any KEGG category
Gene714	Rv1187	rocA	M.aurum_01352	MMAR4253	MSMEG5119	Probable pyrroline-5-carboxylate dehydrogenase RocA	intermediary metabolism and respiration	Energy production and conversion	Amino acid metabolism
Gene715	Rv1188	Rv1188	M.aurum_01353	MMAR4252	MSMEG5117	Probable proline dehydrogenase	intermediary metabolism and respiration	Amino acid transport and metabolism	Amino acid metabolism
Gene716	Rv1191	Rv1191	M.aurum_02631	MMAR4245	MSMEG3508	Conserved protein	conserved hypotheticals	General function prediction only	Not assigned to any KEGG category
Gene717	Rv1193	fadD36	M.aurum_01356	MMAR4243	MSMEG5114	Probable fatty-acid-CoA ligase FadD36 (fatty-acid-CoA synthetase) (fatty-acid-CoA synthase)	lipid metabolism	Lipid transport and metabolism | Secondary metabolites biosynthesis, transport and catabolism	Not assigned to any KEGG category
Gene718	Rv1200	Rv1200	M.aurum_01758	MMAR4238	MSMEG4058	Probable conserved integral membrane transport protein	cell wall and cell processes	Carbohydrate transport and metabolism	Not assigned to any KEGG category
Gene719	Rv1201c	dapD	M.aurum_01359	MMAR4236	MSMEG5104	Tetrahydrodipicolinate N-succinyltransferase DapD	intermediary metabolism and respiration	Carbohydrate transport and metabolism	Amino acid metabolism
Gene720	Rv1202	dapE	M.aurum_01360	MMAR4235	MSMEG5103	Probable succinyl-diaminopimelate desuccinylase DapE	intermediary metabolism and respiration	Amino acid transport and metabolism	Amino acid metabolism
Gene721	Rv1204c	Rv1204c	M.aurum_01365	MMAR4234	MSMEG5088	Conserved hypothetical protein	conserved hypotheticals	Not in COGs	Not assigned to any KEGG category
Gene722	Rv1205	Rv1205	M.aurum_01366	MMAR4233	MSMEG5087	Conserved hypothetical protein	conserved hypotheticals	General function prediction only	Not assigned to any KEGG category
Gene723	Rv1206	fadD6	M.aurum_01367	MMAR4232	MSMEG5086	Probable fatty-acid-CoA ligase FadD6 (fatty-acid-CoA synthetase) (fatty-acid-CoA synthase)	lipid metabolism	Lipid transport and metabolism | Secondary metabolites biosynthesis, transport and catabolism	Not assigned to any KEGG category
Gene724	Rv1207	folP2	M.aurum_01368	MMAR4231	MSMEG5085	Dihydropteroate synthase 2 FolP2 (DHPS 2) (dihydropteroate pyrophosphorylase 2)	intermediary metabolism and respiration	Coenzyme transport and metabolism	Metabolism of cofactors and vitamins
Gene725	Rv1208	gpgS	M.aurum_01369	MMAR4230	MSMEG5084	Probable glucosyl-3-phosphoglycerate synthase GpgS	intermediary metabolism and respiration	Coenzyme transport and metabolism	Not assigned to any KEGG category
Gene726	Rv1209	Rv1209	M.aurum_01370	MMAR4229	MSMEG5083	Conserved protein	conserved hypotheticals	Not in COGs	Not assigned to any KEGG category
Gene727	Rv1210	tagA	M.aurum_01371	MMAR4228	MSMEG5082	Probable DNA-3-methyladenine glycosylase I TagA (tag I) (3-methyladenine-DNA glycosylase I, constitutive) (DNA-3-methyladenine glycosidase I)	information pathways	Replication, recombination and repair	Replication and repair
Gene728	Rv1211	Rv1211	M.aurum_01372	MMAR4227	MSMEG5081	Conserved protein	conserved hypotheticals	Not in COGs	Not assigned to any KEGG category
Gene729	Rv1212c	glgA	M.aurum_01373	MMAR4226	MSMEG5080	Putative glycosyl transferase GlgA	intermediary metabolism and respiration	Not in COGs	Carbohydrate metabolism
Gene730	Rv1213	glgC	M.aurum_01374	MMAR4225	MSMEG5078	Glucose-1-phosphate adenylyltransferase GlgC (ADP-glucose synthase) (ADP-glucose pyrophosphorylase)	intermediary metabolism and respiration	Carbohydrate transport and metabolism	Carbohydrate metabolism
Gene731	Rv1216c	Rv1216c	M.aurum_01385	MMAR4222	MSMEG5077	Probable conserved integral membrane protein	cell wall and cell processes	Post-translational modification, protein turnover, and chaperones	Not assigned to any KEGG category
Gene732	Rv1217c	Rv1217c	M.aurum_01386	MMAR4221	MSMEG5076	Probable tetronasin-transport integral membrane protein ABC transporter	cell wall and cell processes	Cell wall/membrane/envelope biogenesis	Not assigned to any KEGG category
Gene733	Rv1218c	Rv1218c	M.aurum_01387	MMAR4220	MSMEG5075	Probable tetronasin-transport ATP-binding protein ABC transporter	cell wall and cell processes	Defense mechanisms	Not assigned to any KEGG category
Gene734	Rv1219c	Rv1219c	M.aurum_01388	MMAR4219	MSMEG5074	Probable transcriptional regulatory protein	regulatory proteins	Transcription	Not assigned to any KEGG category
Gene735	Rv1220c	Rv1220c	M.aurum_01389	MMAR4217	MSMEG5073	Probable methyltransferase	intermediary metabolism and respiration	General function prediction only	Not assigned to any KEGG category
Gene736	Rv1221	sigE	M.aurum_01390	MMAR4216	MSMEG5072	Alternative RNA polymerase sigma factor SigE	information pathways	Transcription	Not assigned to any KEGG category
Gene737	Rv1222	rseA	M.aurum_01391	MMAR4215	MSMEG5071	*	information pathways	*	*
Gene738	Rv1223	htrA	M.aurum_01392	MMAR4214	MSMEG5070	Probable serine protease HtrA (DEGP protein)	intermediary metabolism and respiration	Post-translational modification, protein turnover, and chaperones	Not assigned to any KEGG category
Gene739	Rv1224	tatB	M.aurum_01393	MMAR4213	MSMEG5069	Probable protein TatB	cell wall and cell processes	Intracellular trafficking, secretion, and vesicular transport	Folding, sorting and degradation|Membrane transport
Gene740	Rv1229c	mrp	M.aurum_01394	MMAR4212	MSMEG5068	Probable Mrp-related protein Mrp	intermediary metabolism and respiration	Cell cycle control, cell division, chromosome partitioning	Not assigned to any KEGG category
Gene741	Rv1230c	Rv1230c	M.aurum_01395	MMAR4211	MSMEG5067	Possible membrane protein	cell wall and cell processes	Cell wall/membrane/envelope biogenesis	Not assigned to any KEGG category
Gene742	Rv1231c	Rv1231c	M.aurum_01396	MMAR4210	MSMEG5066	Probable membrane protein	cell wall and cell processes	Function unknown	Not assigned to any KEGG category
Gene743	Rv1232c	Rv1232c	M.aurum_01397	MMAR4209	MSMEG5065	Conserved protein	conserved hypotheticals	Inorganic ion transport and metabolism	Not assigned to any KEGG category
Gene744	Rv1233c	Rv1233c	M.aurum_01400	MMAR4208	MSMEG5063	Conserved hypothetical membrane protein	cell wall and cell processes	Not in COGs	Not assigned to any KEGG category
Gene745	Rv1234	Rv1234	M.aurum_01401	MMAR4207	MSMEG5062	*	cell wall and cell processes	*	*
Gene746	Rv1235	lpqY	M.aurum_01402	MMAR4206	MSMEG5061	*	cell wall and cell processes	*	*
Gene747	Rv1236	sugA	M.aurum_01403	MMAR4205	MSMEG5060	Probable sugar-transport integral membrane protein ABC transporter SugA	cell wall and cell processes	Carbohydrate transport and metabolism	Not assigned to any KEGG category
Gene748	Rv1237	sugB	M.aurum_01404	MMAR4204	MSMEG5059	Probable sugar-transport integral membrane protein ABC transporter SugB	cell wall and cell processes	Carbohydrate transport and metabolism	Not assigned to any KEGG category
Gene749	Rv1238	sugC	M.aurum_01405	MMAR4203	MSMEG5058	Probable sugar-transport ATP-binding protein ABC transporter SugC	cell wall and cell processes	Carbohydrate transport and metabolism	Membrane transport
Gene750	Rv1239c	corA	M.aurum_01408	MMAR4199	MSMEG5056	Possible magnesium and cobalt transport transmembrane protein CorA	cell wall and cell processes	Inorganic ion transport and metabolism	Not assigned to any KEGG category
Gene751	Rv1244	lpqZ	M.aurum_01410	MMAR4196	MSMEG5054	Probable lipoprotein LpqZ	cell wall and cell processes	Cell wall/membrane/envelope biogenesis	Not assigned to any KEGG category
Gene752	Rv1245c	Rv1245c	M.aurum_01411	MMAR4195	MSMEG5053	Probable short-chain type dehydrogenase/reductase	intermediary metabolism and respiration	General function prediction only	Not assigned to any KEGG category
Gene753	Rv1248c	Rv1248c	M.aurum_01413	MMAR4194	MSMEG5049	Multifunctional alpha-ketoglutarate metabolic enzyme	intermediary metabolism and respiration	Energy production and conversion	Not assigned to any KEGG category
Gene754	Rv1249c	Rv1249c	M.aurum_01414	MMAR4193	MSMEG5048	Possible membrane protein	cell wall and cell processes	Not in COGs	Not assigned to any KEGG category
Gene755	Rv1250	Rv1250	M.aurum_01416	MMAR4192	MSMEG5046	*	cell wall and cell processes	*	*
Gene756	Rv1251c	Rv1251c	M.aurum_01419	MMAR4191	MSMEG5044	Conserved hypothetical protein	conserved hypotheticals	General function prediction only	Not assigned to any KEGG category
Gene757	Rv1252c	lprE	M.aurum_01420	MMAR4190	MSMEG5043	Probable lipoprotein LprE	cell wall and cell processes	Not in COGs	Not assigned to any KEGG category
Gene758	Rv1253	deaD	M.aurum_01421	MMAR4189	MSMEG5042	Probable cold-shock DeaD-box protein A homolog DeaD (ATP-dependent RNA helicase dead homolog)	information pathways	Replication, recombination and repair | Transcription	Folding, sorting and degradation
Gene759	Rv1254	Rv1254	M.aurum_01422	MMAR4188	MSMEG5041	Probable acyltransferase	intermediary metabolism and respiration	Lipid transport and metabolism	Amino acid metabolism|Metabolism of terpenoids and polyketides|Xenobiotics biodegradation and metabolism
Gene760	Rv1255c	Rv1255c	M.aurum_01423	MMAR4185	MSMEG5040	Probable transcriptional regulatory protein	regulatory proteins	Transcription	Not assigned to any KEGG category
Gene761	Rv1256c	cyp130	M.aurum_01424	MMAR4184	MSMEG5038	Probable cytochrome P450 130 Cyp130	intermediary metabolism and respiration	Secondary metabolites biosynthesis, transport and catabolism	Metabolism of terpenoids and polyketides|Xenobiotics biodegradation and metabolism
Gene762	Rv1257c	Rv1257c	M.aurum_01429	MMAR4183	MSMEG5037	Probable oxidoreductase	intermediary metabolism and respiration	Energy production and conversion	Carbohydrate metabolism
Gene763	Rv1258c	Rv1258c	M.aurum_01431	MMAR4182	MSMEG1329	Probable conserved integral membrane transport protein	cell wall and cell processes	Not in COGs	Not assigned to any KEGG category
Gene764	Rv1259	udgB	M.aurum_01432	MMAR4181	MSMEG5031	Probable uracil DNA glycosylase, UdgB	information pathways	Not in COGs	Not assigned to any KEGG category
Gene765	Rv1261c	Rv1261c	M.aurum_01434	MMAR4178	MSMEG5030	Conserved protein	conserved hypotheticals	Not in COGs	Not assigned to any KEGG category
Gene766	Rv1262c	Rv1262c	M.aurum_01435	MMAR4177	MSMEG5028	Hypothetical hit-like protein	conserved hypotheticals	Carbohydrate transport and metabolism | General function prediction only | Nucleotide transport and metabolism	Not assigned to any KEGG category
Gene767	Rv1264	Rv1264	M.aurum_01438	MMAR4173	MSMEG5018	Adenylyl cyclase (ATP pyrophosphate-lyase) (adenylate cyclase)	intermediary metabolism and respiration	Signal transduction mechanisms	Nucleotide metabolism
Gene768	Rv1265	Rv1265	M.aurum_01444	MMAR4172	MSMEG5010	Unknown protein	conserved hypotheticals	Not in COGs	Not assigned to any KEGG category
Gene769	Rv1267c	embR	M.aurum_00173	MMAR4155	MSMEG1963	Probable transcriptional regulatory protein EmbR	regulatory proteins	Signal transduction mechanisms	Not assigned to any KEGG category
Gene770	Rv1272c	Rv1272c	M.aurum_01446	MMAR4148	MSMEG5009	Probable drugs-transport transmembrane ATP-binding protein ABC transporter	cell wall and cell processes	Defense mechanisms	Not assigned to any KEGG category
Gene771	Rv1273c	Rv1273c	M.aurum_01447	MMAR4147	MSMEG5008	Probable drugs-transport transmembrane ATP-binding protein ABC transporter	cell wall and cell processes	Defense mechanisms	Not assigned to any KEGG category
Gene772	Rv1274	lprB	M.aurum_01448	MMAR4146	MSMEG5007	*	cell wall and cell processes	*	*
Gene773	Rv1275	lprC	M.aurum_01449	MMAR4145	MSMEG5005	Possible lipoprotein LprC	cell wall and cell processes	Not in COGs	Not assigned to any KEGG category
Gene774	Rv1276c	Rv1276c	M.aurum_01450	MMAR4144	MSMEG5006	Conserved hypothetical protein	conserved hypotheticals	Signal transduction mechanisms	Not assigned to any KEGG category
Gene775	Rv1277	Rv1277	M.aurum_01452	MMAR4143	MSMEG5004	Conserved hypothetical protein	conserved hypotheticals	Replication, recombination and repair	Not assigned to any KEGG category
Gene776	Rv1278	Rv1278	M.aurum_01453	MMAR4142	MSMEG5002	Hypothetical protein	conserved hypotheticals	Replication, recombination and repair	Not assigned to any KEGG category
Gene777	Rv1279	Rv1279	M.aurum_05710	MMAR4141	MSMEG0526	Probable dehydrogenase FAD flavoprotein GMC oxidoreductase	intermediary metabolism and respiration	Amino acid transport and metabolism	Not assigned to any KEGG category
Gene778	Rv1280c	oppA	M.aurum_01456	MMAR4139	MSMEG4999	Probable periplasmic oligopeptide-binding lipoprotein OppA	cell wall and cell processes	Amino acid transport and metabolism	Not assigned to any KEGG category
Gene779	Rv1281c	oppD	M.aurum_01457	MMAR4138	MSMEG4997	Probable oligopeptide-transport ATP-binding protein ABC transporter OppD	cell wall and cell processes	General function prediction only	Not assigned to any KEGG category
Gene780	Rv1282c	oppC	M.aurum_01458	MMAR4137	MSMEG4996	Probable oligopeptide-transport integral membrane protein ABC transporter OppC	cell wall and cell processes	Amino acid transport and metabolism | Inorganic ion transport and metabolism	Not assigned to any KEGG category
Gene781	Rv1283c	oppB	M.aurum_01459	MMAR4136	MSMEG4995	Probable oligopeptide-transport integral membrane protein ABC transporter OppB	cell wall and cell processes	Amino acid transport and metabolism | Inorganic ion transport and metabolism	Not assigned to any KEGG category
Gene782	Rv1284	canA	M.aurum_01463	MMAR4135	MSMEG4985	*	intermediary metabolism and respiration	*	*
Gene783	Rv1285	cysD	M.aurum_01465	MMAR4133	MSMEG4979	Probable sulfate adenylyltransferase subunit 2 CysD	intermediary metabolism and respiration	Amino acid transport and metabolism | Coenzyme transport and metabolism	Energy metabolism|Nucleotide metabolism|Metabolism of other amino acids|Biosynthesis of other secondary metabolites
Gene784	Rv1286	cysN	M.aurum_01466	MMAR4132	MSMEG4978	Probable bifunctional enzyme CysN/CysC: sulfate adenyltransferase (subunit 1) + adenylylsulfate kinase	intermediary metabolism and respiration	Inorganic ion transport and metabolism	Not assigned to any KEGG category
Gene785	Rv1287	Rv1287	M.aurum_01470	MMAR4131	MSMEG4974	Conserved hypothetical protein	conserved hypotheticals	Transcription	Not assigned to any KEGG category
Gene786	Rv1288	Rv1288	M.aurum_02693	MMAR3773	MSMEG3437	*	conserved hypotheticals	*	*
Gene787	Rv1292	argS	M.aurum_01483	MMAR4105	MSMEG4959	*	information pathways	*	*
Gene788	Rv1293	lysA	M.aurum_01484	MMAR4104	MSMEG4958	*	intermediary metabolism and respiration	*	*
Gene789	Rv1294	thrA	M.aurum_01485	MMAR4103	MSMEG4957	*	intermediary metabolism and respiration	*	*
Gene790	Rv1295	thrC	M.aurum_01486	MMAR4102	MSMEG4956	*	intermediary metabolism and respiration	*	*
Gene791	Rv1296	thrB	M.aurum_01487	MMAR4101	MSMEG4955	Probable homoserine kinase ThrB	intermediary metabolism and respiration	Amino acid transport and metabolism	Amino acid metabolism
Gene792	Rv1297	rho	M.aurum_01488	MMAR4100	MSMEG4954	*	information pathways	*	*
Gene793	Rv1298	rpmE	M.aurum_01491	MMAR4099	MSMEG4951	*	information pathways	*	*
Gene794	Rv1299	prfA	M.aurum_01492	MMAR4098	MSMEG4950	*	information pathways	*	*
Gene795	Rv1300	hemK	M.aurum_01493	MMAR4097	MSMEG4949	Probable HemK protein homolog HemK	intermediary metabolism and respiration	-	Not assigned to any KEGG category
Gene796	Rv1301	Rv1301	M.aurum_01494	MMAR4096	MSMEG4948	*	conserved hypotheticals	*	*
Gene797	Rv1302	rfe	M.aurum_01495	MMAR4095	MSMEG4947	Probable undecapaprenyl-phosphate alpha-N-acetylglucosaminyltransferase Rfe (UDP-GlcNAc transferase)	cell wall and cell processes	Cell wall/membrane/envelope biogenesis	Not assigned to any KEGG category
Gene798	Rv1303	Rv1303	M.aurum_01496	MMAR4094	MSMEG4943	*	cell wall and cell processes	*	*
Gene799	Rv1304	atpB	M.aurum_01497	MMAR4093	MSMEG4942	*	intermediary metabolism and respiration	*	*
Gene800	Rv1305	atpE	M.aurum_01498	MMAR4092	MSMEG4941	*	intermediary metabolism and respiration	*	*
Gene801	Rv1306	atpF	M.aurum_01499	MMAR4091	MSMEG4940	*	intermediary metabolism and respiration	*	*
Gene802	Rv1307	atpH	M.aurum_01500	MMAR4090	MSMEG4939	*	intermediary metabolism and respiration	*	*
Gene803	Rv1308	atpA	M.aurum_01501	MMAR4089	MSMEG4938	*	intermediary metabolism and respiration	*	*
Gene804	Rv1309	atpG	M.aurum_01502	MMAR4088	MSMEG4937	Probable ATP synthase gamma chain AtpG	intermediary metabolism and respiration	Energy production and conversion	Energy metabolism
Gene805	Rv1310	atpD	M.aurum_01503	MMAR4087	MSMEG4936	*	intermediary metabolism and respiration	*	*
Gene806	Rv1311	atpC	M.aurum_01504	MMAR4086	MSMEG4935	*	intermediary metabolism and respiration	*	*
Gene807	Rv1312	Rv1312	M.aurum_01505	MMAR4085	MSMEG4933	Conserved hypothetical secreted protein	cell wall and cell processes	Not in COGs	Not assigned to any KEGG category
Gene808	Rv1314c	Rv1314c	M.aurum_01506	MMAR4084	MSMEG4934	Conserved protein	conserved hypotheticals	Function unknown	Metabolism of cofactors and vitamins
Gene809	Rv1315	murA	M.aurum_01507	MMAR4083	MSMEG4932	Probable UDP-N-acetylglucosamine 1-carboxyvinyltransferase MurA	cell wall and cell processes	Cell wall/membrane/envelope biogenesis	Carbohydrate metabolism|Glycan biosynthesis and metabolism
Gene810	Rv1316c	ogt	M.aurum_01511	MMAR4082	MSMEG4928	Methylated-DNA--protein-cysteine methyltransferase Ogt (6-O-methylguanine-DNA methyltransferase) (O-6-methylguanine-DNA-alkyltransferase)	information pathways	Replication, recombination and repair	Not assigned to any KEGG category
Gene811	Rv1317c	alkA	M.aurum_01512	MMAR4081	MSMEG4925	Probable bifunctional regulatory protein and DNA repair enzyme AlkA (regulatory protein of adaptative response) (methylphosphotriester-DNA--protein-cysteine S-methyltransferase)	information pathways	Replication, recombination and repair	Replication and repair
Gene812	Rv1318c	Rv1318c	M.aurum_01516	MMAR4078	MSMEG4924	Possible adenylate cyclase (ATP pyrophosphate-lyase) (adenylyl cyclase)	intermediary metabolism and respiration	Signal transduction mechanisms	Nucleotide metabolism
Gene813	Rv1319c	Rv1319c	M.aurum_01516	MMAR4078	MSMEG4924	Possible adenylate cyclase (ATP pyrophosphate-lyase) (adenylyl cyclase)	intermediary metabolism and respiration	Signal transduction mechanisms	Nucleotide metabolism
Gene814	Rv1321	Rv1321	M.aurum_01517	MMAR4077	MSMEG4923	Conserved hypothetical protein	conserved hypotheticals	Replication, recombination and repair	Not assigned to any KEGG category
Gene815	Rv1322A	Rv1322A	M.aurum_01519	MMAR4076	MSMEG4921	Conserved protein	conserved hypotheticals	Amino acid transport and metabolism	Not assigned to any KEGG category
Gene816	Rv1323	fadA4	M.aurum_01520	MMAR4075	MSMEG4920	Probable acetyl-CoA acetyltransferase FadA4 (acetoacetyl-CoA thiolase)	lipid metabolism	Lipid transport and metabolism	Carbohydrate metabolism|Lipid metabolism|Amino acid metabolism|Metabolism of terpenoids and polyketides|Xenobiotics biodegradation and metabolism|Signal transduction
Gene817	Rv1324	Rv1324	M.aurum_01522	MMAR4074	MSMEG4917	Possible thioredoxin	intermediary metabolism and respiration	Post-translational modification, protein turnover, and chaperones	Not assigned to any KEGG category
Gene818	Rv1326c	glgB	M.aurum_01523	MMAR4072	MSMEG4918	1,4-alpha-glucan branching enzyme GlgB (glycogen branching enzyme)	intermediary metabolism and respiration	Carbohydrate transport and metabolism	Carbohydrate metabolism
Gene819	Rv1327c	glgE	M.aurum_01524	MMAR4071	MSMEG4916	Probable glucanase GlgE	intermediary metabolism and respiration	Carbohydrate transport and metabolism	Carbohydrate metabolism
Gene820	Rv1328	glgP	M.aurum_01525	MMAR4070	MSMEG4915	Probable glycogen phosphorylase GlgP	intermediary metabolism and respiration	Carbohydrate transport and metabolism	Carbohydrate metabolism
Gene821	Rv1329c	dinG	M.aurum_01529	MMAR4069	MSMEG4912	Probable ATP-dependent helicase DinG	information pathways	Replication, recombination and repair | Transcription	Not assigned to any KEGG category
Gene822	Rv1330c	pncB1	M.aurum_01530	MMAR4068	MSMEG4911	Nicotinic acid phosphoribosyltransferase PncB1	intermediary metabolism and respiration	Replication, recombination and repair | Transcription	Metabolism of cofactors and vitamins
Gene823	Rv1331	Rv1331	M.aurum_01531	MMAR4067	MSMEG4910	Conserved hypothetical protein	conserved hypotheticals	Function unknown	Not assigned to any KEGG category
Gene824	Rv1332	Rv1332	M.aurum_01532	MMAR4066	MSMEG4909	Probable transcriptional regulatory protein	regulatory proteins	Not in COGs	Not assigned to any KEGG category
Gene825	Rv1333	Rv1333	M.aurum_01533	MMAR4065	MSMEG4908	Probable hydrolase	intermediary metabolism and respiration	Amino acid transport and metabolism | Secondary metabolites biosynthesis, transport and catabolism	Not assigned to any KEGG category
Gene826	Rv1334	mec	M.aurum_01534	MMAR4064	MSMEG4907	Possible hydrolase	intermediary metabolism and respiration	Amino acid transport and metabolism | Secondary metabolites biosynthesis, transport and catabolism	Not assigned to any KEGG category
Gene827	Rv1335	cysO	M.aurum_01535	MMAR4063	MSMEG4906	Sulfur carrier protein CysO	intermediary metabolism and respiration	Amino acid transport and metabolism | Secondary metabolites biosynthesis, transport and catabolism	Not assigned to any KEGG category
Gene828	Rv1336	cysM	M.aurum_01536	MMAR4629	MSMEG4905	Cysteine synthase B CysM (CSASE B) (O-phosphoserine sulfhydrylase B) (O-phosphoserine (thiol)-lyase B)	intermediary metabolism and respiration	Amino acid transport and metabolism	Energy metabolism|Amino acid metabolism
Gene829	Rv1337	Rv1337	M.aurum_01537	MMAR4059	MSMEG4904	Probable integral membrane protein	cell wall and cell processes	General function prediction only	Not assigned to any KEGG category
Gene830	Rv1339	Rv1339	M.aurum_01538	MMAR4043	MSMEG4902	Conserved protein	conserved hypotheticals	General function prediction only	Not assigned to any KEGG category
Gene831	Rv1340	rphA	M.aurum_01539	MMAR4042	MSMEG4901	Probable ribonuclease RphA (RNase PH) (tRNA nucleotidyltransferase)	information pathways	General function prediction only	Not assigned to any KEGG category
Gene832	Rv1341	Rv1341	M.aurum_01540	MMAR4040	MSMEG4899	*	conserved hypotheticals	*	*
Gene833	Rv1343c	lprD	M.aurum_01543	MMAR4038	MSMEG4898	Probable conserved lipoprotein LprD	cell wall and cell processes	Transcription	Not assigned to any KEGG category
Gene834	Rv1344	mbtL	M.aurum_03832	MMAR0173	MSMEG2132	Acyl carrier protein (ACP) MbtL	lipid metabolism	Transcription	Not assigned to any KEGG category
Gene835	Rv1347c	mbtK	M.aurum_03835	MMAR1587	MSMEG2128	Lysine N-acetyltransferase MbtK	lipid metabolism	Transcription	Not assigned to any KEGG category
Gene836	Rv1348	irtA	M.aurum_01426	MMAR4037	MSMEG6554	*	cell wall and cell processes	*	*
Gene837	Rv1349	irtB	M.aurum_01427	MMAR4036	MSMEG6553	*	cell wall and cell processes	*	*
Gene838	Rv1350	fabG2	M.aurum_03807	MMAR4033	MSMEG2206	Probable 3-oxoacyl-[acyl-carrier protein] reductase FabG2 (3-ketoacyl-acyl carrier protein reductase)	lipid metabolism	Transcription	Lipid metabolism|Metabolism of cofactors and vitamins
Gene839	Rv1353c	Rv1353c	M.aurum_03785	MMAR4019	MSMEG2225	Probable transcriptional regulatory protein	regulatory proteins	Transcription	Not assigned to any KEGG category
Gene840	Rv1355c	moeY	M.aurum_03817	MMAR3826	MSMEG2198	Possible molybdopterin biosynthesis protein MoeY	intermediary metabolism and respiration	Coenzyme transport and metabolism	Not assigned to any KEGG category
Gene841	Rv1360	Rv1360	M.aurum_03755	MMAR1390	MSMEG2256	Probable oxidoreductase	intermediary metabolism and respiration	Energy production and conversion	Not assigned to any KEGG category
Gene842	Rv1362c	Rv1362c	M.aurum_01664	MMAR3995	MSMEG4770	Possible membrane protein	cell wall and cell processes	Not in COGs	Not assigned to any KEGG category
Gene843	Rv1363c	Rv1363c	M.aurum_01663	MMAR3994	MSMEG4771	Possible membrane protein	cell wall and cell processes	Not in COGs	Not assigned to any KEGG category
Gene844	Rv1367c	Rv1367c	M.aurum_03073	MMAR2187	MSMEG3040	Conserved protein	conserved hypotheticals	Defense mechanisms	Not assigned to any KEGG category
Gene845	Rv1378c	Rv1378c	M.aurum_03258	MSMEG6025	MMAR1584	Conserved hypothetical protein	conserved hypotheticals	Not in COGs	Not assigned to any KEGG category
Gene846	Rv1379	pyrR	M.aurum_03072	MMAR2194	MSMEG3042	*	regulatory proteins	*	*
Gene847	Rv1380	pyrB	M.aurum_03071	MMAR2195	MSMEG3043	Probable aspartate carbamoyltransferase PyrB (ATCase) (aspartate transcarbamylase)	intermediary metabolism and respiration	Nucleotide transport and metabolism	Nucleotide metabolism|Amino acid metabolism
Gene848	Rv1381	pyrC	M.aurum_03070	MMAR2196	MSMEG3044	*	intermediary metabolism and respiration	*	*
Gene849	Rv1382	Rv1382	M.aurum_03069	MMAR2197	MSMEG3045	*	cell wall and cell processes	*	*
Gene850	Rv1383	carA	M.aurum_03068	MMAR2198	MSMEG3046	*	intermediary metabolism and respiration	*	*
Gene851	Rv1384	carB	M.aurum_03067	MMAR2199	MSMEG3047	*	intermediary metabolism and respiration	*	*
Gene852	Rv1385	pyrF	M.aurum_03066	MMAR2200	MSMEG3048	*	intermediary metabolism and respiration	*	*
Gene853	Rv1388	mihF	M.aurum_03065	MMAR2201	MSMEG3050	Putative integration host factor MihF	information pathways	Not in COGs	Not assigned to any KEGG category
Gene854	Rv1389	gmk	M.aurum_03064	MMAR2202	MSMEG3051	*	intermediary metabolism and respiration	*	*
Gene855	Rv1390	rpoZ	M.aurum_03063	MMAR2203	MSMEG3053	*	information pathways	*	*
Gene856	Rv1391	dfp	M.aurum_03062	MMAR2204	MSMEG3054	*	intermediary metabolism and respiration	*	*
Gene857	Rv1392	metK	M.aurum_03061	MMAR2205	MSMEG3055	*	intermediary metabolism and respiration	*	*
Gene858	Rv1393c	Rv1393c	M.aurum_04982	MMAR2207	MSMEG0816	Probable monoxygenase	intermediary metabolism and respiration	Inorganic ion transport and metabolism	Not assigned to any KEGG category
Gene859	Rv1400c	lipI	M.aurum_03060	MMAR2209	MSMEG3059	Probable lipase LipH	intermediary metabolism and respiration	Lipid transport and metabolism	Not assigned to any KEGG category
Gene860	Rv1401	Rv1401	M.aurum_03058	MMAR2210	MSMEG3060	Possible membrane protein	cell wall and cell processes	Function unknown	Not assigned to any KEGG category
Gene861	Rv1402	priA	M.aurum_03057	MMAR2211	MSMEG3061	Putative primosomal protein N' PriA (replication factor Y)	information pathways	Replication, recombination and repair	Replication and repair
Gene862	Rv1403c	Rv1403c	M.aurum_03412	MMAR2212	MSMEG2285	Putative methyltransferase	intermediary metabolism and respiration	Coenzyme transport and metabolism	Not assigned to any KEGG category
Gene863	Rv1406	fmt	M.aurum_03054	MMAR2215	MSMEG3064	Probable methionyl-tRNA formyltransferase Fmt	information pathways	-	Metabolism of cofactors and vitamins|Translation
Gene864	Rv1407	fmu	M.aurum_03053	MMAR2216	MSMEG3065	Probable Fmu protein (sun protein)	information pathways	-	Not assigned to any KEGG category
Gene865	Rv1408	rpe	M.aurum_03052	MMAR2217	MSMEG3066	Probable ribulose-phosphate 3-epimerase Rpe (PPE) (R5P3E) (pentose-5-phosphate 3-epimerase)	intermediary metabolism and respiration	Carbohydrate transport and metabolism	Carbohydrate metabolism
Gene866	Rv1409	ribG	M.aurum_03051	MMAR2218	MSMEG3067	Probable bifunctional riboflavin biosynthesis protein RibG : diaminohydroxyphosphoribosylaminopyrimidine deaminase (riboflavin-specific deaminase) + 5-amino-6-(5-phosphoribosylamino) uracil reductase (HTP reductase)	intermediary metabolism and respiration	Coenzyme transport and metabolism	Metabolism of cofactors and vitamins
Gene867	Rv1410c	Rv1410c	M.aurum_03049	MMAR2219	MSMEG3069	Aminoglycosides/tetracycline-transport integral membrane protein	cell wall and cell processes	Carbohydrate transport and metabolism	Not assigned to any KEGG category
Gene868	Rv1411c	lprG	M.aurum_03048	MMAR2220	MSMEG3070	Conserved lipoprotein LprG	cell wall and cell processes	Not in COGs	Not assigned to any KEGG category
Gene869	Rv1412	ribC	M.aurum_03047	MMAR2221	MSMEG3071	Probable riboflavin synthase alpha chain RibC (RibE)	intermediary metabolism and respiration	Coenzyme transport and metabolism	Metabolism of cofactors and vitamins
Gene870	Rv1415	ribA2	M.aurum_03044	MMAR2222	MSMEG3072	Probable riboflavin biosynthesis protein RibA2 : GTP cyclohydrolase II + 3,4-dihydroxy-2-butanone 4-phosphate synthase (DHBP synthase)	intermediary metabolism and respiration	Coenzyme transport and metabolism	Metabolism of cofactors and vitamins
Gene871	Rv1416	ribH	M.aurum_03043	MMAR2223	MSMEG3073	Probable riboflavin synthase beta chain RibH (6,7-dimethyl-8-ribityllumazine synthase) (DMRL synthase) (lumazine synthase)	intermediary metabolism and respiration	Coenzyme transport and metabolism	Metabolism of cofactors and vitamins
Gene872	Rv1417	Rv1417	M.aurum_03042	MMAR2224	MSMEG3074	Possible conserved membrane protein	cell wall and cell processes	Not in COGs	Not assigned to any KEGG category
Gene873	Rv1420	uvrC	M.aurum_03037	MMAR2227	MSMEG3078	Probable excinuclease ABC (subunit C - nuclease) UvrC	information pathways	Replication, recombination and repair	Replication and repair
Gene874	Rv1421	Rv1421	M.aurum_03036	MMAR2228	MSMEG3079	Conserved protein	conserved hypotheticals	General function prediction only	Not assigned to any KEGG category
Gene875	Rv1422	Rv1422	M.aurum_03035	MMAR2229	MSMEG3080	Conserved hypothetical protein	conserved hypotheticals	Function unknown	Not assigned to any KEGG category
Gene876	Rv1423	whiA	M.aurum_03034	MMAR2230	MSMEG3081	Probable transcriptional regulatory protein WhiA	regulatory proteins	Function unknown	Not assigned to any KEGG category
Gene877	Rv1426c	lipO	M.aurum_05385	MMAR2232	MSMEG0302	Probable esterase LipO	intermediary metabolism and respiration	Lipid transport and metabolism	Not assigned to any KEGG category
Gene878	Rv1427c	fadD12	M.aurum_05384	MMAR2233	MSMEG0304	Possible long-chain-fatty-acid--CoA ligase FadD12 (fatty-acid-CoA synthetase) (fatty-acid-CoA synthase)	lipid metabolism	Lipid transport and metabolism | Secondary metabolites biosynthesis, transport and catabolism	Not assigned to any KEGG category
Gene879	Rv1428c	Rv1428c	M.aurum_05383	MMAR2234	MSMEG0305	Conserved hypothetical protein	conserved hypotheticals	Lipid transport and metabolism	Not assigned to any KEGG category
Gene880	Rv1430	PE16	M.aurum_03301	MMAR2235	MSMEG2737	*	PE/PPE	*	*
Gene881	Rv1436	gap	M.aurum_03032	MMAR2239	MSMEG3084	*	intermediary metabolism and respiration	*	*
Gene882	Rv1437	pgk	M.aurum_03031	MMAR2240	MSMEG3085	*	intermediary metabolism and respiration	*	*
Gene883	Rv1438	tpi	M.aurum_03030	MMAR2241	MSMEG3086	*	intermediary metabolism and respiration	*	*
Gene884	Rv1440	secG	M.aurum_03029	MMAR2246	MSMEG3087	Probable protein-export membrane protein (translocase subunit) SecG	cell wall and cell processes	Not in COGs	Folding, sorting and degradation|Membrane transport
Gene885	Rv1444c	Rv1444c	M.aurum_03026	MMAR2249	MSMEG3098	Unknown protein	conserved hypotheticals	Not in COGs	Not assigned to any KEGG category
Gene886	Rv1445c	devB	M.aurum_03024	MMAR2250	MSMEG3099	Probable 6-phosphogluconolactonase DevB (6PGL)	intermediary metabolism and respiration	Carbohydrate transport and metabolism	Carbohydrate metabolism
Gene887	Rv1446c	opcA	M.aurum_03023	MMAR2251	MSMEG3100	Putative OXPP cycle protein OpcA	intermediary metabolism and respiration	Carbohydrate transport and metabolism	Not assigned to any KEGG category
Gene888	Rv1447c	zwf2	M.aurum_03022	MMAR2252	MSMEG3101	Probable glucose-6-phosphate 1-dehydrogenase Zwf2 (G6PD)	intermediary metabolism and respiration	Carbohydrate transport and metabolism	Carbohydrate metabolism|Metabolism of other amino acids
Gene889	Rv1448c	tal	M.aurum_03021	MMAR2253	MSMEG3102	Probable transaldolase Tal	intermediary metabolism and respiration	Carbohydrate transport and metabolism	Carbohydrate metabolism
Gene890	Rv1449c	tkt	M.aurum_03020	MMAR2254	MSMEG3103	Transketolase Tkt (TK)	intermediary metabolism and respiration	Carbohydrate transport and metabolism	Carbohydrate metabolism|Metabolism of terpenoids and polyketides
Gene891	Rv1451	ctaB	M.aurum_03019	MMAR2255	MSMEG3105	*	intermediary metabolism and respiration	*	*
Gene892	Rv1454c	qor	M.aurum_03016	MMAR2259	MSMEG3106	Probable quinone reductase Qor (NADPH:quinone reductase) (zeta-crystallin homolog protein)	intermediary metabolism and respiration	Energy production and conversion | General function prediction only	Not assigned to any KEGG category
Gene893	Rv1455	Rv1455	M.aurum_03015	MMAR2260	MSMEG3107	Conserved protein	conserved hypotheticals	Not in COGs	Not assigned to any KEGG category
Gene894	Rv1456c	Rv1456c	M.aurum_03005	MMAR2261	MSMEG3117	Probable unidentified antibiotic-transport integral membrane ABC transporter	cell wall and cell processes	Post-translational modification, protein turnover, and chaperones	Energy metabolism|Metabolism of cofactors and vitamins|Signal transduction
Gene895	Rv1457c	Rv1457c	M.aurum_03003	MMAR2262	MSMEG3118	Probable unidentified antibiotic-transport integral membrane ABC transporter	cell wall and cell processes	Not in COGs	Not assigned to any KEGG category
Gene896	Rv1458c	Rv1458c	M.aurum_03002	MMAR2263	MSMEG3119	Probable unidentified antibiotic-transport ATP-binding protein ABC transporter	cell wall and cell processes	Defense mechanisms	Not assigned to any KEGG category
Gene897	Rv1459c	Rv1459c	M.aurum_03001	MMAR2264	MSMEG3120	Possible conserved integral membrane protein	cell wall and cell processes	Not in COGs	Not assigned to any KEGG category
Gene898	Rv1460	Rv1460	M.aurum_03000	MMAR2265	MSMEG3121	Probable transcriptional regulatory protein	regulatory proteins	Transcription	Not assigned to any KEGG category
Gene899	Rv1461	Rv1461	M.aurum_02999	MMAR2266	MSMEG3122	*	conserved hypotheticals	*	*
Gene900	Rv1462	Rv1462	M.aurum_02998	MMAR2267	MSMEG3123	*	conserved hypotheticals	*	*
Gene901	Rv1463	Rv1463	M.aurum_02997	MMAR2268	MSMEG3124	Probable conserved ATP-binding protein ABC transporter	cell wall and cell processes	Post-translational modification, protein turnover, and chaperones	Not assigned to any KEGG category
Gene902	Rv1464	csd	M.aurum_02996	MMAR2269	MSMEG3125	*	intermediary metabolism and respiration	*	*
Gene903	Rv1465	Rv1465	M.aurum_02995	MMAR2270	MSMEG3126	*	intermediary metabolism and respiration	*	*
Gene904	Rv1466	Rv1466	M.aurum_02994	MMAR2271	MSMEG3127	*	conserved hypotheticals	*	*
Gene905	Rv1471	trxB1	M.aurum_02993	MMAR2277	MSMEG3138	*	intermediary metabolism and respiration	*	*
Gene906	Rv1472	echA12	M.aurum_02986	MMAR2278	MSMEG3139	Possible enoyl-CoA hydratase EchA12 (enoyl hydrase) (unsaturated acyl-CoA hydratase) (crotonase)	lipid metabolism	Lipid transport and metabolism	Carbohydrate metabolism|Lipid metabolism|Amino acid metabolism|Metabolism of other amino acids|Metabolism of terpenoids and polyketides|Xenobiotics biodegradation and metabolism
Gene907	Rv1473	Rv1473	M.aurum_02984	MMAR2279	MSMEG3140	*	cell wall and cell processes	*	*
Gene908	Rv1474c	Rv1474c	M.aurum_02983	MMAR2281	MSMEG3142	Probable transcriptional regulatory protein	regulatory proteins	Transcription	Not assigned to any KEGG category
Gene909	Rv1475c	acn	M.aurum_02982	MMAR2282	MSMEG3143	Probable iron-regulated aconitate hydratase Acn (citrate hydro-lyase) (aconitase)	intermediary metabolism and respiration	Energy production and conversion	Carbohydrate metabolism
Gene910	Rv1476	Rv1476	M.aurum_02981	MMAR2283	MSMEG3144	*	cell wall and cell processes	*	*
Gene911	Rv1477	ripA	M.aurum_02980	MMAR2284	MSMEG3145	*	virulence, detoxification, adaptation	*	*
Gene912	Rv1478	Rv1478	M.aurum_02980	MMAR2285	MSMEG3146	*	virulence, detoxification, adaptation	*	*
Gene913	Rv1479	moxR1	M.aurum_02978	MMAR2286	MSMEG3147	*	regulatory proteins	*	*
Gene914	Rv1480	Rv1480	M.aurum_02977	MMAR2287	MSMEG3148	Conserved protein	conserved hypotheticals	General function prediction only	Not assigned to any KEGG category
Gene915	Rv1481	Rv1481	M.aurum_02976	MMAR2288	MSMEG3149	Probable membrane protein	cell wall and cell processes	Coenzyme transport and metabolism	Not assigned to any KEGG category
Gene916	Rv1483	fabG1	M.aurum_02973	MMAR2289	MSMEG3150	*	lipid metabolism	*	*
Gene917	Rv1484	inhA	M.aurum_02972	MMAR2290	MSMEG3151	*	lipid metabolism	*	*
Gene918	Rv1485	hemZ	M.aurum_02971	MMAR2291	MSMEG3152	Ferrochelatase HemZ (protoheme ferro-lyase) (heme synthetase)	intermediary metabolism and respiration	-	Metabolism of cofactors and vitamins
Gene919	Rv1486c	Rv1486c	M.aurum_02970	MMAR2292	MSMEG3153	Conserved hypothetical protein	conserved hypotheticals	Not in COGs	Not assigned to any KEGG category
Gene920	Rv1487	Rv1487	M.aurum_02969	MMAR2293	MSMEG3154	Conserved membrane protein	cell wall and cell processes	Intracellular trafficking, secretion, and vesicular transport | Post-translational modification, protein turnover, and chaperones	Not assigned to any KEGG category
Gene921	Rv1488	Rv1488	M.aurum_02968	MMAR2294	MSMEG3155	Possible exported conserved protein	cell wall and cell processes	Post-translational modification, protein turnover, and chaperones	Not assigned to any KEGG category
Gene922	Rv1491c	Rv1491c	M.aurum_02966	MMAR2301	MSMEG3157	Conserved membrane protein	cell wall and cell processes	Function unknown	Not assigned to any KEGG category
Gene923	Rv1492	mutA	M.aurum_02965	MMAR2302	MSMEG3158	*	lipid metabolism	*	*
Gene924	Rv1493	mutB	M.aurum_02964	MMAR2303	MSMEG3159	*	lipid metabolism	*	*
Gene925	Rv1496	Rv1496	M.aurum_02963	MMAR2304	MSMEG3160	Possible transport system kinase	cell wall and cell processes	Amino acid transport and metabolism	Not assigned to any KEGG category
Gene926	Rv1497	lipL	M.aurum_02961	MMAR2305	MSMEG3162	Probable esterase LipL	intermediary metabolism and respiration	Defense mechanisms	Not assigned to any KEGG category
Gene927	Rv1517	Rv1517	M.aurum_05341	MMAR2352	MSMEG4733	Conserved hypothetical transmembrane protein	cell wall and cell processes	Not in COGs	Not assigned to any KEGG category
Gene928	Rv1521	fadD25	M.aurum_02956	MMAR2341	MSMEG4731	Probable fatty-acid-AMP ligase FadD25 (fatty-acid-AMP synthetase) (fatty-acid-AMP synthase)	lipid metabolism	Lipid transport and metabolism | Secondary metabolites biosynthesis, transport and catabolism	Not assigned to any KEGG category
Gene929	Rv1522c	mmpL12	M.aurum_02942	MMAR2342	MSMEG4741	Probable conserved transmembrane transport protein MmpL12	cell wall and cell processes	General function prediction only	Not assigned to any KEGG category
Gene930	Rv1524	Rv1524	M.aurum_02954	MMAR2353	MSMEG0392	Probable glycosyltransferase	intermediary metabolism and respiration	Carbohydrate transport and metabolism | Energy production and conversion	Not assigned to any KEGG category
Gene931	Rv1527c	pks5	M.aurum_02960	MMAR2340	MSMEG4727	Probable polyketide synthase Pks5	lipid metabolism	Secondary metabolites biosynthesis, transport and catabolism	Not assigned to any KEGG category
Gene932	Rv1533	Rv1533	M.aurum_04852	MMAR2346	MSMEG0992	Conserved protein	conserved hypotheticals	General function prediction only	Not assigned to any KEGG category
Gene933	Rv1536	ileS	M.aurum_02950	MMAR2356	MSMEG3169	Isoleucyl-tRNA synthetase IleS	information pathways	-	Translation
Gene934	Rv1537	dinX	M.aurum_02947	MMAR2359	MSMEG3172	Probable DNA polymerase IV DinX (pol IV 1) (DNA nucleotidyltransferase (DNA-directed))	information pathways	Replication, recombination and repair	Not assigned to any KEGG category
Gene935	Rv1538c	ansA	M.aurum_02946	MMAR2360	MSMEG3173	Probable L-aparaginase AnsA	intermediary metabolism and respiration	Amino acid transport and metabolism	Amino acid metabolism|Metabolism of other amino acids
Gene936	Rv1539	lspA	M.aurum_02945	MMAR2361	MSMEG3174	Probable lipoprotein signal peptidase LspA	cell wall and cell processes	Cell wall/membrane/envelope biogenesis | Intracellular trafficking, secretion, and vesicular transport	Folding, sorting and degradation
Gene937	Rv1540	Rv1540	M.aurum_02944	MMAR2362	MSMEG3175	Conserved hypothetical protein member of yabO/yceC/yfiI family	conserved hypotheticals	-	Not assigned to any KEGG category
Gene938	Rv1543	Rv1543	M.aurum_00477	MMAR2366	MSMEG1623	Possible fatty acyl-CoA reductase	lipid metabolism	General function prediction only	Not assigned to any KEGG category
Gene939	Rv1544	Rv1544	M.aurum_05046	MSMEG0737	MMAR0648	Possible ketoacyl reductase	lipid metabolism	General function prediction only	Not assigned to any KEGG category
Gene940	Rv1547	dnaE1	M.aurum_02934	MMAR2369	MSMEG3178	Probable DNA polymerase III (alpha chain) DnaE1 (DNA nucleotidyltransferase)	information pathways	-	Nucleotide metabolism|Replication and repair
Gene941	Rv1558	Rv1558	M.aurum_00249	MMAR2373	MSMEG2027	Conserved protein	conserved hypotheticals	Not in COGs	Not assigned to any KEGG category
Gene942	Rv1559	ilvA	M.aurum_02931	MMAR2374	MSMEG3183	Probable threonine dehydratase IlvA	intermediary metabolism and respiration	Amino acid transport and metabolism	Amino acid metabolism
Gene943	Rv1562c	treZ	M.aurum_02929	MMAR2377	MSMEG3184	Maltooligosyltrehalose trehalohydrolase TreZ	virulence, detoxification, adaptation	Carbohydrate transport and metabolism	Carbohydrate metabolism
Gene944	Rv1564c	treX	M.aurum_02927	MMAR2379	MSMEG3186	Probable maltooligosyltrehalose synthase TreX	virulence, detoxification, adaptation	Carbohydrate transport and metabolism	Carbohydrate metabolism
Gene945	Rv1565c	Rv1565c	M.aurum_02926	MMAR2380	MSMEG3187	Conserved hypothetical membrane protein	cell wall and cell processes	Lipid transport and metabolism	Not assigned to any KEGG category
Gene946	Rv1568	bioA	M.aurum_02925	MMAR2383	MSMEG3188	Adenosylmethionine-8-amino-7-oxononanoate aminotransferase BioA	intermediary metabolism and respiration	Coenzyme transport and metabolism	Metabolism of cofactors and vitamins
Gene947	Rv1569	bioF1	M.aurum_02924	MMAR2384	MSMEG3189	Probable 8-amino-7-oxononanoate synthase BioF1 (AONS) (8-amino-7-ketopelargonate synthase) (7-keto-8-amino-pelargonic acid synthetase) (7-KAP synthetase) (L-alanine--pimelyl CoA ligase)	intermediary metabolism and respiration	Coenzyme transport and metabolism	Metabolism of cofactors and vitamins
Gene948	Rv1570	bioD	M.aurum_02923	MMAR2385	MSMEG3190	Dethiobiotin synthetase BioD	intermediary metabolism and respiration	Coenzyme transport and metabolism	Metabolism of cofactors and vitamins
Gene949	Rv1571	Rv1571	M.aurum_02922	MMAR2386	MSMEG3191	Conserved protein	conserved hypotheticals	-	Not assigned to any KEGG category
Gene950	Rv1589	bioB	M.aurum_02918	MMAR2387	MSMEG3194	*	intermediary metabolism and respiration	*	*
Gene951	Rv1590	Rv1590	M.aurum_02917	MMAR5574	MSMEG3195	Conserved hypothetical protein	conserved hypotheticals	Not in COGs	Not assigned to any KEGG category
Gene952	Rv1591	Rv1591	M.aurum_02916	MMAR2388	MSMEG3196	Probable transmembrane protein	cell wall and cell processes	Not in COGs	Not assigned to any KEGG category
Gene953	Rv1592c	Rv1592c	M.aurum_02914	MMAR2389	MSMEG3197	Conserved hypothetical protein	conserved hypotheticals	Not in COGs	Not assigned to any KEGG category
Gene954	Rv1593c	Rv1593c	M.aurum_02913	MMAR2390	MSMEG3198	Conserved protein	conserved hypotheticals	Nucleotide transport and metabolism	Not assigned to any KEGG category
Gene955	Rv1594	nadA	M.aurum_02912	MMAR2391	MSMEG3199	*	intermediary metabolism and respiration	*	*
Gene956	Rv1595	nadB	M.aurum_02911	MMAR2392	MSMEG3200	Probable L-aspartate oxidase NadB	intermediary metabolism and respiration	Coenzyme transport and metabolism	Amino acid metabolism|Metabolism of cofactors and vitamins
Gene957	Rv1596	nadC	M.aurum_02910	MMAR2393	MSMEG3201	Probable nicotinate-nucleotide pyrophosphatase NadC	intermediary metabolism and respiration	Coenzyme transport and metabolism	Metabolism of cofactors and vitamins
Gene958	Rv1598c	Rv1598c	M.aurum_02907	MMAR2394	MSMEG3204	Conserved protein	conserved hypotheticals	Not in COGs	Not assigned to any KEGG category
Gene959	Rv1599	hisD	M.aurum_02906	MMAR2395	MSMEG3205	Probable histidinol dehydrogenase HisD (HDH)	intermediary metabolism and respiration	Amino acid transport and metabolism	Amino acid metabolism
Gene960	Rv1600	hisC1	M.aurum_02905	MMAR2396	MSMEG3206	*	intermediary metabolism and respiration	*	*
Gene961	Rv1601	hisB	M.aurum_02904	MMAR2397	MSMEG3207	*	intermediary metabolism and respiration	*	*
Gene962	Rv1602	hisH	M.aurum_02903	MMAR2398	MSMEG3208	Probable amidotransferase HisH	intermediary metabolism and respiration	Amino acid transport and metabolism	Amino acid metabolism
Gene963	Rv1603	hisA	M.aurum_02902	MMAR2399	MSMEG3209	*	intermediary metabolism and respiration	*	*
Gene964	Rv1604	impA	M.aurum_02901	MMAR2400	MSMEG3210	Probable inositol-monophosphatase ImpA (imp)	intermediary metabolism and respiration	Carbohydrate transport and metabolism	Carbohydrate metabolism|Biosynthesis of other secondary metabolites
Gene965	Rv1605	hisF	M.aurum_02900	MMAR2401	MSMEG3211	*	intermediary metabolism and respiration	*	*
Gene966	Rv1606	hisI	M.aurum_02899	MMAR2402	MSMEG3212	*	intermediary metabolism and respiration	*	*
Gene967	Rv1608c	bcpB	M.aurum_02895	MMAR2410	MSMEG3216	Probable peroxidoxin BcpB	virulence, detoxification, adaptation	Post-translational modification, protein turnover, and chaperones	Not assigned to any KEGG category
Gene968	Rv1609	trpE	M.aurum_02894	MMAR2411	MSMEG3217	*	intermediary metabolism and respiration	*	*
Gene969	Rv1610	Rv1610	M.aurum_02893	MMAR2412	MSMEG3218	Possible conserved membrane protein	cell wall and cell processes	Not in COGs	Not assigned to any KEGG category
Gene970	Rv1611	trpC	M.aurum_02892	MMAR2413	MSMEG3219	*	intermediary metabolism and respiration	*	*
Gene971	Rv1612	trpB	M.aurum_02891	MMAR2414	MSMEG3220	Tryptophan synthase, beta subunit TrpB	intermediary metabolism and respiration	Amino acid transport and metabolism	Amino acid metabolism
Gene972	Rv1613	trpA	M.aurum_02890	MMAR2415	MSMEG3221	Probable tryptophan synthase, alpha subunit TrpA	intermediary metabolism and respiration	Amino acid transport and metabolism	Amino acid metabolism
Gene973	Rv1614	lgt	M.aurum_02889	MMAR2416	MSMEG3222	Possible prolipoprotein diacylglyceryl transferases Lgt	cell wall and cell processes	Cell wall/membrane/envelope biogenesis	Not assigned to any KEGG category
Gene974	Rv1615	Rv1615	M.aurum_02163	MMAR2417	MSMEG3223	Probable membrane protein	cell wall and cell processes	Function unknown	Not assigned to any KEGG category
Gene975	Rv1616	Rv1616	M.aurum_02164	MMAR2418	MSMEG3224	Conserved membrane protein	cell wall and cell processes	Not in COGs	Not assigned to any KEGG category
Gene976	Rv1617	pykA	M.aurum_02167	MMAR2420	MSMEG3227	Probable pyruvate kinase PykA	intermediary metabolism and respiration	Carbohydrate transport and metabolism	Carbohydrate metabolism|Nucleotide metabolism
Gene977	Rv1618	tesB1	M.aurum_02168	MMAR2421	MSMEG3228	Probable acyl-CoA thioesterase II TesB1	lipid metabolism	Lipid transport and metabolism	Lipid metabolism
Gene978	Rv1621c	cydD	M.aurum_02170	MMAR2424	MSMEG3231	Probable 'component linked with the assembly of cytochrome' transport transmembrane ATP-binding protein ABC transporter CydD	intermediary metabolism and respiration	Energy production and conversion | Post-translational modification, protein turnover, and chaperones	Membrane transport
Gene979	Rv1622c	cydB	M.aurum_02171	MMAR2425	MSMEG3232	Probable integral membrane cytochrome D ubiquinol oxidase (subunit II) CydB (cytochrome BD-I oxidase subunit II)	intermediary metabolism and respiration	Energy production and conversion	Energy metabolism|Signal transduction
Gene980	Rv1623c	cydA	M.aurum_02172	MMAR2426	MSMEG3233	*	intermediary metabolism and respiration	*	*
Gene981	Rv1624c	Rv1624c	M.aurum_02173	MMAR2427	MSMEG3234	*	cell wall and cell processes	*	*
Gene982	Rv1626	Rv1626	M.aurum_02186	MMAR2429	MSMEG3246	Probable two-component system transcriptional regulator	regulatory proteins	Signal transduction mechanisms	Not assigned to any KEGG category
Gene983	Rv1627c	Rv1627c	M.aurum_02193	MMAR2430	MSMEG3844	Probable nonspecific lipid-transfer protein	lipid metabolism	Lipid transport and metabolism	Not assigned to any KEGG category
Gene984	Rv1628c	Rv1628c	M.aurum_02194	MMAR2431	MSMEG3843	Conserved protein	conserved hypotheticals	General function prediction only	Not assigned to any KEGG category
Gene985	Rv1629	polA	M.aurum_02195	MMAR2432	MSMEG3839	Probable DNA polymerase I PolA	information pathways	Replication, recombination and repair	Nucleotide metabolism|Replication and repair
Gene986	Rv1630	rpsA	M.aurum_02201	MMAR2433	MSMEG3833	*	information pathways	*	*
Gene987	Rv1631	coaE	M.aurum_02203	MMAR2434	MSMEG2076	Probable dephospho-CoA kinase CoaE (dephosphocoenzyme a kinase)	intermediary metabolism and respiration	Function unknown	Metabolism of cofactors and vitamins
Gene988	Rv1632c	Rv1632c	M.aurum_02205	MMAR2436	MSMEG3817	Hypothetical protein	conserved hypotheticals	Function unknown	Not assigned to any KEGG category
Gene989	Rv1633	uvrB	M.aurum_02207	MMAR2437	MSMEG3816	*	information pathways	*	*
Gene990	Rv1636	TB15.3	M.aurum_02214	MMAR2440	MSMEG3811	Iron-regulated universal stress protein family protein TB15.3	virulence, detoxification, adaptation	Signal transduction mechanisms	Not assigned to any KEGG category
Gene991	Rv1637c	Rv1637c	M.aurum_02218	MMAR2442	MSMEG3810	Conserved protein	conserved hypotheticals	General function prediction only	Not assigned to any KEGG category
Gene992	Rv1638	uvrA	M.aurum_02219	MMAR2443	MSMEG3808	Probable excinuclease ABC (subunit A - DNA-binding ATPase) UvrA	information pathways	Replication, recombination and repair	Replication and repair
Gene993	Rv1638A	Rv1638A	M.aurum_02222	MMAR2445	MSMEG3804	Conserved hypothetical protein	conserved hypotheticals	Not in COGs	Not assigned to any KEGG category
Gene994	Rv1639c	Rv1639c	M.aurum_02223	MMAR2446	MSMEG3797	Conserved hypothetical membrane protein	cell wall and cell processes	General function prediction only	Not assigned to any KEGG category
Gene995	Rv1640c	lysX	M.aurum_02224	MMAR2447	MSMEG3796	Lysyl-tRNA synthetase 2 LysX	information pathways	-	Translation
Gene996	Rv1641	infC	M.aurum_02226	MMAR2448	MSMEG3793	*	information pathways	*	*
Gene997	Rv1642	rpmI	M.aurum_02227	MMAR2449	MSMEG3792	50S ribosomal protein L35 RpmI	information pathways	-	Translation
Gene998	Rv1643	rplT	M.aurum_02228	MMAR2450	MSMEG3791	50S ribosomal protein L20 RplT	information pathways	-	Translation
Gene999	Rv1644	tsnR	M.aurum_02229	MMAR2451	MSMEG3790	Possible 23S rRNA methyltransferase TsnR	information pathways	-	Not assigned to any KEGG category
Gene1000	Rv1645c	Rv1645c	M.aurum_02231	MMAR2452	MSMEG3781	Conserved hypothetical protein	conserved hypotheticals	Function unknown	Not assigned to any KEGG category
Gene1001	Rv1647	Rv1647	M.aurum_02234	MMAR2454	MSMEG3780	Adenylate cyclase (ATP pyrophosphate-lyase) (adenylyl cyclase)	intermediary metabolism and respiration	Signal transduction mechanisms	Not assigned to any KEGG category
Gene1002	Rv1649	pheS	M.aurum_02235	MMAR2456	MSMEG3778	Probable phenylalanyl-tRNA synthetase, alpha chain PheS	information pathways	-	Translation
Gene1003	Rv1650	pheT	M.aurum_02236	MMAR2457	MSMEG3777	Probable phenylalanyl-tRNA synthetase, beta chain PheT	information pathways	-	Translation
Gene1004	Rv1652	argC	M.aurum_02237	MMAR2462	MSMEG3776	Probable N-acetyl-gamma-glutamyl-phoshate reductase ArgC	intermediary metabolism and respiration	Amino acid transport and metabolism	Amino acid metabolism
Gene1005	Rv1653	argJ	M.aurum_02238	MMAR2463	MSMEG3775	Probable glutamate N-acetyltransferase ArgJ	intermediary metabolism and respiration	Amino acid transport and metabolism	Amino acid metabolism
Gene1006	Rv1654	argB	M.aurum_02239	MMAR2464	MSMEG3774	Probable acetylglutamate kinase ArgB	intermediary metabolism and respiration	Amino acid transport and metabolism	Amino acid metabolism
Gene1007	Rv1655	argD	M.aurum_02240	MMAR2465	MSMEG3773	*	intermediary metabolism and respiration	*	*
Gene1008	Rv1656	argF	M.aurum_02241	MMAR2466	MSMEG3772	Probable ornithine carbamoyltransferase, anabolic ArgF	intermediary metabolism and respiration	Amino acid transport and metabolism	Amino acid metabolism
Gene1009	Rv1657	argR	M.aurum_02242	MMAR2467	MSMEG3771	Probable arginine repressor ArgR (AHRC)	regulatory proteins	Transcription	Not assigned to any KEGG category
Gene1010	Rv1658	argG	M.aurum_02243	MMAR2468	MSMEG3770	Probable argininosuccinate synthase ArgG	intermediary metabolism and respiration	Amino acid transport and metabolism	Amino acid metabolism
Gene1011	Rv1659	argH	M.aurum_02244	MMAR2469	MSMEG3769	Probable argininosuccinate lyase ArgH	intermediary metabolism and respiration	Amino acid transport and metabolism	Amino acid metabolism
Gene1012	Rv1660	pks10	M.aurum_04988	MMAR2470	MSMEG0808	Chalcone synthase Pks10	lipid metabolism	Secondary metabolites biosynthesis, transport and catabolism	Not assigned to any KEGG category
Gene1013	Rv1668c	Rv1668c	M.aurum_02245	MMAR2476	MSMEG3768	Probable first part of macrolide-transport ATP-binding protein ABC transporter	cell wall and cell processes	General function prediction only	Not assigned to any KEGG category
Gene1014	Rv1683	Rv1683	M.aurum_02246	MMAR2478	MSMEG3767	*	lipid metabolism	*	*
Gene1015	Rv1684	Rv1684	M.aurum_02248	MMAR2479	MSMEG3764	Conserved hypothetical protein	conserved hypotheticals	Function unknown	Not assigned to any KEGG category
Gene1016	Rv1685c	Rv1685c	M.aurum_05056	MMAR2484	MSMEG3765	Conserved hypothetical protein	conserved hypotheticals	Transcription	Not assigned to any KEGG category
Gene1017	Rv1688	mpg	M.aurum_02249	MMAR2487	MSMEG3759	Possible 3-methyladenine DNA glycosylase Mpg	information pathways	Replication, recombination and repair	Replication and repair
Gene1018	Rv1689	tyrS	M.aurum_02250	MMAR2488	MSMEG3758	Probable tyrosyl-tRNA synthase TyrS (TYRRS)	information pathways	-	Translation
Gene1019	Rv1691	Rv1691	M.aurum_02254	MMAR2496	MSMEG3754	Conserved hypothetical protein	conserved hypotheticals	Not in COGs	Not assigned to any KEGG category
Gene1020	Rv1692	Rv1692	M.aurum_02255	MMAR2497	MSMEG3753	Probable phosphatase	intermediary metabolism and respiration	Carbohydrate transport and metabolism	Not assigned to any KEGG category
Gene1021	Rv1694	tlyA	M.aurum_02257	MMAR2499	MSMEG3751	*	virulence, detoxification, adaptation	*	*
Gene1022	Rv1695	ppnK	M.aurum_02258	MMAR2500	MSMEG3750	*	intermediary metabolism and respiration	*	*
Gene1023	Rv1697	Rv1697	M.aurum_02263	MMAR2502	MSMEG3748	Conserved hypothetical protein	conserved hypotheticals	Function unknown	Not assigned to any KEGG category
Gene1024	Rv1699	pyrG	M.aurum_02265	MMAR2504	MSMEG3746	*	intermediary metabolism and respiration	*	*
Gene1025	Rv1700	Rv1700	M.aurum_02266	MMAR2505	MSMEG3745	NUDIX hydrolase	information pathways	General function prediction only | Replication, recombination and repair	Nucleotide metabolism
Gene1026	Rv1701	Rv1701	M.aurum_02267	MMAR2506	MSMEG3744	*	insertion seqs and phages	*	*
Gene1027	Rv1707	Rv1707	M.aurum_03738	MMAR4750	MSMEG6453	*	cell wall and cell processes	*	*
Gene1028	Rv1708	Rv1708	M.aurum_02270	MMAR2523	MSMEG3743	Putative initiation inhibitor protein	cell wall and cell processes	Cell cycle control, cell division, chromosome partitioning	Not assigned to any KEGG category
Gene1029	Rv1709	scpA	M.aurum_02271	MMAR2524	MSMEG3742	Possible segregation and condensation protein ScpA	cell wall and cell processes	Cell cycle control, cell division, chromosome partitioning	Not assigned to any KEGG category
Gene1030	Rv1710	scpB	M.aurum_02272	MMAR2525	MSMEG3741	*	cell wall and cell processes	*	*
Gene1031	Rv1711	Rv1711	M.aurum_02273	MMAR2526	MSMEG3740	Conserved hypothetical protein	conserved hypotheticals	-	Not assigned to any KEGG category
Gene1032	Rv1712	cmk	M.aurum_02274	MMAR2527	MSMEG3739	*	intermediary metabolism and respiration	*	*
Gene1033	Rv1713	engA	M.aurum_02275	MMAR2528	MSMEG3738	*	intermediary metabolism and respiration	*	*
Gene1034	Rv1726	Rv1726	M.aurum_04094	MMAR3461	MSMEG1746	Probable oxidoreductase	intermediary metabolism and respiration	Energy production and conversion	Not assigned to any KEGG category
Gene1035	Rv1728c	Rv1728c	M.aurum_02320	MMAR2569	MSMEG3714	Conserved hypothetical protein	conserved hypotheticals	Not in COGs	Not assigned to any KEGG category
Gene1036	Rv1729c	Rv1729c	M.aurum_04540	MMAR1057	MSMEG1479	Possible S-adenosylmethionine-dependent methyltransferase	lipid metabolism	Secondary metabolites biosynthesis, transport and catabolism	Not assigned to any KEGG category
Gene1037	Rv1731	gabD2	M.aurum_04930	MMAR2571	MSMEG5912	Possible succinate-semialdehyde dehydrogenase [NADP+] dependent (SSDH) GabD2	intermediary metabolism and respiration	Energy production and conversion	Carbohydrate metabolism|Amino acid metabolism
Gene1038	Rv1733c	Rv1733c	M.aurum_04508	MMAR3501	MSMEG1127	Probable conserved transmembrane protein	cell wall and cell processes	Not in COGs	Not assigned to any KEGG category
Gene1039	Rv1746	pknF	M.aurum_02356	MMAR2606	MSMEG3677	Anchored-membrane serine/threonine-protein kinase PknF (protein kinase F) (STPK F)	regulatory proteins	General function prediction only | Replication, recombination and repair | Signal transduction mechanisms | Transcription	Not assigned to any KEGG category
Gene1040	Rv1747	Rv1747	M.aurum_04316	MMAR2612	MSMEG1642	Probable conserved transmembrane ATP-binding protein ABC transporter	cell wall and cell processes	Defense mechanisms	Not assigned to any KEGG category
Gene1041	Rv1750c	fadD1	M.aurum_00258	MMAR2625	MSMEG4952	Possible fatty-acid-CoA ligase FadD1 (fatty-acid-CoA synthetase) (fatty-acid-CoA synthase)	lipid metabolism	Lipid transport and metabolism | Secondary metabolites biosynthesis, transport and catabolism	Not assigned to any KEGG category
Gene1042	Rv1751	Rv1751	M.aurum_03134	MMAR2627	MSMEG4962	Probable oxidoreductase	intermediary metabolism and respiration	Coenzyme transport and metabolism | Energy production and conversion	Not assigned to any KEGG category
Gene1043	Rv1752	Rv1752	M.aurum_01787	MMAR2628	MSMEG4652	*	conserved hypotheticals	*	*
Gene1044	Rv1754c	Rv1754c	M.aurum_00708	MMAR2586	MSMEG2107	Conserved protein	conserved hypotheticals	Not in COGs	Not assigned to any KEGG category
Gene1045	Rv1760	Rv1760	M.aurum_02060	MMAR2634	MSMEG4297	Possible triacylglycerol synthase (diacylglycerol acyltransferase)	lipid metabolism	Not in COGs	Not assigned to any KEGG category
Gene1046	Rv1766	Rv1766	M.aurum_00503	MMAR2642	MSMEG5388	Conserved protein	conserved hypotheticals	Function unknown	Not assigned to any KEGG category
Gene1047	Rv1776c	Rv1776c	M.aurum_01940	MMAR2651	MSMEG0676	Possible transcriptional regulatory protein	regulatory proteins	Transcription	Not assigned to any KEGG category
Gene1048	Rv1777	cyp144	M.aurum_01941	MMAR2654	MSMEG0675	Probable cytochrome P450 144 Cyp144	intermediary metabolism and respiration	Secondary metabolites biosynthesis, transport and catabolism	Metabolism of terpenoids and polyketides|Xenobiotics biodegradation and metabolism
Gene1049	Rv1780	Rv1780	M.aurum_02352	MMAR2661	MSMEG3683	Conserved protein	conserved hypotheticals	Not in COGs	Not assigned to any KEGG category
Gene1050	Rv1781c	malQ	M.aurum_02358	MMAR2663	MSMEG3673	Probable 4-alpha-glucanotransferase MalQ (amylomaltase) (disproportionating enzyme) (D-enzyme)	intermediary metabolism and respiration	Carbohydrate transport and metabolism	Carbohydrate metabolism
Gene1051	Rv1814	erg3	M.aurum_02365	MMAR2691	MSMEG3666	Membrane-bound C-5 sterol desaturase Erg3 (sterol-C5-desaturase)	lipid metabolism	Lipid transport and metabolism	Not assigned to any KEGG category
Gene1052	Rv1815	Rv1815	M.aurum_02368	MMAR2692	MSMEG3661	Conserved protein	conserved hypotheticals	Not in COGs	Not assigned to any KEGG category
Gene1053	Rv1817	Rv1817	M.aurum_02370	MMAR2694	MSMEG3657	Possible flavoprotein	intermediary metabolism and respiration	Energy production and conversion	Not assigned to any KEGG category
Gene1054	Rv1819c	bacA	M.aurum_02371	MMAR2696	MSMEG4380	Probable drug-transport transmembrane ATP-binding protein ABC transporter BacA	cell wall and cell processes	Not in COGs	Membrane transport
Gene1055	Rv1821	secA2	M.aurum_02372	MMAR2698	MSMEG3654	Possible preprotein translocase ATPase SecA2	cell wall and cell processes	Intracellular trafficking, secretion, and vesicular transport	Folding, sorting and degradation|Membrane transport
Gene1056	Rv1822	pgsA2	M.aurum_02373	MMAR2699	MSMEG3652	Probable CDP-diacylglycerol--glycerol-3-phosphate 3-phosphatidyltransferase PgsA2 (PGP synthase) (phosphatidylglycerophosphate synthase) (3-phosphatidyl-1'-glycerol-3'phosphate synthase)	lipid metabolism	Lipid transport and metabolism	Lipid metabolism
Gene1057	Rv1823	Rv1823	M.aurum_02374	MMAR2700	MSMEG3651	Conserved protein	conserved hypotheticals	Function unknown	Not assigned to any KEGG category
Gene1058	Rv1824	Rv1824	M.aurum_02375	MMAR2701	MSMEG3650	Conserved hypothetical membrane protein	cell wall and cell processes	Function unknown	Not assigned to any KEGG category
Gene1059	Rv1825	Rv1825	M.aurum_02376	MMAR2702	MSMEG3649	Conserved protein	conserved hypotheticals	Function unknown	Not assigned to any KEGG category
Gene1060	Rv1826	gcvH	M.aurum_02377	MMAR2703	MSMEG3648	Probable glycine cleavage system H protein GcvH	intermediary metabolism and respiration	Amino acid transport and metabolism	Carbohydrate metabolism|Amino acid metabolism
Gene1061	Rv1827	garA	M.aurum_02378	MMAR2704	MSMEG3647	Conserved protein with FHA domain, GarA	conserved hypotheticals	Amino acid transport and metabolism	Not assigned to any KEGG category
Gene1062	Rv1828	Rv1828	M.aurum_02379	MMAR2705	MSMEG3646	Conserved protein	conserved hypotheticals	Transcription	Not assigned to any KEGG category
Gene1063	Rv1829	Rv1829	M.aurum_02380	MMAR2706	MSMEG3645	Conserved protein	conserved hypotheticals	Function unknown	Not assigned to any KEGG category
Gene1064	Rv1830	Rv1830	M.aurum_02381	MMAR2707	MSMEG3644	Conserved hypothetical protein	conserved hypotheticals	Transcription	Not assigned to any KEGG category
Gene1065	Rv1832	gcvB	M.aurum_02394	MMAR2708	MSMEG3642	Probable glycine dehydrogenase GcvB (glycine decarboxylase) (glycine cleavage system P-protein)	intermediary metabolism and respiration	Amino acid transport and metabolism	Carbohydrate metabolism|Amino acid metabolism
Gene1066	Rv1836c	Rv1836c	M.aurum_02396	MMAR2712	MSMEG3641	Conserved protein	conserved hypotheticals	Not in COGs	Not assigned to any KEGG category
Gene1067	Rv1837c	glcB	M.aurum_02397	MMAR2713	MSMEG3640	Malate synthase G GlcB	intermediary metabolism and respiration	Energy production and conversion	Carbohydrate metabolism
Gene1068	Rv1841c	Rv1841c	M.aurum_02399	MMAR2715	MSMEG3638	Conserved hypothetical membrane protein	cell wall and cell processes	General function prediction only	Not assigned to any KEGG category
Gene1069	Rv1842c	Rv1842c	M.aurum_02400	MMAR2716	MSMEG3637	Conserved hypothetical membrane protein	cell wall and cell processes	General function prediction only	Not assigned to any KEGG category
Gene1070	Rv1843c	guaB1	M.aurum_02401	MMAR2717	MSMEG3634	Probable inosine-5'-monophosphate dehydrogenase GuaB1(imp dehydrogenase) (IMPDH) (IMPD)	intermediary metabolism and respiration	Nucleotide transport and metabolism	Nucleotide metabolism
Gene1071	Rv1844c	gnd1	M.aurum_02402	MMAR2718	MSMEG3632	Probable 6-phosphogluconate dehydrogenase Gnd1	intermediary metabolism and respiration	Carbohydrate transport and metabolism	Carbohydrate metabolism|Metabolism of other amino acids
Gene1072	Rv1845c	blaR	M.aurum_02403	MMAR2719	MSMEG3631	Possible sensor-transducer protein BlaR	cell wall and cell processes	Carbohydrate transport and metabolism	Not assigned to any KEGG category
Gene1073	Rv1846c	blaI	M.aurum_02404	MMAR2720	MSMEG3630	Transcriptional repressor BlaI	regulatory proteins	Carbohydrate transport and metabolism	Not assigned to any KEGG category
Gene1074	Rv1847	Rv1847	M.aurum_02406	MMAR2721	MSMEG3628	Conserved protein	conserved hypotheticals	Secondary metabolites biosynthesis, transport and catabolism	Not assigned to any KEGG category
Gene1075	Rv1848	ureA	M.aurum_02407	MMAR2722	MSMEG3627	*	intermediary metabolism and respiration	*	*
Gene1076	Rv1850	ureC	M.aurum_02409	MMAR2724	MSMEG3625	*	intermediary metabolism and respiration	*	*
Gene1077	Rv1851	ureF	M.aurum_02410	MMAR2725	MSMEG3624	Urease accessory protein UreF	intermediary metabolism and respiration	Post-translational modification, protein turnover, and chaperones	Not assigned to any KEGG category
Gene1078	Rv1852	ureG	M.aurum_02411	MMAR2726	MSMEG3623	*	intermediary metabolism and respiration	*	*
Gene1079	Rv1853	ureD	M.aurum_02412	MMAR2727	MSMEG3622	*	intermediary metabolism and respiration	*	*
Gene1080	Rv1854c	ndh	M.aurum_02413	MMAR2728	MSMEG3621	Probable NADH dehydrogenase Ndh	intermediary metabolism and respiration	Energy production and conversion	Energy metabolism
Gene1081	Rv1855c	Rv1855c	M.aurum_02414	MMAR2729	MSMEG3620	Possible oxidoreductase	intermediary metabolism and respiration	Energy production and conversion	Not assigned to any KEGG category
Gene1082	Rv1856c	Rv1856c	M.aurum_02415	MMAR2730	MSMEG3619	Possible oxidoreductase	intermediary metabolism and respiration	General function prediction only | Lipid transport and metabolism | Secondary metabolites biosynthesis, transport and catabolism	Not assigned to any KEGG category
Gene1083	Rv1857	modA	M.aurum_03981	MMAR2731	MSMEG2016	Probable molybdate-binding lipoprotein ModA	cell wall and cell processes	Inorganic ion transport and metabolism	Membrane transport
Gene1084	Rv1858	modB	M.aurum_03982	MMAR2732	MSMEG2015	Probable molybdenum-transport integral membrane protein ABC transporter ModB	cell wall and cell processes	Inorganic ion transport and metabolism	Membrane transport
Gene1085	Rv1859	modC	M.aurum_03983	MMAR2736	MSMEG2014	*	cell wall and cell processes	*	*
Gene1086	Rv1860	apa	M.aurum_02416	MMAR2737	MSMEG3618	*	cell wall and cell processes	*	*
Gene1087	Rv1861	Rv1861	M.aurum_02417	MMAR2738	MSMEG3616	*	cell wall and cell processes	*	*
Gene1088	Rv1862	adhA	M.aurum_04472	MMAR2739	MSMEG3615	Probable alcohol dehydrogenase AdhA	intermediary metabolism and respiration	General function prediction only	Carbohydrate metabolism|Lipid metabolism|Amino acid metabolism|Xenobiotics biodegradation and metabolism
Gene1089	Rv1863c	Rv1863c	M.aurum_02418	MMAR2740	MSMEG3612	Probable conserved integral membrane protein	cell wall and cell processes	General function prediction only	Not assigned to any KEGG category
Gene1090	Rv1864c	Rv1864c	M.aurum_02653	MMAR2741	MSMEG3483	Conserved protein	conserved hypotheticals	Function unknown	Not assigned to any KEGG category
Gene1091	Rv1865c	Rv1865c	M.aurum_05017	MMAR2743	MSMEG0771	Probable short-chain type dehydrogenase	intermediary metabolism and respiration	General function prediction only	Not assigned to any KEGG category
Gene1092	Rv1866	Rv1866	M.aurum_02419	MMAR2745	MSMEG1903	*	lipid metabolism	*	*
Gene1093	Rv1867	Rv1867	M.aurum_02421	MMAR2746	MSMEG3608	*	lipid metabolism	*	*
Gene1094	Rv1869c	Rv1869c	M.aurum_02422	MMAR3153	MSMEG3594	Probable reductase	intermediary metabolism and respiration	Energy production and conversion	Lipid metabolism|Amino acid metabolism
Gene1095	Rv1874	Rv1874	M.aurum_02577	MMAR2757	MSMEG3569	*	conserved hypotheticals	*	*
Gene1096	Rv1876	bfrA	M.aurum_02580	MMAR2761	MSMEG3564	*	intermediary metabolism and respiration	*	*
Gene1097	Rv1877	Rv1877	M.aurum_02581	MMAR3970	MSMEG3563	*	cell wall and cell processes	*	*
Gene1098	Rv1878	glnA3	M.aurum_02583	MMAR2763	MSMEG3561	Probable glutamine synthetase GlnA3 (glutamine synthase) (GS-I)	intermediary metabolism and respiration	Amino acid transport and metabolism	Carbohydrate metabolism|Energy metabolism|Amino acid metabolism|Signal transduction
Gene1099	Rv1879	Rv1879	M.aurum_02584	MMAR2764	MSMEG0362	*	conserved hypotheticals	*	*
Gene1100	Rv1880c	cyp140	M.aurum_05113	MMAR2768	MSMEG0681	Probable cytochrome P450 140 Cyp140	intermediary metabolism and respiration	Secondary metabolites biosynthesis, transport and catabolism	Metabolism of terpenoids and polyketides|Xenobiotics biodegradation and metabolism
Gene1101	Rv1885c	Rv1885c	M.aurum_03844	MMAR2773	MSMEG2111	Chorismate mutase	intermediary metabolism and respiration	Amino acid transport and metabolism	Amino acid metabolism
Gene1102	Rv1886c	fbpB	M.aurum_03924	MMAR2777	MSMEG2078	Secreted antigen 85-B FbpB (85B) (antigen 85 complex B) (mycolyl transferase 85B) (fibronectin-binding protein B) (extracellular alpha-antigen)	lipid metabolism	General function prediction only	Lipid metabolism
Gene1103	Rv1887	Rv1887	M.aurum_02601	MMAR2779	MSMEG3531	*	conserved hypotheticals	*	*
Gene1104	Rv1890c	Rv1890c	M.aurum_05566	MMAR2781	MSMEG0101	Hypothetical protein	conserved hypotheticals	Function unknown	Not assigned to any KEGG category
Gene1105	Rv1891	Rv1891	M.aurum_02349	MMAR2784	MSMEG3686	*	conserved hypotheticals	*	*
Gene1106	Rv1894c	Rv1894c	M.aurum_02611	MMAR2787	MSMEG3519	Conserved hypothetical protein	conserved hypotheticals	General function prediction only	Not assigned to any KEGG category
Gene1107	Rv1895	Rv1895	M.aurum_05310	MMAR2790	MSMEG0671	Possible dehydrogenase	intermediary metabolism and respiration	Amino acid transport and metabolism | General function prediction only	Not assigned to any KEGG category
Gene1108	Rv1897c	Rv1897c	M.aurum_03128	MMAR2792	MSMEG4291	Conserved hypothetical protein	conserved hypotheticals	-	Not assigned to any KEGG category
Gene1109	Rv1898	Rv1898	M.aurum_02694	MMAR2793	MSMEG0231	Conserved hypothetical protein	conserved hypotheticals	Function unknown	Not assigned to any KEGG category
Gene1110	Rv1901	cinA	M.aurum_02628	MMAR2796	MSMEG3512	Probable CinA-like protein CinA	virulence, detoxification, adaptation	General function prediction only	Metabolism of cofactors and vitamins
Gene1111	Rv1903	Rv1903	M.aurum_00979	MMAR2799	MSMEG5546	*	cell wall and cell processes	*	*
Gene1112	Rv1906c	Rv1906c	M.aurum_02650	MMAR2802	MSMEG3491	Conserved protein	conserved hypotheticals	Not in COGs	Not assigned to any KEGG category
Gene1113	Rv1908c	katG	M.aurum_05608	MMAR2914	MSMEG6384	Catalase-peroxidase-peroxynitritase T KatG	virulence, detoxification, adaptation	Inorganic ion transport and metabolism	Amino acid metabolism
Gene1114	Rv1909c	furA	M.aurum_05609	MMAR2915	MSMEG6383	Ferric uptake regulation protein FurA (fur)	regulatory proteins	Inorganic ion transport and metabolism	Not assigned to any KEGG category
Gene1115	Rv1916	aceAb	M.aurum_02322	MMAR2821	MSMEG3706	*	intermediary metabolism and respiration	*	*
Gene1116	Rv1923	lipD	M.aurum_02961	MSMEG3162	MMAR2305	Probable lipase LipD	intermediary metabolism and respiration	Defense mechanisms	Not assigned to any KEGG category
Gene1117	Rv1926c	mpt63	M.aurum_01104	MMAR2839	MSMEG5412	Immunogenic protein Mpt63 (antigen Mpt63/MPB63) (16 kDa immunoprotective extracellular protein)	cell wall and cell processes	Not in COGs	Not assigned to any KEGG category
Gene1118	Rv1928c	Rv1928c	M.aurum_05008	MMAR2849	MSMEG3604	Probable short-chain type dehydrogenase/reductase	intermediary metabolism and respiration	General function prediction only | Lipid transport and metabolism | Secondary metabolites biosynthesis, transport and catabolism	Not assigned to any KEGG category
Gene1119	Rv1930c	Rv1930c	M.aurum_04805	MMAR2854	MSMEG1107	Conserved hypothetical protein	conserved hypotheticals	Transcription	Not assigned to any KEGG category
Gene1120	Rv1931c	Rv1931c	M.aurum_00512	MMAR2855	MSMEG1106	Probable transcriptional regulatory protein	regulatory proteins	Transcription	Not assigned to any KEGG category
Gene1121	Rv1932	tpx	M.aurum_02658	MMAR2860	MSMEG3479	Probable thiol peroxidase Tpx	virulence, detoxification, adaptation	Post-translational modification, protein turnover, and chaperones	Not assigned to any KEGG category
Gene1122	Rv1933c	fadE18	M.aurum_00082	MMAR2861	MSMEG6585	Probable acyl-CoA dehydrogenase FadE18	lipid metabolism	Lipid transport and metabolism	Metabolism of terpenoids and polyketides
Gene1123	Rv1935c	echA13	M.aurum_01569	MMAR2863	MSMEG5886	Possible enoyl-CoA hydratase EchA13 (enoyl hydrase) (unsaturated acyl-CoA hydratase) (crotonase)	lipid metabolism	Lipid transport and metabolism	Carbohydrate metabolism|Lipid metabolism|Amino acid metabolism|Metabolism of other amino acids|Metabolism of terpenoids and polyketides|Xenobiotics biodegradation and metabolism
Gene1124	Rv1937	Rv1937	M.aurum_04643	MMAR2865	MSMEG1906	Possible oxygenase	intermediary metabolism and respiration	Coenzyme transport and metabolism | Energy production and conversion	Not assigned to any KEGG category
Gene1125	Rv1963c	mce3R	M.aurum_04794	MMAR2873	MSMEG0815	Probable transcriptional repressor (probably TetR-family) Mce3R	regulatory proteins	Transcription	Not assigned to any KEGG category
Gene1126	Rv1964	yrbE3A	M.aurum_01271	MMAR2880	MSMEG0344	*	virulence, detoxification, adaptation	*	*
Gene1127	Rv1965	yrbE3B	M.aurum_03991	MMAR2881	MSMEG0345	*	virulence, detoxification, adaptation	*	*
Gene1128	Rv1966	mce3A	M.aurum_03990	MMAR2882	MSMEG0346	Mce-family protein Mce3A	virulence, detoxification, adaptation	Secondary metabolites biosynthesis, transport and catabolism	Membrane transport
Gene1129	Rv1967	mce3B	M.aurum_03989	MMAR2883	MSMEG0347	*	virulence, detoxification, adaptation	*	*
Gene1130	Rv1968	mce3C	M.aurum_00236	MMAR2884	MSMEG0348	Mce-family protein Mce3C	virulence, detoxification, adaptation	Secondary metabolites biosynthesis, transport and catabolism	Membrane transport
Gene1131	Rv1969	mce3D	M.aurum_03988	MMAR2885	MSMEG0349	*	virulence, detoxification, adaptation	*	*
Gene1132	Rv1970	lprM	M.aurum_03987	MMAR2886	MSMEG0350	*	cell wall and cell processes	*	*
Gene1133	Rv1971	mce3F	M.aurum_03986	MMAR2887	MSMEG0351	*	virulence, detoxification, adaptation	*	*
Gene1134	Rv1972	Rv1972	M.aurum_01279	MMAR2888	MSMEG0352	*	cell wall and cell processes	*	*
Gene1135	Rv1973	Rv1973	M.aurum_01280	MMAR2889	MSMEG0353	Possible conserved Mce associated membrane protein	cell wall and cell processes	Not in COGs	Not assigned to any KEGG category
Gene1136	Rv1974	Rv1974	M.aurum_00302	MMAR2891	MSMEG0354	*	cell wall and cell processes	*	*
Gene1137	Rv1975	Rv1975	M.aurum_00242	MMAR2890	MSMEG0355	*	conserved hypotheticals	*	*
Gene1138	Rv1976c	Rv1976c	M.aurum_02661	MMAR2892	MSMEG3467	Conserved hypothetical protein	conserved hypotheticals	Not in COGs	Not assigned to any KEGG category
Gene1139	Rv1980c	mpt64	M.aurum_03669	MMAR5409	MSMEG2331	Immunogenic protein Mpt64 (antigen Mpt64/MPB64)	cell wall and cell processes	Not in COGs	Not assigned to any KEGG category
Gene1140	Rv1984c	cfp21	M.aurum_02673	MMAR2934	MSMEG2474	Probable cutinase precursor CFP21	cell wall and cell processes	Not in COGs	Not assigned to any KEGG category
Gene1141	Rv1994c	cmtR	M.aurum_05122	MMAR2139	MSMEG5603	Metal sensor transcriptional regulator CmtR (ArsR-SmtB family)	regulatory proteins	Not in COGs	Not assigned to any KEGG category
Gene1142	Rv1997	ctpF	M.aurum_01170	MMAR0860	MSMEG3926	Probable metal cation transporter P-type ATPase A CtpF	cell wall and cell processes	Inorganic ion transport and metabolism	Not assigned to any KEGG category
Gene1143	Rv1999c	Rv1999c	M.aurum_04984	MMAR3621	MSMEG0812	Probable conserved integral membrane protein	cell wall and cell processes	Amino acid transport and metabolism	Not assigned to any KEGG category
Gene1144	Rv2002	fabG3	M.aurum_02626	MMAR2981	MSMEG3515	Possible 20-beta-hydroxysteroid dehydrogenase FabG3 (cortisone reductase) ((R)-20-hydroxysteroid dehydrogenase)	lipid metabolism	General function prediction only | Lipid transport and metabolism | Secondary metabolites biosynthesis, transport and catabolism	Not assigned to any KEGG category
Gene1145	Rv2004c	Rv2004c	M.aurum_04474	MMAR3476	MSMEG3942	Conserved protein	conserved hypotheticals	Function unknown	Not assigned to any KEGG category
Gene1146	Rv2006	otsB1	M.aurum_03895	MMAR2257	MSMEG3954	Probable trehalose-6-phosphate phosphatase OtsB1 (trehalose-phosphatase) (TPP)	virulence, detoxification, adaptation	Carbohydrate transport and metabolism	Carbohydrate metabolism
Gene1147	Rv2007c	fdxA	M.aurum_03186	MMAR2994	MSMEG1124	Ferredoxin FdxA	intermediary metabolism and respiration	Energy production and conversion	Not assigned to any KEGG category
Gene1148	Rv2026c	Rv2026c	M.aurum_04507	MMAR2995	MSMEG3940	Universal stress protein family protein	virulence, detoxification, adaptation	Signal transduction mechanisms	Not assigned to any KEGG category
Gene1149	Rv2027c	dosT	M.aurum_02757	MSMEG5241	MMAR1517	Two component sensor histidine kinase DosT	regulatory proteins	Signal transduction mechanisms	Not assigned to any KEGG category
Gene1150	Rv2029c	pfkB	M.aurum_04503	MMAR3482	MSMEG3947	6-phosphofructokinase PfkB (phosphohexokinase) (phosphofructokinase)	intermediary metabolism and respiration	Carbohydrate transport and metabolism	Carbohydrate metabolism|Energy metabolism
Gene1151	Rv2030c	Rv2030c	M.aurum_04504	MMAR3483	MSMEG4215	Conserved protein	conserved hypotheticals	General function prediction only	Not assigned to any KEGG category
Gene1152	Rv2031c	hspX	M.aurum_04512	MMAR3484	MSMEG3932	Heat shock protein HspX (alpha-crystallin homolog) (14 kDa antigen) (HSP16.3)	virulence, detoxification, adaptation	Post-translational modification, protein turnover, and chaperones	Not assigned to any KEGG category
Gene1153	Rv2032	acg	M.aurum_05194	MMAR3487	MSMEG5246	*	conserved hypotheticals	*	*
Gene1154	Rv2033c	Rv2033c	M.aurum_03102	MMAR3007	MSMEG3020	Conserved hypothetical protein	conserved hypotheticals	Not in COGs	Not assigned to any KEGG category
Gene1155	Rv2034	Rv2034	M.aurum_01911	MMAR2816	MSMEG3382	ArsR repressor protein	regulatory proteins	Transcription	Not assigned to any KEGG category
Gene1156	Rv2042c	Rv2042c	M.aurum_02351	MMAR3015	MSMEG3684	Conserved protein	conserved hypotheticals	Not in COGs	Not assigned to any KEGG category
Gene1157	Rv2043c	pncA	M.aurum_00113	MMAR3016	MSMEG6506	Pyrazinamidase/nicotinamidase PncA (PZase)	intermediary metabolism and respiration	Secondary metabolites biosynthesis, transport and catabolism	Metabolism of cofactors and vitamins
Gene1158	Rv2045c	lipT	M.aurum_02795	MMAR3020	MSMEG3848	Carboxylesterase LipT	intermediary metabolism and respiration	Lipid transport and metabolism	Not assigned to any KEGG category
Gene1159	Rv2046	lppI	M.aurum_02796	MMAR3021	MSMEG3851	Probable lipoprotein LppI	cell wall and cell processes	Not in COGs	Not assigned to any KEGG category
Gene1160	Rv2049c	Rv2049c	M.aurum_02797	MMAR3026	MSMEG3857	Conserved hypothetical protein	conserved hypotheticals	Not in COGs	Not assigned to any KEGG category
Gene1161	Rv2050	Rv2050	M.aurum_02798	MMAR3027	MSMEG3858	*	conserved hypotheticals	*	*
Gene1162	Rv2051c	ppm1	M.aurum_02800	MMAR3029	MSMEG3860	Polyprenol-monophosphomannose synthase Ppm1	cell wall and cell processes	Cell wall/membrane/envelope biogenesis	Not assigned to any KEGG category
Gene1163	Rv2052c	Rv2052c	M.aurum_02801	MMAR3030	MSMEG3861	Conserved protein	conserved hypotheticals	General function prediction only	Not assigned to any KEGG category
Gene1164	Rv2053c	fxsA	M.aurum_02802	MMAR3031	MSMEG3862	Probable transmembrane protein FxsA	cell wall and cell processes	General function prediction only	Not assigned to any KEGG category
Gene1165	Rv2054	Rv2054	M.aurum_03536	MMAR3032	MSMEG2444	Conserved protein	conserved hypotheticals	Secondary metabolites biosynthesis, transport and catabolism	Xenobiotics biodegradation and metabolism
Gene1166	Rv2058c	rpmB2	M.aurum_03604	MMAR0292	MSMEG6068	50S ribosomal protein L28 RpmB2	information pathways	-	Translation
Gene1167	Rv2059	Rv2059	M.aurum_00531	MMAR5071	MSMEG6047	*	conserved hypotheticals	*	*
Gene1168	Rv2060	Rv2060	M.aurum_00533	MMAR5073	MSMEG6045	Possible conserved integral membrane protein	cell wall and cell processes	Inorganic ion transport and metabolism	Not assigned to any KEGG category
Gene1169	Rv2061c	Rv2061c	M.aurum_02805	MMAR3036	MSMEG3863	Conserved protein	conserved hypotheticals	General function prediction only	Not assigned to any KEGG category
Gene1170	Rv2062c	cobN	M.aurum_02806	MMAR3037	MSMEG3864	Cobalamin biosynthesis protein CobN	intermediary metabolism and respiration	Coenzyme transport and metabolism	Metabolism of cofactors and vitamins
Gene1171	Rv2064	cobG	M.aurum_02809	MMAR3044	MSMEG3871	Precorrin-3B synthase CobG	intermediary metabolism and respiration	Inorganic ion transport and metabolism	Metabolism of cofactors and vitamins
Gene1172	Rv2065	cobH	M.aurum_02810	MMAR3045	MSMEG3872	Precorrin-8X methylmutase CobH (aka precorrin isomerase)	intermediary metabolism and respiration	Coenzyme transport and metabolism	Metabolism of cofactors and vitamins
Gene1173	Rv2066	cobI	M.aurum_02811	MMAR3046	MSMEG3873	Probable bifunctional protein, CobI-COBJ fusion protein: S-adenosyl-L-methionine-precorrin-2 methyl transferase + precorrin-3 methylase	intermediary metabolism and respiration	Coenzyme transport and metabolism	Not assigned to any KEGG category
Gene1174	Rv2068c	blaC	M.aurum_03367	MMAR3050	MSMEG2658	Class a beta-lactamase BlaC	intermediary metabolism and respiration	Defense mechanisms	Biosynthesis of other secondary metabolites|Drug resistance
Gene1175	Rv2070c	cobK	M.aurum_02814	MMAR3052	MSMEG3875	Precorrin-6X reductase CobK	intermediary metabolism and respiration	Coenzyme transport and metabolism	Metabolism of cofactors and vitamins
Gene1176	Rv2071c	cobM	M.aurum_02815	MMAR3053	MSMEG3877	Precorrin-3 methylase CobM (precorrin-4 C11-methyltransferase)	intermediary metabolism and respiration	Coenzyme transport and metabolism	Metabolism of cofactors and vitamins
Gene1177	Rv2072c	cobL	M.aurum_02816	MMAR3054	MSMEG3878	Precorrin-6Y C(5,15)-methyltransferase (decarboxylating) CobL	intermediary metabolism and respiration	Coenzyme transport and metabolism	Metabolism of cofactors and vitamins
Gene1178	Rv2073c	Rv2073c	M.aurum_02817	MMAR3055	MSMEG3879	Probable shortchain dehydrogenase	intermediary metabolism and respiration	General function prediction only	Not assigned to any KEGG category
Gene1179	Rv2074	Rv2074	M.aurum_02818	MMAR3056	MSMEG3880	Possible pyridoxamine 5'-phosphate oxidase (PNP/PMP oxidase) (pyridoxinephosphate oxidase) (PNPOX) (pyridoxine 5'-phosphate oxidase)	intermediary metabolism and respiration	Not in COGs	Not assigned to any KEGG category
Gene1180	Rv2079	Rv2079	M.aurum_00031	MMAR5468	MSMEG6381	Conserved hypothetical protein	conserved hypotheticals	Not in COGs	Not assigned to any KEGG category
Gene1181	Rv2089c	pepE	M.aurum_02819	MMAR3075	MSMEG3881	Dipeptidase PepE	intermediary metabolism and respiration	Amino acid transport and metabolism	Not assigned to any KEGG category
Gene1182	Rv2090	Rv2090	M.aurum_02821	MMAR3076	MSMEG3883	Probable 5'-3' exonuclease	information pathways	Replication, recombination and repair	Not assigned to any KEGG category
Gene1183	Rv2091c	Rv2091c	M.aurum_02822	MMAR3077	MSMEG3884	Probable membrane protein	cell wall and cell processes	Not in COGs	Not assigned to any KEGG category
Gene1184	Rv2092c	helY	M.aurum_02823	MMAR3078	MSMEG3885	ATP-dependent DNA helicase HelY	information pathways	Replication, recombination and repair	Not assigned to any KEGG category
Gene1185	Rv2093c	tatC	M.aurum_02824	MMAR3079	MSMEG3886	Sec-independent protein translocase transmembrane protein TatC	cell wall and cell processes	Intracellular trafficking, secretion, and vesicular transport	Folding, sorting and degradation|Membrane transport
Gene1186	Rv2094c	tatA	M.aurum_02825	MMAR3080	MSMEG3887	Sec-independent protein translocase membrane-bound protein TatA	cell wall and cell processes	Intracellular trafficking, secretion, and vesicular transport	Folding, sorting and degradation|Membrane transport
Gene1187	Rv2095c	pafC	M.aurum_02826	MMAR3081	MSMEG3888	Proteasome accessory factor C PafC	intermediary metabolism and respiration	Intracellular trafficking, secretion, and vesicular transport	Not assigned to any KEGG category
Gene1188	Rv2097c	pafA	M.aurum_02828	MMAR3083	MSMEG3890	Proteasome accessory factor a PafA	intermediary metabolism and respiration	Intracellular trafficking, secretion, and vesicular transport	Not assigned to any KEGG category
Gene1189	Rv2109c	prcA	M.aurum_02829	MMAR3084	MSMEG3894	Proteasome alpha subunit PrcA; assembles with beta subunit PrcB.	intermediary metabolism and respiration	Post-translational modification, protein turnover, and chaperones	Folding, sorting and degradation
Gene1190	Rv2110c	prcB	M.aurum_02830	MMAR3085	MSMEG3895	Proteasome beta subunit PrcB; assembles with alpha subunit PrcA.	intermediary metabolism and respiration	Post-translational modification, protein turnover, and chaperones	Folding, sorting and degradation
Gene1191	Rv2111c	pup	M.aurum_02831	MMAR3086	MSMEG3896	Prokaryotic ubiquitin-like protein Pup	intermediary metabolism and respiration	Post-translational modification, protein turnover, and chaperones	Not assigned to any KEGG category
Gene1192	Rv2112c	dop	M.aurum_02832	MMAR3087	MSMEG3897	Deamidase of pup Dop	intermediary metabolism and respiration	Post-translational modification, protein turnover, and chaperones	Not assigned to any KEGG category
Gene1193	Rv2115c	mpa	M.aurum_02841	MMAR3091	MSMEG3902	Mycobacterial proteasome ATPase Mpa	cell wall and cell processes	Not in COGs	Folding, sorting and degradation
Gene1194	Rv2116	lppK	M.aurum_02843	MMAR3092	MSMEG3904	Conserved lipoprotein LppK	cell wall and cell processes	Not in COGs	Not assigned to any KEGG category
Gene1195	Rv2117	Rv2117	M.aurum_02844	MMAR3093	MSMEG3905	Conserved hypothetical protein	conserved hypotheticals	Function unknown	Not assigned to any KEGG category
Gene1196	Rv2118c	Rv2118c	M.aurum_02845	MMAR3094	MSMEG3906	RNA methyltransferase	intermediary metabolism and respiration	-	Not assigned to any KEGG category
Gene1197	Rv2119	Rv2119	M.aurum_02846	MMAR3095	MSMEG3907	Conserved hypothetical protein	conserved hypotheticals	Replication, recombination and repair	Not assigned to any KEGG category
Gene1198	Rv2120c	Rv2120c	M.aurum_02850	MMAR3102	MSMEG4179	Probable conserved integral membrane protein	cell wall and cell processes	Function unknown	Not assigned to any KEGG category
Gene1199	Rv2121c	hisG	M.aurum_02851	MMAR3103	MSMEG4180	ATP phosphoribosyltransferase HisG	intermediary metabolism and respiration	Amino acid transport and metabolism	Amino acid metabolism
Gene1200	Rv2122c	hisE	M.aurum_02852	MMAR3104	MSMEG4181	Phosphoribosyl-AMP pyrophosphatase HisE	intermediary metabolism and respiration	Amino acid transport and metabolism	Amino acid metabolism
Gene1201	Rv2124c	metH	M.aurum_02856	MMAR4825	MSMEG4185	5-methyltetrahydrofolate--homocystein methyltransferase MetH (methionine synthase, vitamin-B12 dependent isozyme) (ms)	intermediary metabolism and respiration	Amino acid transport and metabolism	Amino acid metabolism|Metabolism of other amino acids|Metabolism of cofactors and vitamins
Gene1202	Rv2125	Rv2125	M.aurum_02857	MMAR3107	MSMEG4186	Conserved hypothetical protein	conserved hypotheticals	General function prediction only	Not assigned to any KEGG category
Gene1203	Rv2129c	Rv2129c	M.aurum_02859	MMAR3109	MSMEG4188	Probable oxidoreductase	intermediary metabolism and respiration	General function prediction only	Not assigned to any KEGG category
Gene1204	Rv2130c	mshC	M.aurum_02860	MMAR3110	MSMEG4189	Cysteine:1D-myo-inosityl 2-amino-2-deoxy--D-glucopyranoside ligase MshC	intermediary metabolism and respiration	General function prediction only	Not assigned to any KEGG category
Gene1205	Rv2131c	cysQ	M.aurum_02861	MMAR3112	MSMEG4190	Monophosphatase CysQ	intermediary metabolism and respiration	Inorganic ion transport and metabolism	Energy metabolism
Gene1206	Rv2133c	Rv2133c	M.aurum_02863	MMAR3113	MSMEG4191	Conserved hypothetical protein	conserved hypotheticals	Not in COGs	Not assigned to any KEGG category
Gene1207	Rv2134c	Rv2134c	M.aurum_02864	MMAR3114	MSMEG4192	Conserved protein	conserved hypotheticals	Not in COGs	Not assigned to any KEGG category
Gene1208	Rv2135c	Rv2135c	M.aurum_02865	MMAR3115	MSMEG4193	Conserved protein	conserved hypotheticals	Carbohydrate transport and metabolism	Not assigned to any KEGG category
Gene1209	Rv2136c	Rv2136c	M.aurum_02866	MMAR3116	MSMEG4194	Possible conserved transmembrane protein	cell wall and cell processes	Defense mechanisms	Glycan biosynthesis and metabolism
Gene1210	Rv2137c	Rv2137c	M.aurum_02867	MMAR3117	MSMEG4195	Conserved hypothetical protein	conserved hypotheticals	Not in COGs	Not assigned to any KEGG category
Gene1211	Rv2138	lppL	M.aurum_02868	MMAR3118	MSMEG4196	Probable conserved lipoprotein LppL	cell wall and cell processes	Not in COGs	Not assigned to any KEGG category
Gene1212	Rv2139	pyrD	M.aurum_02870	MMAR3120	MSMEG4198	Probable dihydroorotate dehydrogenase PyrD	intermediary metabolism and respiration	Nucleotide transport and metabolism	Nucleotide metabolism
Gene1213	Rv2140c	TB18.6	M.aurum_02871	MMAR3122	MSMEG4199	Conserved protein TB18.6	conserved hypotheticals	General function prediction only	Not assigned to any KEGG category
Gene1214	Rv2141c	Rv2141c	M.aurum_02872	MMAR3123	MSMEG4200	Conserved protein	intermediary metabolism and respiration	Amino acid transport and metabolism	Not assigned to any KEGG category
Gene1215	Rv2143	Rv2143	M.aurum_02150	MSMEG4215	MMAR3483	Conserved hypothetical protein	conserved hypotheticals	General function prediction only	Not assigned to any KEGG category
Gene1216	Rv2144c	Rv2144c	M.aurum_02149	MMAR3184	MSMEG4216	Probable transmembrane protein	cell wall and cell processes	Not in COGs	Not assigned to any KEGG category
Gene1217	Rv2145c	wag31	M.aurum_02148	MMAR3185	MSMEG4217	Diviva family protein Wag31	cell wall and cell processes	Cell cycle control, cell division, chromosome partitioning	Not assigned to any KEGG category
Gene1218	Rv2146c	Rv2146c	M.aurum_02147	MMAR3186	MSMEG4218	Possible conserved transmembrane protein	cell wall and cell processes	Function unknown	Not assigned to any KEGG category
Gene1219	Rv2148c	Rv2148c	M.aurum_02145	MMAR3188	MSMEG4220	Conserved protein	conserved hypotheticals	General function prediction only	Not assigned to any KEGG category
Gene1220	Rv2149c	yfiH	M.aurum_02144	MMAR3189	MSMEG4221	Conserved protein YfiH	conserved hypotheticals	Function unknown	Not assigned to any KEGG category
Gene1221	Rv2150c	ftsZ	M.aurum_02143	MMAR3190	MSMEG4222	Cell division protein FtsZ	cell wall and cell processes	Cell cycle control, cell division, chromosome partitioning	Not assigned to any KEGG category
Gene1222	Rv2151c	ftsQ	M.aurum_02142	MMAR3191	MSMEG4225	Possible cell division protein FtsQ	cell wall and cell processes	Cell wall/membrane/envelope biogenesis	Not assigned to any KEGG category
Gene1223	Rv2152c	murC	M.aurum_02141	MMAR3192	MSMEG4226	Probable UDP-N-acetylmuramate-alanine ligase MurC	cell wall and cell processes	Cell wall/membrane/envelope biogenesis	Metabolism of other amino acids|Glycan biosynthesis and metabolism
Gene1224	Rv2153c	murG	M.aurum_02140	MMAR3193	MSMEG4227	Probable UPD-N-acetylglucosamine-N-acetylmuramyl-(pentapeptide) pyrophosphoryl-undecaprenol-N-acetylglucosamine transferase MurG	cell wall and cell processes	Cell wall/membrane/envelope biogenesis	Glycan biosynthesis and metabolism|Drug resistance
Gene1225	Rv2154c	ftsW	M.aurum_02139	MMAR3194	MSMEG4228	FtsW-like protein FtsW	cell wall and cell processes	Cell cycle control, cell division, chromosome partitioning	Not assigned to any KEGG category
Gene1226	Rv2156c	murX	M.aurum_02138	MMAR3196	MSMEG4230	Probable phospho-N-acetylmuramoyl-pentappeptidetransferase MurX	cell wall and cell processes	-	Glycan biosynthesis and metabolism|Drug resistance
Gene1227	Rv2157c	murF	M.aurum_02137	MMAR3197	MSMEG4231	Probable UDP-N-acetylmuramoylalanyl-D-glutamyl-2,6-diaminopimelate-D-alanyl-D-alanyl ligase MurF	cell wall and cell processes	Cell wall/membrane/envelope biogenesis	Amino acid metabolism|Glycan biosynthesis and metabolism|Drug resistance
Gene1228	Rv2158c	murE	M.aurum_02136	MMAR3198	MSMEG4232	Probable UDP-N-acetylmuramoylalanyl-D-glutamate-2,6-diaminopimelate ligase MurE	cell wall and cell processes	Cell wall/membrane/envelope biogenesis	Amino acid metabolism|Glycan biosynthesis and metabolism
Gene1229	Rv2163c	pbpB	M.aurum_02135	MMAR3200	MSMEG4233	Probable penicillin-binding membrane protein PbpB	cell wall and cell processes	Cell wall/membrane/envelope biogenesis	Glycan biosynthesis and metabolism|Drug resistance
Gene1230	Rv2164c	Rv2164c	M.aurum_02134	MMAR3201	MSMEG4234	Probable conserved proline rich membrane protein	cell wall and cell processes	Not in COGs	Not assigned to any KEGG category
Gene1231	Rv2165c	Rv2165c	M.aurum_02133	MMAR3202	MSMEG4235	Conserved protein	conserved hypotheticals	Cell wall/membrane/envelope biogenesis	Not assigned to any KEGG category
Gene1232	Rv2166c	Rv2166c	M.aurum_02132	MMAR3203	MSMEG4236	Conserved protein	conserved hypotheticals	Function unknown	Not assigned to any KEGG category
Gene1233	Rv2169c	Rv2169c	M.aurum_02131	MMAR3204	MSMEG4237	Probable conserved transmembrane protein	cell wall and cell processes	Not in COGs	Not assigned to any KEGG category
Gene1234	Rv2170	Rv2170	M.aurum_02130	MMAR3205	MSMEG4238	*	intermediary metabolism and respiration	*	*
Gene1235	Rv2171	lppM	M.aurum_02129	MMAR3206	MSMEG4239	*	cell wall and cell processes	*	*
Gene1236	Rv2172c	Rv2172c	M.aurum_00075	MMAR3207	MSMEG6596	Conserved protein	conserved hypotheticals	Not in COGs	Not assigned to any KEGG category
Gene1237	Rv2173	idsA2	M.aurum_02128	MMAR3208	MSMEG4240	Probable geranylgeranyl pyrophosphate synthetase IdsA2 (ggppsase) (GGPP synthetase) (geranylgeranyl diphosphate synthase)	lipid metabolism	Coenzyme transport and metabolism	Metabolism of terpenoids and polyketides
Gene1238	Rv2174	mptA	M.aurum_02127	MMAR3209	MSMEG4241	Alpha(1->6)mannosyltransferase. Possible conserved integral membrane protein.	cell wall and cell processes	Coenzyme transport and metabolism	Not assigned to any KEGG category
Gene1239	Rv2175c	Rv2175c	M.aurum_02126	MMAR3210	MSMEG4242	Conserved regulatory protein	regulatory proteins	Not in COGs	Not assigned to any KEGG category
Gene1240	Rv2176	pknL	M.aurum_02125	MMAR3211	MSMEG4243	Probable transmembrane serine/threonine-protein kinase L PknL (protein kinase L) (STPK L)	regulatory proteins	General function prediction only | Replication, recombination and repair | Signal transduction mechanisms | Transcription	Not assigned to any KEGG category
Gene1241	Rv2178c	aroG	M.aurum_02124	MMAR3222	MSMEG4244	3-deoxy-D-arabino-heptulosonate 7-phosphate synthase AroG (DAHP synthetase, phenylalanine-repressible)	intermediary metabolism and respiration	Amino acid transport and metabolism	Amino acid metabolism
Gene1242	Rv2179c	Rv2179c	M.aurum_02123	MMAR3223	MSMEG4245	Conserved hypothetical protein	conserved hypotheticals	Not in COGs	Not assigned to any KEGG category
Gene1243	Rv2180c	Rv2180c	M.aurum_02122	MMAR3224	MSMEG4246	Probable conserved integral membrane protein	cell wall and cell processes	Not in COGs	Not assigned to any KEGG category
Gene1244	Rv2181	Rv2181	M.aurum_02121	MMAR3225	MSMEG4247	Alpha(1->2)mannosyltransferase	cell wall and cell processes	Not in COGs	Not assigned to any KEGG category
Gene1245	Rv2182c	Rv2182c	M.aurum_02120	MMAR3226	MSMEG4248	1-acylglycerol-3-phosphate O-acyltransferase	conserved hypotheticals	Lipid transport and metabolism	Lipid metabolism
Gene1246	Rv2183c	Rv2183c	M.aurum_02119	MMAR3227	MSMEG4249	Conserved protein	conserved hypotheticals	Not in COGs	Not assigned to any KEGG category
Gene1247	Rv2184c	Rv2184c	M.aurum_02118	MMAR3228	MSMEG4250	Conserved hypothetical protein	conserved hypotheticals	Inorganic ion transport and metabolism	Not assigned to any KEGG category
Gene1248	Rv2185c	TB16.3	M.aurum_02117	MMAR3229	MSMEG4251	Conserved protein TB16.3	conserved hypotheticals	Not in COGs	Not assigned to any KEGG category
Gene1249	Rv2186c	Rv2186c	M.aurum_02116	MMAR3230	MSMEG4252	Conserved hypothetical protein	conserved hypotheticals	Not in COGs	Not assigned to any KEGG category
Gene1250	Rv2187	fadD15	M.aurum_02115	MMAR3231	MSMEG4254	*	lipid metabolism	*	*
Gene1251	Rv2188c	pimB	M.aurum_02114	MMAR3232	MSMEG4253	Mannosyltransferase PimB	lipid metabolism	Cell wall/membrane/envelope biogenesis	Not assigned to any KEGG category
Gene1252	Rv2189c	Rv2189c	M.aurum_02113	MMAR3233	MSMEG4255	Conserved hypothetical protein	conserved hypotheticals	Not in COGs	Not assigned to any KEGG category
Gene1253	Rv2190c	Rv2190c	M.aurum_02112	MMAR3234	MSMEG4256	Conserved hypothetical protein	virulence, detoxification, adaptation	Cell wall/membrane/envelope biogenesis	Not assigned to any KEGG category
Gene1254	Rv2191	Rv2191	M.aurum_02110	MMAR3235	MSMEG4259	Conserved hypothetical protein	information pathways	Replication, recombination and repair	Nucleotide metabolism|Replication and repair
Gene1255	Rv2192c	trpD	M.aurum_02109	MMAR3236	MSMEG4258	Probable anthranilate phosphoribosyltransferase TrpD	intermediary metabolism and respiration	Amino acid transport and metabolism	Amino acid metabolism
Gene1256	Rv2193	ctaE	M.aurum_02108	MMAR3237	MSMEG4260	Probable cytochrome C oxidase (subunit III) CtaE	intermediary metabolism and respiration	Energy production and conversion	Energy metabolism
Gene1257	Rv2194	qcrC	M.aurum_02107	MMAR3238	MSMEG4261	Probable ubiquinol-cytochrome C reductase QcrC (cytochrome C subunit)	intermediary metabolism and respiration	Energy production and conversion	Energy metabolism
Gene1258	Rv2195	qcrA	M.aurum_02106	MMAR3239	MSMEG4262	Probable rieske iron-sulfur protein QcrA	intermediary metabolism and respiration	Energy production and conversion	Energy metabolism
Gene1259	Rv2196	qcrB	M.aurum_02105	MMAR3240	MSMEG4263	Probable ubiquinol-cytochrome C reductase QcrB (cytochrome B subunit)	intermediary metabolism and respiration	Energy production and conversion	Energy metabolism
Gene1260	Rv2197c	Rv2197c	M.aurum_02103	MMAR3241	MSMEG4264	Probable conserved transmembrane protein	cell wall and cell processes	Not in COGs	Not assigned to any KEGG category
Gene1261	Rv2198c	mmpS3	M.aurum_02102	MMAR3242	MSMEG4265	Probable conserved membrane protein MmpS3	cell wall and cell processes	Not in COGs	Not assigned to any KEGG category
Gene1262	Rv2199c	Rv2199c	M.aurum_02100	MMAR3243	MSMEG4267	Possible conserved integral membrane protein	cell wall and cell processes	Not in COGs	Not assigned to any KEGG category
Gene1263	Rv2200c	ctaC	M.aurum_02099	MMAR3244	MSMEG4268	Probable transmembrane cytochrome C oxidase (subunit II) CtaC	intermediary metabolism and respiration	Energy production and conversion	Energy metabolism
Gene1264	Rv2201	asnB	M.aurum_02098	MMAR3245	MSMEG4269	Probable asparagine synthetase AsnB	intermediary metabolism and respiration	Amino acid transport and metabolism	Amino acid metabolism
Gene1265	Rv2202c	adoK	M.aurum_02097	MMAR3246	MSMEG4270	Adenosine kinase	intermediary metabolism and respiration	Amino acid transport and metabolism	Nucleotide metabolism
Gene1266	Rv2203	Rv2203	M.aurum_02096	MMAR3247	MSMEG4271	Possible conserved membrane protein	cell wall and cell processes	Not in COGs	Not assigned to any KEGG category
Gene1267	Rv2204c	Rv2204c	M.aurum_02095	MMAR3248	MSMEG4272	Conserved protein	conserved hypotheticals	Function unknown	Not assigned to any KEGG category
Gene1268	Rv2205c	Rv2205c	M.aurum_02094	MMAR3249	MSMEG2528	Conserved hypothetical protein	conserved hypotheticals	Carbohydrate transport and metabolism	Carbohydrate metabolism|Lipid metabolism|Amino acid metabolism
Gene1269	Rv2206	Rv2206	M.aurum_02093	MMAR3250	MSMEG4273	Probable conserved transmembrane protein	cell wall and cell processes	Not in COGs	Not assigned to any KEGG category
Gene1270	Rv2207	cobT	M.aurum_02091	MMAR3252	MSMEG4275	Probable nicotinate-nucleotide-dimethylbenzimidazol phosphoribosyltransferase CobT	intermediary metabolism and respiration	Coenzyme transport and metabolism	Metabolism of cofactors and vitamins
Gene1271	Rv2208	cobS	M.aurum_02090	MMAR3253	MSMEG4277	Probable cobalamin 5'-phosphate synthase CobS	intermediary metabolism and respiration	Coenzyme transport and metabolism	Metabolism of cofactors and vitamins
Gene1272	Rv2210c	ilvE	M.aurum_02088	MMAR3255	MSMEG4276	Branched-chain amino acid transaminase IlvE	intermediary metabolism and respiration	Amino acid transport and metabolism | Coenzyme transport and metabolism	Amino acid metabolism|Metabolism of cofactors and vitamins
Gene1273	Rv2211c	gcvT	M.aurum_02087	MMAR3256	MSMEG4278	Probable aminomethyltransferase GcvT (glycine cleavage system T protein)	intermediary metabolism and respiration	Amino acid transport and metabolism	Carbohydrate metabolism|Amino acid metabolism|Metabolism of cofactors and vitamins
Gene1274	Rv2212	Rv2212	M.aurum_02086	MMAR3257	MSMEG4279	Adenylyl cyclase (ATP pyrophosphate-lyase) (adenylate cyclase)	intermediary metabolism and respiration	Signal transduction mechanisms	Not assigned to any KEGG category
Gene1275	Rv2213	pepB	M.aurum_02085	MMAR3258	MSMEG4281	Probable aminopeptidase PepB	intermediary metabolism and respiration	Amino acid transport and metabolism	Metabolism of other amino acids
Gene1276	Rv2214c	ephD	M.aurum_02080	MMAR3259	MSMEG4280	Possible short-chain dehydrogenase EphD	virulence, detoxification, adaptation	General function prediction only	Not assigned to any KEGG category
Gene1277	Rv2215	dlaT	M.aurum_02078	MMAR3260	MSMEG4283	DlaT, dihydrolipoamide acyltransferase, E2 component of pyruvate dehydrogenase	intermediary metabolism and respiration	Energy production and conversion	Carbohydrate metabolism|Amino acid metabolism
Gene1278	Rv2216	Rv2216	M.aurum_02077	MMAR3261	MSMEG4284	Conserved protein	conserved hypotheticals	General function prediction only	Not assigned to any KEGG category
Gene1279	Rv2217	lipB	M.aurum_02076	MMAR3285	MSMEG4285	Probable lipoate biosynthesis protein B LipB	intermediary metabolism and respiration	Coenzyme transport and metabolism	Metabolism of cofactors and vitamins
Gene1280	Rv2218	lipA	M.aurum_02075	MMAR3286	MSMEG4286	Probable lipoate biosynthesis protein A LipA	intermediary metabolism and respiration	Coenzyme transport and metabolism	Metabolism of cofactors and vitamins
Gene1281	Rv2219	Rv2219	M.aurum_02072	MMAR3287	MSMEG4287	Probable conserved transmembrane protein	cell wall and cell processes	Not in COGs	Not assigned to any KEGG category
Gene1282	Rv2219A	Rv2219A	M.aurum_02072	MMAR3288	MSMEG4288	Probable conserved membrane protein	cell wall and cell processes	Not in COGs	Not assigned to any KEGG category
Gene1283	Rv2220	glnA1	M.aurum_02071	MMAR3289	MSMEG4290	Glutamine synthetase GlnA1 (glutamine synthase) (GS-I)	intermediary metabolism and respiration	Amino acid transport and metabolism	Carbohydrate metabolism|Energy metabolism|Amino acid metabolism|Signal transduction
Gene1284	Rv2221c	glnE	M.aurum_02065	MMAR3293	MSMEG4293	Glutamate-ammonia-ligase adenylyltransferase GlnE (glutamine-synthetase adenylyltransferase)	intermediary metabolism and respiration	Post-translational modification, protein turnover, and chaperones | Signal transduction mechanisms	Not assigned to any KEGG category
Gene1285	Rv2222c	glnA2	M.aurum_02064	MMAR3294	MSMEG4294	Probable glutamine synthetase GlnA2 (glutamine synthase) (GS-II)	intermediary metabolism and respiration	Amino acid transport and metabolism	Carbohydrate metabolism|Energy metabolism|Amino acid metabolism|Signal transduction
Gene1286	Rv2223c	Rv2223c	M.aurum_02062	MMAR3295	MSMEG4295	Probable exported protease	cell wall and cell processes	General function prediction only	Not assigned to any KEGG category
Gene1287	Rv2224c	caeA	M.aurum_02061	MMAR3297	MSMEG4296	Probable carboxylesterase CaeA	cell wall and cell processes	General function prediction only	Not assigned to any KEGG category
Gene1288	Rv2225	panB	M.aurum_02059	MMAR3299	MSMEG4298	*	intermediary metabolism and respiration	*	*
Gene1289	Rv2226	Rv2226	M.aurum_02057	MMAR3301	MSMEG4302	*	conserved hypotheticals	*	*
Gene1290	Rv2228c	Rv2228c	M.aurum_02035	MMAR3304	MSMEG4305	Multifunctional protein. Has RNASE H, alpha-ribazole phosphatase, and acid phosphatase activities.	information pathways	Replication, recombination and repair	Carbohydrate metabolism|Energy metabolism|Amino acid metabolism
Gene1291	Rv2229c	Rv2229c	M.aurum_02034	MMAR3305	MSMEG4306	Conserved protein	conserved hypotheticals	General function prediction only	Not assigned to any KEGG category
Gene1292	Rv2230c	Rv2230c	M.aurum_02033	MMAR3306	MSMEG4307	Conserved protein	conserved hypotheticals	Function unknown	Not assigned to any KEGG category
Gene1293	Rv2232	ptkA	M.aurum_02031	MMAR3308	MSMEG4308	*	regulatory proteins	*	*
Gene1294	Rv2234	ptpA	M.aurum_02030	MMAR3309	MSMEG4309	*	regulatory proteins	*	*
Gene1295	Rv2235	Rv2235	M.aurum_02029	MMAR3310	MSMEG4311	*	cell wall and cell processes	*	*
Gene1296	Rv2236c	cobD	M.aurum_02028	MMAR3311	MSMEG4310	Probable cobalamin biosynthesis transmembrane protein CobD	intermediary metabolism and respiration	Coenzyme transport and metabolism	Metabolism of cofactors and vitamins
Gene1297	Rv2238c	ahpE	M.aurum_01990	MMAR3331	MSMEG4320	Probable peroxiredoxin AhpE	virulence, detoxification, adaptation	Post-translational modification, protein turnover, and chaperones	Not assigned to any KEGG category
Gene1298	Rv2239c	Rv2239c	M.aurum_01989	MMAR3332	MSMEG4321	Conserved hypothetical protein	conserved hypotheticals	Not in COGs	Not assigned to any KEGG category
Gene1299	Rv2240c	Rv2240c	M.aurum_01988	MMAR3333	MSMEG4322	Unknown protein	conserved hypotheticals	Not in COGs	Not assigned to any KEGG category
Gene1300	Rv2241	aceE	M.aurum_01987	MMAR3334	MSMEG4323	*	intermediary metabolism and respiration	*	*
Gene1301	Rv2242	Rv2242	M.aurum_01986	MMAR3335	MSMEG4324	Conserved hypothetical protein	conserved hypotheticals	Secondary metabolites biosynthesis, transport and catabolism | Signal transduction mechanisms	Not assigned to any KEGG category
Gene1302	Rv2243	fabD	M.aurum_04631	MMAR3336	MSMEG4325	Malonyl CoA-acyl carrier protein transacylase FabD (malonyl CoA:ACPM acyltransferase) (MCT)	lipid metabolism	Lipid transport and metabolism	Lipid metabolism
Gene1303	Rv2244	acpM	M.aurum_01984	MMAR3337	MSMEG4326	*	lipid metabolism	*	*
Gene1304	Rv2245	kasA	M.aurum_01983	MMAR3338	MSMEG4327	*	lipid metabolism	*	*
Gene1305	Rv2246	kasB	M.aurum_01982	MMAR3339	MSMEG4328	*	lipid metabolism	*	*
Gene1306	Rv2247	accD6	M.aurum_01981	MMAR3340	MSMEG4329	*	lipid metabolism	*	*
Gene1307	Rv2248	Rv2248	M.aurum_01910	MMAR3341	MSMEG1733	Conserved hypothetical protein	conserved hypotheticals	Not in COGs	Not assigned to any KEGG category
Gene1308	Rv2249c	glpD1	M.aurum_01980	MMAR3342	MSMEG4332	Probable glycerol-3-phosphate dehydrogenase GlpD1	intermediary metabolism and respiration	Energy production and conversion	Lipid metabolism
Gene1309	Rv2250c	Rv2250c	M.aurum_01979	MMAR3343	MSMEG4333	Possible flavoprotein	regulatory proteins	Transcription	Not assigned to any KEGG category
Gene1310	Rv2251	Rv2251	M.aurum_01978	MMAR3344	MSMEG4334	Possible flavoprotein	intermediary metabolism and respiration	Energy production and conversion	Lipid metabolism
Gene1311	Rv2252	Rv2252	M.aurum_01977	MMAR3345	MSMEG4335	Diacylglycerol kinase	lipid metabolism	General function prediction only | Lipid transport and metabolism	Lipid metabolism
Gene1312	Rv2256c	Rv2256c	M.aurum_01974	MMAR3347	MSMEG4336	Conserved hypothetical protein	conserved hypotheticals	Not in COGs	Not assigned to any KEGG category
Gene1313	Rv2257c	Rv2257c	M.aurum_01973	MMAR3348	MSMEG4337	Conserved protein	conserved hypotheticals	Defense mechanisms	Not assigned to any KEGG category
Gene1314	Rv2258c	Rv2258c	M.aurum_01972	MMAR3349	MSMEG4338	Possible transcriptional regulatory protein	regulatory proteins	Coenzyme transport and metabolism	Not assigned to any KEGG category
Gene1315	Rv2259	mscR	M.aurum_01970	MMAR3350	MSMEG4340	S-nitrosomycothiol reductase MscR	intermediary metabolism and respiration	Coenzyme transport and metabolism	Not assigned to any KEGG category
Gene1316	Rv2260	Rv2260	M.aurum_01969	MMAR3351	MSMEG4342	Conserved hypothetical protein	conserved hypotheticals	General function prediction only	Not assigned to any KEGG category
Gene1317	Rv2266	cyp124	M.aurum_02595	MMAR3361	MSMEG3551	*	intermediary metabolism and respiration	*	*
Gene1318	Rv2272	Rv2272	M.aurum_00507	MMAR3368	MSMEG1231	Probable conserved transmembrane protein	cell wall and cell processes	Function unknown	Not assigned to any KEGG category
Gene1319	Rv2282c	Rv2282c	M.aurum_00545	MMAR3419	MSMEG2797	Probable transcription regulator (LysR family)	regulatory proteins	Transcription	Not assigned to any KEGG category
Gene1320	Rv2287	yjcE	M.aurum_01746	MMAR3437	MSMEG0764	*	cell wall and cell processes	*	*
Gene1321	Rv2291	sseB	M.aurum_05234	MMAR2918	MSMEG3238	Probable thiosulfate sulfurtransferase SseB	intermediary metabolism and respiration	Inorganic ion transport and metabolism	Energy metabolism|Amino acid metabolism|Folding, sorting and degradation
Gene1322	Rv2301	cut2	M.aurum_04461	MMAR2908	MSMEG1526	Probable cutinase Cut2	cell wall and cell processes	Not in COGs	Not assigned to any KEGG category
Gene1323	Rv2314c	Rv2314c	M.aurum_01936	MMAR3615	MSMEG4463	Conserved protein	conserved hypotheticals	General function prediction only	Not assigned to any KEGG category
Gene1324	Rv2315c	Rv2315c	M.aurum_01935	MMAR3616	MSMEG4464	Conserved protein	conserved hypotheticals	General function prediction only	Not assigned to any KEGG category
Gene1325	Rv2319c	Rv2319c	M.aurum_02692	MMAR3620	MSMEG1411	Universal stress protein family protein	virulence, detoxification, adaptation	Not in COGs	Not assigned to any KEGG category
Gene1326	Rv2322c	rocD1	M.aurum_04591	MMAR3622	MSMEG1413	Probable ornithine aminotransferase (N-terminus part) RocD1 (ornithine--oxo-acid aminotransferase)	intermediary metabolism and respiration	Amino acid transport and metabolism	Not assigned to any KEGG category
Gene1327	Rv2323c	Rv2323c	M.aurum_04590	MMAR3623	MSMEG1414	Conserved protein	conserved hypotheticals	Amino acid transport and metabolism	Not assigned to any KEGG category
Gene1328	Rv2324	Rv2324	M.aurum_04589	MMAR3624	MSMEG1415	Probable transcriptional regulatory protein (probably AsnC-family)	regulatory proteins	Transcription	Not assigned to any KEGG category
Gene1329	Rv2325c	Rv2325c	M.aurum_01933	MMAR3625	MSMEG4469	Conserved hypothetical protein	conserved hypotheticals	Inorganic ion transport and metabolism	Membrane transport
Gene1330	Rv2326c	Rv2326c	M.aurum_01932	MMAR3626	MSMEG4470	Possible transmembrane ATP-binding protein ABC transporter	cell wall and cell processes	General function prediction only	Membrane transport
Gene1331	Rv2330c	lppP	M.aurum_01920	MMAR3638	MSMEG4475	Probable lipoprotein LppP	cell wall and cell processes	Not in COGs	Not assigned to any KEGG category
Gene1332	Rv2333c	stp	M.aurum_00882	MMAR3642	MSMEG5670	Integral membrane drug efflux protein Stp	cell wall and cell processes	Energy production and conversion	Not assigned to any KEGG category
Gene1333	Rv2342	Rv2342	M.aurum_01917	MMAR3649	MSMEG4479	Conserved hypothetical protein	conserved hypotheticals	Not in COGs	Not assigned to any KEGG category
Gene1334	Rv2343c	dnaG	M.aurum_01915	MMAR3650	MSMEG4482	Probable DNA primase DnaG	information pathways	Replication, recombination and repair	Replication and repair
Gene1335	Rv2344c	dgt	M.aurum_01914	MMAR3651	MSMEG4483	Probable deoxyguanosine triphosphate triphosphohydrolase Dgt (dGTPase) (dGTP triphosphohydrolase)	intermediary metabolism and respiration	Nucleotide transport and metabolism	Nucleotide metabolism
Gene1336	Rv2345	Rv2345	M.aurum_01913	MMAR3652	MSMEG4484	Possible conserved transmembrane protein	cell wall and cell processes	General function prediction only	Not assigned to any KEGG category
Gene1337	Rv2352c	PPE38	M.aurum_05590	MMAR5448	MSMEG0064	PPE family protein PPE38	PE/PPE	Cell motility	Not assigned to any KEGG category
Gene1338	Rv2357c	glyS	M.aurum_01909	MMAR3667	MSMEG4485	Probable glycyl-tRNA synthetase GlyS (glycine--tRNA ligase) (GLYRS)	information pathways	-	Translation
Gene1339	Rv2358	smtB	M.aurum_01908	MMAR3668	MSMEG4486	Probable transcriptional regulatory protein SmtB (probably ArsR-family)	regulatory proteins	-	Not assigned to any KEGG category
Gene1340	Rv2359	zur	M.aurum_01907	MMAR3669	MSMEG4487	Probable zinc uptake regulation protein Zur	regulatory proteins	-	Not assigned to any KEGG category
Gene1341	Rv2360c	Rv2360c	M.aurum_01905	MMAR3670	MSMEG4489	Unknown protein	conserved hypotheticals	Not in COGs	Not assigned to any KEGG category
Gene1342	Rv2361c	Rv2361c	M.aurum_01904	MMAR3671	MSMEG4490	Long (C50) chain Z-isoprenyl diphosphate synthase (Z-decaprenyl diphosphate synthase)	cell wall and cell processes	Lipid transport and metabolism	Metabolism of terpenoids and polyketides
Gene1343	Rv2362c	recO	M.aurum_01903	MMAR3672	MSMEG4491	Possible DNA repair protein RecO	information pathways	Replication, recombination and repair	Replication and repair
Gene1344	Rv2363	amiA2	M.aurum_01902	MMAR3673	MSMEG4492	Probable amidase AmiA2 (aminohydrolase)	intermediary metabolism and respiration	-	Amino acid metabolism|Xenobiotics biodegradation and metabolism
Gene1345	Rv2364c	era	M.aurum_01899	MMAR3674	MSMEG4493	Probable GTP-binding protein Era	intermediary metabolism and respiration	General function prediction only	Not assigned to any KEGG category
Gene1346	Rv2365c	Rv2365c	M.aurum_01898	MMAR3675	MSMEG4494	Conserved hypothetical protein	conserved hypotheticals	Not in COGs	Not assigned to any KEGG category
Gene1347	Rv2366c	Rv2366c	M.aurum_01897	MMAR3676	MSMEG4495	Probable conserved transmembrane protein	cell wall and cell processes	General function prediction only	Not assigned to any KEGG category
Gene1348	Rv2367c	Rv2367c	M.aurum_01896	MMAR3677	MSMEG4496	Conserved hypothetical protein	conserved hypotheticals	General function prediction only	Not assigned to any KEGG category
Gene1349	Rv2368c	phoH1	M.aurum_01895	MMAR3678	MSMEG4497	Probable PHOH-like protein PhoH1 (phosphate starvation-inducible protein PSIH)	intermediary metabolism and respiration	Signal transduction mechanisms	Not assigned to any KEGG category
Gene1350	Rv2372c	Rv2372c	M.aurum_01894	MMAR3682	MSMEG4502	Conserved hypothetical protein	conserved hypotheticals	Function unknown	Not assigned to any KEGG category
Gene1351	Rv2373c	dnaJ2	M.aurum_01893	MMAR3683	MSMEG4504	Probable chaperone protein DnaJ2	virulence, detoxification, adaptation	Post-translational modification, protein turnover, and chaperones	Not assigned to any KEGG category
Gene1352	Rv2374c	hrcA	M.aurum_01892	MMAR3684	MSMEG4505	Probable heat shock protein transcriptional repressor HrcA	virulence, detoxification, adaptation	Transcription	Not assigned to any KEGG category
Gene1353	Rv2375	Rv2375	M.aurum_01891	MMAR3685	MSMEG4507	Conserved hypothetical protein	conserved hypotheticals	Transcription	Not assigned to any KEGG category
Gene1354	Rv2377c	mbtH	M.aurum_01890	MMAR3173	MSMEG0399	Putative conserved protein MbtH	lipid metabolism	Function unknown	Not assigned to any KEGG category
Gene1355	Rv2378c	mbtG	M.aurum_01889	MMAR3697	MSMEG4509	Lysine-N-oxygenase MbtG (L-lysine 6-monooxygenase) (lysine N6-hydroxylase)	lipid metabolism	Secondary metabolites biosynthesis, transport and catabolism	Metabolism of terpenoids and polyketides
Gene1356	Rv2379c	mbtF	M.aurum_01888	MMAR3690	MSMEG4510	Peptide synthetase MbtF (peptide synthase)	lipid metabolism	Secondary metabolites biosynthesis, transport and catabolism	Metabolism of terpenoids and polyketides
Gene1357	Rv2380c	mbtE	M.aurum_01887	MMAR3691	MSMEG4511	Peptide synthetase MbtE (peptide synthase)	lipid metabolism	Secondary metabolites biosynthesis, transport and catabolism	Metabolism of terpenoids and polyketides
Gene1358	Rv2381c	mbtD	M.aurum_01886	MMAR3695	MSMEG4512	Polyketide synthetase MbtD (polyketide synthase)	lipid metabolism	Secondary metabolites biosynthesis, transport and catabolism	Metabolism of terpenoids and polyketides
Gene1359	Rv2382c	mbtC	M.aurum_01885	MMAR3694	MSMEG4513	Polyketide synthetase MbtC (polyketide synthase)	lipid metabolism	Secondary metabolites biosynthesis, transport and catabolism	Metabolism of terpenoids and polyketides
Gene1360	Rv2383c	mbtB	M.aurum_01883	MMAR3689	MSMEG4515	Phenyloxazoline synthase MbtB (phenyloxazoline synthetase)	lipid metabolism	Secondary metabolites biosynthesis, transport and catabolism	Metabolism of terpenoids and polyketides
Gene1361	Rv2384	mbtA	M.aurum_01882	MMAR3698	MSMEG4516	Bifunctional enzyme MbtA: salicyl-AMP ligase (SAL-AMP ligase) + salicyl-S-ArCP synthetase	lipid metabolism	Secondary metabolites biosynthesis, transport and catabolism	Metabolism of terpenoids and polyketides
Gene1362	Rv2388c	hemN	M.aurum_01880	MMAR3709	MSMEG4525	Probable oxygen-independent coproporphyrinogen III oxidase HemN (coproporphyrinogenase) (coprogen oxidase)	intermediary metabolism and respiration	Coenzyme transport and metabolism	Metabolism of cofactors and vitamins
Gene1363	Rv2390c	Rv2390c	M.aurum_04781	MMAR3870	MSMEG1149	Conserved hypothetical protein	conserved hypotheticals	Not in COGs	Not assigned to any KEGG category
Gene1364	Rv2391	sirA	M.aurum_01879	MMAR3710	MSMEG4527	Ferredoxin-dependent sulfite reductase SirA	intermediary metabolism and respiration	Not in COGs	Energy metabolism
Gene1365	Rv2392	cysH	M.aurum_01878	MMAR3417	MSMEG4528	Probable 3'-phosphoadenosine 5'-phosphosulfate reductase CysH (PAPS reductase, thioredoxin DEP.) (padops reductase) (3'- phosphoadenylylsulfate reductase) (PAPS sulfotransferase)	intermediary metabolism and respiration	Amino acid transport and metabolism | Coenzyme transport and metabolism	Energy metabolism
Gene1366	Rv2393	che1	M.aurum_01877	MMAR3712	MSMEG4529	Ferrochelatase Che1	intermediary metabolism and respiration	Amino acid transport and metabolism | Coenzyme transport and metabolism	Not assigned to any KEGG category
Gene1367	Rv2397c	cysA1	M.aurum_01875	MMAR3715	MSMEG4530	Sulfate-transport ATP-binding protein ABC transporter CysA1	cell wall and cell processes	Inorganic ion transport and metabolism	Energy metabolism|Membrane transport
Gene1368	Rv2398c	cysW	M.aurum_01874	MMAR3716	MSMEG4531	Probable sulfate-transport integral membrane protein ABC transporter CysW	cell wall and cell processes	Inorganic ion transport and metabolism	Energy metabolism|Membrane transport
Gene1369	Rv2399c	cysT	M.aurum_01873	MMAR3717	MSMEG4532	Probable sulfate-transport integral membrane protein ABC transporter CysT	cell wall and cell processes	Post-translational modification, protein turnover, and chaperones	Energy metabolism|Membrane transport
Gene1370	Rv2400c	subI	M.aurum_01872	MMAR3718	MSMEG4533	Probable sulfate-binding lipoprotein SubI	cell wall and cell processes	Inorganic ion transport and metabolism	Energy metabolism|Membrane transport
Gene1371	Rv2401A	Rv2401A	M.aurum_01871	MMAR3719	MSMEG4534	Possible conserved membrane protein	cell wall and cell processes	Not in COGs	Not assigned to any KEGG category
Gene1372	Rv2402	Rv2402	M.aurum_01869	MMAR3721	MSMEG4535	Conserved protein	conserved hypotheticals	Carbohydrate transport and metabolism	Not assigned to any KEGG category
Gene1373	Rv2404c	lepA	M.aurum_01863	MMAR3724	MSMEG4556	Probable GTP-binding protein LepA (GTP-binding elongation factor)	intermediary metabolism and respiration	Cell wall/membrane/envelope biogenesis	Not assigned to any KEGG category
Gene1374	Rv2405	Rv2405	M.aurum_01862	MMAR3725	MSMEG4558	Conserved protein	conserved hypotheticals	Not in COGs	Not assigned to any KEGG category
Gene1375	Rv2406c	Rv2406c	M.aurum_01854	MMAR3726	MSMEG4564	Conserved protein	conserved hypotheticals	Signal transduction mechanisms	Not assigned to any KEGG category
Gene1376	Rv2407	Rv2407	M.aurum_01853	MMAR3727	MSMEG4568	Conserved hypothetical protein	conserved hypotheticals	General function prediction only	Not assigned to any KEGG category
Gene1377	Rv2409c	Rv2409c	M.aurum_01852	MMAR3730	MSMEG4567	Conserved protein	conserved hypotheticals	Amino acid transport and metabolism	Not assigned to any KEGG category
Gene1378	Rv2410c	Rv2410c	M.aurum_01851	MMAR3731	MSMEG4569	Conserved protein	conserved hypotheticals	Function unknown	Not assigned to any KEGG category
Gene1379	Rv2411c	Rv2411c	M.aurum_01850	MMAR3732	MSMEG4570	Conserved hypothetical protein	conserved hypotheticals	Function unknown	Not assigned to any KEGG category
Gene1380	Rv2412	rpsT	M.aurum_01849	MMAR3733	MSMEG4571	30S ribosomal protein S20 RpsT	information pathways	-	Translation
Gene1381	Rv2413c	Rv2413c	M.aurum_01848	MMAR3734	MSMEG4572	Conserved hypothetical protein	conserved hypotheticals	Replication, recombination and repair	Nucleotide metabolism|Replication and repair
Gene1382	Rv2414c	Rv2414c	M.aurum_01846	MMAR3735	MSMEG4573	Conserved hypothetical protein	conserved hypotheticals	General function prediction only	Not assigned to any KEGG category
Gene1383	Rv2415c	Rv2415c	M.aurum_01845	MMAR3736	MSMEG4574	Conserved hypothetical protein	conserved hypotheticals	Replication, recombination and repair	Not assigned to any KEGG category
Gene1384	Rv2417c	Rv2417c	M.aurum_01842	MMAR3745	MSMEG4577	Conserved protein	conserved hypotheticals	Function unknown	Not assigned to any KEGG category
Gene1385	Rv2418c	Rv2418c	M.aurum_01841	MMAR3746	MSMEG4578	Unknown protein	conserved hypotheticals	Not in COGs	Not assigned to any KEGG category
Gene1387	Rv2420c	Rv2420c	M.aurum_01839	MMAR3748	MSMEG4580	Conserved hypothetical protein	conserved hypotheticals	Function unknown	Not assigned to any KEGG category
Gene1388	Rv2421c	nadD	M.aurum_01838	MMAR3749	MSMEG4581	Probable nicotinate-nucleotide adenylyltransferase NadD (deamido-NAD(+) pyrophosphorylase) (deamido-NAD(+) diphosphorylase) (nicotinate mononucleotide adenylyltransferase) (NAMN adenylyltransferase)	intermediary metabolism and respiration	Coenzyme transport and metabolism	Metabolism of cofactors and vitamins
Gene1389	Rv2425c	Rv2425c	M.aurum_01836	MMAR3751	MSMEG4582	Conserved hypothetical protein	conserved hypotheticals	General function prediction only	Not assigned to any KEGG category
Gene1390	Rv2426c	Rv2426c	M.aurum_01835	MMAR3752	MSMEG4583	Conserved hypothetical protein	conserved hypotheticals	General function prediction only	Not assigned to any KEGG category
Gene1391	Rv2427c	proA	M.aurum_01834	MMAR3753	MSMEG4584	Transcriptional regulator OxyR', pseudogene	intermediary metabolism and respiration	Amino acid transport and metabolism	Not assigned to any KEGG category
Gene1392	Rv2428	ahpC	M.aurum_04939	MMAR2755	MSMEG4891	Alkyl hydroperoxide reductase C protein AhpC (alkyl hydroperoxidase C)	virulence, detoxification, adaptation	Post-translational modification, protein turnover, and chaperones	Not assigned to any KEGG category
Gene1393	Rv2434c	Rv2434c	M.aurum_02562	MMAR3756	MSMEG3579	Probable conserved transmembrane protein	cell wall and cell processes	Cell wall/membrane/envelope biogenesis	Not assigned to any KEGG category
Gene1394	Rv2435c	Rv2435c	M.aurum_02563	MMAR3757	MSMEG3578	Probable cyclase (adenylyl- or guanylyl-)(adenylate- or guanylate-)	intermediary metabolism and respiration	Signal transduction mechanisms	Not assigned to any KEGG category
Gene1395	Rv2438c	nadE	M.aurum_01832	MMAR3759	MSMEG4617	Conserved hypothetical protein	intermediary metabolism and respiration	Coenzyme transport and metabolism	Not assigned to any KEGG category
Gene1396	Rv2439c	proB	M.aurum_01825	MMAR3764	MSMEG4621	Probable glutamate 5-kinase protein ProB (gamma-glutamyl kinase) (GK)	intermediary metabolism and respiration	Amino acid transport and metabolism	Amino acid metabolism|Biosynthesis of other secondary metabolites
Gene1397	Rv2440c	obg	M.aurum_01824	MMAR3765	MSMEG4623	Probable GTP1/Obg-family GTP-binding protein Obg	intermediary metabolism and respiration	-	Not assigned to any KEGG category
Gene1398	Rv2441c	rpmA	M.aurum_01823	MMAR3766	MSMEG4624	50S ribosomal protein L27 RpmA	information pathways	-	Translation
Gene1399	Rv2442c	rplU	M.aurum_01822	MMAR3767	MSMEG4625	50S ribosomal protein L21 RplU	information pathways	-	Translation
Gene1400	Rv2443	dctA	M.aurum_01191	MMAR3814	MSMEG5302	Probable C4-dicarboxylate-transport transmembrane protein DctA	cell wall and cell processes	Energy production and conversion	Signal transduction
Gene1401	Rv2444c	rne	M.aurum_01821	MMAR3768	MSMEG4626	Possible ribonuclease E Rne	information pathways	-	Folding, sorting and degradation
Gene1402	Rv2445c	ndkA	M.aurum_01820	MMAR3769	MSMEG4627	Probable nucleoside diphosphate kinase NdkA (NDK) (NDP kinase) (nucleoside-2-P kinase)	intermediary metabolism and respiration	-	Nucleotide metabolism
Gene1403	Rv2446c	Rv2446c	M.aurum_01809	MMAR3770	MSMEG4628	Probable conserved integral membrane protein	cell wall and cell processes	Not in COGs	Not assigned to any KEGG category
Gene1404	Rv2448c	valS	M.aurum_01807	MMAR3772	MSMEG4630	Probable valyl-tRNA synthase protein ValS (valyl-tRNA synthetase) (valine--tRNA ligase) (valine translase)	information pathways	-	Translation
Gene1405	Rv2449c	Rv2449c	M.aurum_01805	MMAR3775	MSMEG4632	Conserved protein	conserved hypotheticals	Function unknown	Not assigned to any KEGG category
Gene1406	Rv2450c	rpfE	M.aurum_01796	MMAR3776	MSMEG4643	Probable resuscitation-promoting factor RpfE	cell wall and cell processes	Not in COGs	Not assigned to any KEGG category
Gene1407	Rv2453c	mobA	M.aurum_01795	MMAR3801	MSMEG4644	Probable molybdopterin-guanine dinucleotide biosynthesis protein A MobA	intermediary metabolism and respiration	Coenzyme transport and metabolism	Not assigned to any KEGG category
Gene1408	Rv2454c	Rv2454c	M.aurum_01794	MMAR3802	MSMEG4645	Probable oxidoreductase (beta subunit)	intermediary metabolism and respiration	Energy production and conversion	Carbohydrate metabolism
Gene1409	Rv2455c	Rv2455c	M.aurum_01793	MMAR3803	MSMEG4646	Probable oxidoreductase (alpha subunit)	intermediary metabolism and respiration	Energy production and conversion	Carbohydrate metabolism
Gene1410	Rv2457c	clpX	M.aurum_01757	MMAR3805	MSMEG4671	Probable ATP-dependent CLP protease ATP-binding subunit ClpX	intermediary metabolism and respiration	Post-translational modification, protein turnover, and chaperones	Not assigned to any KEGG category
Gene1411	Rv2460c	clpP2	M.aurum_01752	MMAR3807	MSMEG4672	Probable ATP-dependent CLP protease proteolytic subunit 2 ClpP2 (endopeptidase CLP 2)	intermediary metabolism and respiration	Intracellular trafficking, secretion, and vesicular transport | Post-translational modification, protein turnover, and chaperones	Not assigned to any KEGG category
Gene1412	Rv2461c	clpP1	M.aurum_01751	MMAR3808	MSMEG4673	Probable ATP-dependent CLP protease proteolytic subunit 1 ClpP1 (endopeptidase CLP)	intermediary metabolism and respiration	-	Not assigned to any KEGG category
Gene1413	Rv2462c	tig	M.aurum_01750	MMAR3809	MSMEG4674	Probable trigger factor (TF) protein Tig	cell wall and cell processes	Post-translational modification, protein turnover, and chaperones	Not assigned to any KEGG category
Gene1414	Rv2463	lipP	M.aurum_00468	MMAR3810	MSMEG4680	*	intermediary metabolism and respiration	*	*
Gene1415	Rv2464c	Rv2464c	M.aurum_01745	MMAR3812	MSMEG4683	Possible DNA glycosylase	information pathways	Replication, recombination and repair	Replication and repair
Gene1416	Rv2465c	rpiB	M.aurum_01744	MMAR3813	MSMEG4684	Ribose-5-phosphate isomerase	intermediary metabolism and respiration	Replication, recombination and repair	Carbohydrate metabolism
Gene1417	Rv2466c	Rv2466c	M.aurum_01738	MMAR3815	MSMEG4688	Conserved protein	conserved hypotheticals	Secondary metabolites biosynthesis, transport and catabolism	Not assigned to any KEGG category
Gene1418	Rv2467	pepN	M.aurum_01737	MMAR3817	MSMEG4690	Probable aminopeptidase N PepN (Lysyl aminopeptidase) (LYS-AP) (alanine aminopeptidase)	intermediary metabolism and respiration	Amino acid transport and metabolism	Metabolism of other amino acids
Gene1420	Rv2468c	Rv2468c	M.aurum_01735	MMAR3818	MSMEG4692	Conserved protein	conserved hypotheticals	Not in COGs	Not assigned to any KEGG category
Gene1421	Rv2469c	Rv2469c	M.aurum_01734	MMAR3820	MSMEG4694	Conserved hypothetical protein	conserved hypotheticals	Defense mechanisms	Not assigned to any KEGG category
Gene1422	Rv2470	glbO	M.aurum_01733	MMAR3821	MSMEG4695	*	intermediary metabolism and respiration	*	*
Gene1423	Rv2471	aglA	M.aurum_01732	MMAR3822	MSMEG4696	Probable alpha-glucosidase AglA (maltase) (glucoinvertase) (glucosidosucrase) (maltase-glucoamylase) (lysosomal alpha-glucosidase) (acid maltase)	intermediary metabolism and respiration	Carbohydrate transport and metabolism	Carbohydrate metabolism
Gene1424	Rv2474c	Rv2474c	M.aurum_01731	MMAR3827	MSMEG4697	Conserved hypothetical protein	conserved hypotheticals	Not in COGs	Not assigned to any KEGG category
Gene1425	Rv2475c	Rv2475c	M.aurum_01730	MMAR3828	MSMEG4698	Conserved protein	conserved hypotheticals	General function prediction only	Not assigned to any KEGG category
Gene1426	Rv2476c	gdh	M.aurum_01729	MMAR3829	MSMEG4699	Probable NAD-dependent glutamate dehydrogenase Gdh (NAD-Gdh) (NAD-dependent glutamic dehydrogenase)	intermediary metabolism and respiration	Amino acid transport and metabolism	Energy metabolism|Amino acid metabolism|Metabolism of other amino acids
Gene1427	Rv2477c	Rv2477c	M.aurum_01727	MMAR3830	MSMEG4700	Probable macrolide-transport ATP-binding protein ABC transporter	cell wall and cell processes	General function prediction only	Not assigned to any KEGG category
Gene1428	Rv2478c	Rv2478c	M.aurum_01726	MMAR3831	MSMEG4701	Conserved hypothetical protein	conserved hypotheticals	Replication, recombination and repair	Replication and repair
Gene1429	Rv2482c	plsB2	M.aurum_01723	MMAR3833	MSMEG4703	Probable glycerol-3-phosphate acyltransferase PlsB2 (GPAT)	lipid metabolism	Lipid transport and metabolism	Lipid metabolism
Gene1430	Rv2483c	plsC	M.aurum_01722	MMAR3834	MSMEG4704	Possible transmembrane phospholipid biosynthesis bifunctional enzyme PlsC: putative L-3-phosphoserine phosphatase (O-phosphoserine phosphohydrolase) (PSP) (pspase) + 1-acyl-SN-glycerol-3-phosphate acyltransferase (1-AGP acyltransferase) (1-AGPAT) (lysophosphatidic acid acyltransferase) (LPAAT)	lipid metabolism	Amino acid transport and metabolism	Not assigned to any KEGG category
Gene1431	Rv2484c	Rv2484c	M.aurum_01721	MMAR3835	MSMEG4705	Possible triacylglycerol synthase (diacylglycerol acyltransferase)	lipid metabolism	Not in COGs	Not assigned to any KEGG category
Gene1432	Rv2495c	bkdC	M.aurum_01705	MMAR3842	MSMEG4710	Probable branched-chain keto acid dehydrogenase E2 component BkdC	intermediary metabolism and respiration	Nucleotide transport and metabolism	Carbohydrate metabolism
Gene1433	Rv2496c	bkdB	M.aurum_01704	MMAR3843	MSMEG4711	Probable branched-chain keto acid dehydrogenase E1 component, beta subunit BkdB	intermediary metabolism and respiration	Nucleotide transport and metabolism	Carbohydrate metabolism
Gene1434	Rv2497c	bkdA	M.aurum_01703	MMAR3844	MSMEG4712	Probable branched-chain keto acid dehydrogenase E1 component, alpha subunit BkdA	intermediary metabolism and respiration	Nucleotide transport and metabolism	Carbohydrate metabolism
Gene1435	Rv2498c	citE	M.aurum_01702	MMAR3845	MSMEG4713	Probable citrate (pro-3S)-lyase (beta subunit) CitE (citrase) (citratase) (citritase) (citridesmolase) (citrase aldolase)	intermediary metabolism and respiration	Carbohydrate transport and metabolism	Signal transduction
Gene1436	Rv2499c	Rv2499c	M.aurum_01701	MMAR3846	MSMEG4714	Possible oxidase regulatory-related protein	intermediary metabolism and respiration	Lipid transport and metabolism	Not assigned to any KEGG category
Gene1437	Rv2500c	fadE19	M.aurum_01700	MMAR3847	MSMEG4715	Possible acyl-CoA dehydrogenase FadE19 (MMGC)	lipid metabolism	Lipid transport and metabolism	Not assigned to any KEGG category
Gene1438	Rv2501c	accA1	M.aurum_01699	MMAR3848	MSMEG4716	Probable acetyl-/propionyl-coenzyme A carboxylase alpha chain (alpha subunit) AccA1: biotin carboxylase + biotin carboxyl carrier protein (BCCP)	lipid metabolism	Lipid transport and metabolism	Carbohydrate metabolism|Lipid metabolism|Amino acid metabolism|Metabolism of terpenoids and polyketides
Gene1439	Rv2502c	accD1	M.aurum_01698	MMAR3849	MSMEG4717	Probable acetyl-/propionyl-CoA carboxylase (beta subunit) AccD1	lipid metabolism	Lipid transport and metabolism	Amino acid metabolism
Gene1440	Rv2503c	scoB	M.aurum_00559	MMAR3850	MSMEG1899	Probable succinyl-CoA:3-ketoacid-coenzyme A transferase (beta subunit) ScoB (3-oxo-acid:CoA transferase) (OXCT B) (succinyl CoA:3-oxoacid CoA-transferase)	lipid metabolism	Lipid transport and metabolism	Carbohydrate metabolism|Lipid metabolism|Amino acid metabolism
Gene1441	Rv2504c	scoA	M.aurum_00558	MMAR3851	MSMEG1898	Probable succinyl-CoA:3-ketoacid-coenzyme A transferase (alpha subunit) ScoA (3-oxo acid:CoA transferase) (OXCT A) (succinyl-CoA:3-oxoacid-coenzyme A transferase)	lipid metabolism	Lipid transport and metabolism	Carbohydrate metabolism|Lipid metabolism|Amino acid metabolism
Gene1442	Rv2505c	fadD35	M.aurum_00896	MMAR3852	MSMEG5649	Probable fatty-acid-CoA ligase FadD35 (fatty-acid-CoA synthetase) (fatty-acid-CoA synthase)	lipid metabolism	Lipid transport and metabolism | Secondary metabolites biosynthesis, transport and catabolism	Not assigned to any KEGG category
Gene1443	Rv2506	Rv2506	M.aurum_01697	MMAR3853	MSMEG4718	Probable transcriptional regulatory protein (probably TetR-family)	regulatory proteins	Not in COGs	Not assigned to any KEGG category
Gene1444	Rv2507	Rv2507	M.aurum_01696	MMAR3854	MSMEG4720	Possible conserved proline rich membrane protein	cell wall and cell processes	Not in COGs	Not assigned to any KEGG category
Gene1445	Rv2508c	Rv2508c	M.aurum_01695	MMAR3855	MSMEG4721	Probable conserved integral membrane leucine and alanine rich protein	cell wall and cell processes	General function prediction only	Not assigned to any KEGG category
Gene1446	Rv2509	Rv2509	M.aurum_01694	MMAR3856	MSMEG4722	Probable short-chain type dehydrogenase/reductase	intermediary metabolism and respiration	General function prediction only	Not assigned to any KEGG category
Gene1447	Rv2510c	Rv2510c	M.aurum_01693	MMAR3858	MSMEG4723	Conserved protein	conserved hypotheticals	General function prediction only	Not assigned to any KEGG category
Gene1448	Rv2511	orn	M.aurum_01692	MMAR3859	MSMEG4724	Oligoribonuclease Orn	intermediary metabolism and respiration	RNA processing and modification genes	Not assigned to any KEGG category
Gene1449	Rv2518c	ldtB	M.aurum_01686	MMAR3872	MSMEG4745	Probable L,D-transpeptidase LdtB	cell wall and cell processes	Not in COGs	Not assigned to any KEGG category
Gene1450	Rv2520c	Rv2520c	M.aurum_01675	MMAR3955	MSMEG4752	Possible conserved membrane protein	cell wall and cell processes	Not in COGs	Not assigned to any KEGG category
Gene1451	Rv2521	bcp	M.aurum_02895	MMAR3956	MSMEG4753	Probable bacterioferritin comigratory protein Bcp	virulence, detoxification, adaptation	Post-translational modification, protein turnover, and chaperones	Not assigned to any KEGG category
Gene1452	Rv2522c	Rv2522c	M.aurum_01673	MMAR3957	MSMEG4755	Conserved hypothetical protein	conserved hypotheticals	Amino acid transport and metabolism	Not assigned to any KEGG category
Gene1453	Rv2523c	acpS	M.aurum_01672	MMAR3961	MSMEG4756	holo-[acyl-carrier protein] synthase AcpS (holo-ACP synthase) (CoA:APO-[ACP]pantetheinephosphotransferase) (CoA:APO-[acyl-carrier protein]pantetheinephosphotransferase)	lipid metabolism	Lipid transport and metabolism	Metabolism of cofactors and vitamins
Gene1454	Rv2524c	fas	M.aurum_01671	MMAR3962	MSMEG4757	Probable fatty acid synthase Fas (fatty acid synthetase)	lipid metabolism	Lipid transport and metabolism	Lipid metabolism
Gene1455	Rv2525c	Rv2525c	M.aurum_01670	MMAR3963	MSMEG6815	Conserved hypothetical protein. Secreted; predicted to be a substrate of the twin arginine translocation (tat) export system.	conserved hypotheticals	Not in COGs	Not assigned to any KEGG category
Gene1456	Rv2533c	nusB	M.aurum_03081	MMAR2182	MSMEG3036	N utilization substance protein NusB (NusB protein)	information pathways	Transcription	Not assigned to any KEGG category
Gene1457	Rv2534c	efp	M.aurum_03399	MMAR2181	MSMEG3035	Probable elongation factor P Efp	information pathways	-	Not assigned to any KEGG category
Gene1458	Rv2535c	pepQ	M.aurum_03083	MMAR2180	MSMEG3034	Probable cytoplasmic peptidase PepQ	intermediary metabolism and respiration	Amino acid transport and metabolism	Not assigned to any KEGG category
Gene1459	Rv2536	Rv2536	M.aurum_03084	MMAR2179	MSMEG3032	Probable conserved transmembrane protein	cell wall and cell processes	Not in COGs	Not assigned to any KEGG category
Gene1460	Rv2537c	aroD	M.aurum_04130	MMAR2178	MSMEG1922	3-dehydroquinate dehydratase AroD (AROQ) (3-dehydroquinase) (type II dhqase)	intermediary metabolism and respiration	Amino acid transport and metabolism	Amino acid metabolism
Gene1461	Rv2538c	aroB	M.aurum_03085	MMAR2177	MSMEG3033	3-dehydroquinate synthase AroB	intermediary metabolism and respiration	Amino acid transport and metabolism	Amino acid metabolism
Gene1462	Rv2539c	aroK	M.aurum_03086	MMAR2176	MSMEG3031	Shikimate kinase AroK (SK)	intermediary metabolism and respiration	Amino acid transport and metabolism	Amino acid metabolism
Gene1463	Rv2540c	aroF	M.aurum_03087	MMAR2175	MSMEG3030	Probable chorismate synthase AroF (5-enolpyruvylshikimate-3-phosphate phospholyase)	intermediary metabolism and respiration	Amino acid transport and metabolism	Amino acid metabolism
Gene1464	Rv2551c	Rv2551c	M.aurum_03094	MMAR2174	MSMEG3029	Conserved hypothetical protein	conserved hypotheticals	Not in COGs	Not assigned to any KEGG category
Gene1465	Rv2552c	aroE	M.aurum_03095	MMAR2173	MSMEG3028	Probable shikimate 5-dehydrogenase AroE (5-dehydroshikimate reductase)	intermediary metabolism and respiration	Amino acid transport and metabolism	Amino acid metabolism
Gene1466	Rv2553c	Rv2553c	M.aurum_03096	MMAR2172	MSMEG3027	Probable conserved membrane protein	cell wall and cell processes	General function prediction only	Not assigned to any KEGG category
Gene1467	Rv2554c	Rv2554c	M.aurum_03097	MMAR2171	MSMEG3026	Conserved protein	conserved hypotheticals	Replication, recombination and repair	Not assigned to any KEGG category
Gene1468	Rv2555c	alaS	M.aurum_03098	MMAR2170	MSMEG3025	Probable alanyl-tRNA synthetase AlaS (alanine--tRNA ligase) (alanine translase) (ALARS)	information pathways	-	Translation
Gene1469	Rv2556c	Rv2556c	M.aurum_03099	MMAR2169	MSMEG3024	Conserved hypothetical protein	conserved hypotheticals	Function unknown	Not assigned to any KEGG category
Gene1470	Rv2559c	Rv2559c	M.aurum_03101	MMAR2167	MSMEG3021	Conserved hypothetical alanine leucine valine rich protein	conserved hypotheticals	Replication, recombination and repair	Not assigned to any KEGG category
Gene1471	Rv2560	Rv2560	M.aurum_01220	MMAR2166	MSMEG5268	Probable proline and glycine rich transmembrane protein	cell wall and cell processes	Function unknown	Not assigned to any KEGG category
Gene1472	Rv2567	Rv2567	M.aurum_03105	MMAR2164	MSMEG3017	Conserved hypothetical alanine and leucine rich protein	conserved hypotheticals	Function unknown	Not assigned to any KEGG category
Gene1473	Rv2568c	Rv2568c	M.aurum_03103	MMAR2163	MSMEG3019	Conserved hypothetical protein	conserved hypotheticals	Function unknown	Not assigned to any KEGG category
Gene1474	Rv2569c	Rv2569c	M.aurum_03104	MMAR2162	MSMEG3018	Conserved hypothetical protein	conserved hypotheticals	Amino acid transport and metabolism	Not assigned to any KEGG category
Gene1475	Rv2572c	aspS	M.aurum_03111	MMAR2158	MSMEG3003	Probable aspartyl-tRNA synthetase AspS (aspartate--tRNA ligase) (ASPRS) (aspartic acid translase)	information pathways	-	Translation
Gene1476	Rv2574	Rv2574	M.aurum_03112	MMAR2156	MSMEG3001	Conserved protein	conserved hypotheticals	Function unknown	Not assigned to any KEGG category
Gene1477	Rv2575	Rv2575	M.aurum_03114	MMAR2155	MSMEG3000	Possible conserved membrane glycine rich protein	cell wall and cell processes	General function prediction only	Not assigned to any KEGG category
Gene1478	Rv2576c	Rv2576c	M.aurum_01655	MMAR2151	MSMEG2863	Possible conserved membrane protein	cell wall and cell processes	Not in COGs	Not assigned to any KEGG category
Gene1479	Rv2578c	Rv2578c	M.aurum_03121	MMAR2148	MSMEG2990	Conserved hypothetical protein	conserved hypotheticals	Replication, recombination and repair	Not assigned to any KEGG category
Gene1480	Rv2580c	hisS	M.aurum_03130	MMAR2127	MSMEG2976	Probable histidyl-tRNA synthetase HisS (histidine--tRNA ligase) (HISRS) (histidine--translase)	information pathways	-	Translation
Gene1481	Rv2581c	Rv2581c	M.aurum_03131	MMAR2126	MSMEG2975	Possible glyoxalase II (hydroxyacylglutathione hydrolase) (GLX II)	virulence, detoxification, adaptation	General function prediction only	Not assigned to any KEGG category
Gene1482	Rv2582	ppiB	M.aurum_03132	MMAR2125	MSMEG2974	Probable peptidyl-prolyl cis-trans isomerase B PpiB (cyclophilin) (PPIase) (rotamase) (peptidylprolyl isomerase)	information pathways	Post-translational modification, protein turnover, and chaperones	Not assigned to any KEGG category
Gene1483	Rv2583c	relA	M.aurum_03136	MMAR2124	MSMEG2965	Probable GTP pyrophosphokinase RelA (ATP:GTP 3'- pyrophosphotransferase) (PPGPP synthetase I) ((P)PPGPP synthetase) (GTP diphosphokinase)	intermediary metabolism and respiration	Signal transduction mechanisms | Transcription	Nucleotide metabolism
Gene1484	Rv2584c	apt	M.aurum_03137	MMAR2123	MSMEG2964	Adenine phosphoribosyltransferase Apt (APRT) (AMP diphosphorylase) (AMP pyrophosphorylase) (transphosphoribosidase)	intermediary metabolism and respiration	Nucleotide transport and metabolism	Nucleotide metabolism
Gene1485	Rv2585c	Rv2585c	M.aurum_03138	MMAR2122	MSMEG2963	Possible conserved lipoprotein	cell wall and cell processes	Amino acid transport and metabolism	Not assigned to any KEGG category
Gene1486	Rv2586c	secF	M.aurum_03139	MMAR2121	MSMEG2962	Probable protein-export membrane protein SecF	cell wall and cell processes	Intracellular trafficking, secretion, and vesicular transport	Folding, sorting and degradation|Membrane transport
Gene1487	Rv2587c	secD	M.aurum_03140	MMAR2120	MSMEG2961	Probable protein-export membrane protein SecD	cell wall and cell processes	Intracellular trafficking, secretion, and vesicular transport	Folding, sorting and degradation|Membrane transport
Gene1488	Rv2588c	yajC	M.aurum_03141	MMAR2119	MSMEG2960	Probable conserved membrane protein secretion factor YajC	cell wall and cell processes	Intracellular trafficking, secretion, and vesicular transport	Folding, sorting and degradation|Membrane transport
Gene1489	Rv2589	gabT	M.aurum_03142	MMAR2118	MSMEG2959	4-aminobutyrate aminotransferase GabT (gamma-amino-N-butyrate transaminase) (GABA transaminase) (glutamate:succinic semialdehyde transaminase) (GABA aminotransferase) (GABA-at)	intermediary metabolism and respiration	Amino acid transport and metabolism	Carbohydrate metabolism|Amino acid metabolism|Metabolism of other amino acids
Gene1490	Rv2590	fadD9	M.aurum_00103	MMAR2117	MSMEG2956	Probable fatty-acid-CoA ligase FadD9 (fatty-acid-CoA synthetase) (fatty-acid-CoA synthase)	lipid metabolism	Secondary metabolites biosynthesis, transport and catabolism	Not assigned to any KEGG category
Gene1491	Rv2592c	ruvB	M.aurum_03148	MMAR2111	MSMEG2945	Probable holliday junction DNA helicase RuvB	information pathways	Replication, recombination and repair	Replication and repair
Gene1492	Rv2593c	ruvA	M.aurum_03149	MMAR2110	MSMEG2944	Probable holliday junction DNA helicase RuvA	information pathways	Replication, recombination and repair	Replication and repair
Gene1493	Rv2594c	ruvC	M.aurum_03150	MMAR2109	MSMEG2943	Probable crossover junction endodeoxyribonuclease RuvC (holliday junction nuclease) (holliday junction resolvase)	information pathways	Replication, recombination and repair	Replication and repair
Gene1494	Rv2603c	Rv2603c	M.aurum_03152	MMAR2098	MSMEG2940	Highly conserved protein	conserved hypotheticals	Function unknown	Not assigned to any KEGG category
Gene1495	Rv2604c	snoP	M.aurum_03158	MMAR2096	MSMEG2939	Probable glutamine amidotransferase SnoP	intermediary metabolism and respiration	Function unknown	Metabolism of cofactors and vitamins
Gene1496	Rv2605c	tesB2	M.aurum_03159	MMAR2095	MSMEG2938	Probable acyl-CoA thioesterase II TesB2 (TEII)	lipid metabolism	Lipid transport and metabolism	Lipid metabolism
Gene1497	Rv2606c	snzP	M.aurum_03160	MMAR2094	MSMEG2937	Possible pyridoxine biosynthesis protein SnzP	intermediary metabolism and respiration	Lipid transport and metabolism	Metabolism of cofactors and vitamins
Gene1498	Rv2607	pdxH	M.aurum_00878	MMAR4642	MSMEG5675	*	intermediary metabolism and respiration	*	*
Gene1499	Rv2609c	Rv2609c	M.aurum_03161	MMAR2093	MSMEG2936	Probable conserved membrane protein	cell wall and cell processes	Not in COGs	Not assigned to any KEGG category
Gene1500	Rv2610c	pimA	M.aurum_03162	MMAR2092	MSMEG2935	Alpha-mannosyltransferase PimA	lipid metabolism	Cell wall/membrane/envelope biogenesis	Not assigned to any KEGG category
Gene1501	Rv2611c	Rv2611c	M.aurum_03163	MMAR2091	MSMEG2934	Probable acyltransferase	lipid metabolism	Cell wall/membrane/envelope biogenesis	Glycan biosynthesis and metabolism
Gene1502	Rv2612c	pgsA1	M.aurum_03164	MMAR2090	MSMEG2933	PI synthase PgsA1 (phosphatidylinositol synthase) (CDP-diacylglycerol--inositol-3-phosphatidyltransferase)	lipid metabolism	Lipid transport and metabolism	Lipid metabolism
Gene1503	Rv2613c	Rv2613c	M.aurum_03165	MMAR2089	MSMEG2932	Conserved protein	lipid metabolism	Carbohydrate transport and metabolism | General function prediction only | Nucleotide transport and metabolism	Not assigned to any KEGG category
Gene1504	Rv2614c	thrS	M.aurum_03166	MMAR2088	MSMEG2931	Conserved hypothetical protein	information pathways	-	Not assigned to any KEGG category
Gene1505	Rv2619c	Rv2619c	M.aurum_00843	MMAR2083	MSMEG5707	Conserved protein	conserved hypotheticals	Function unknown	Not assigned to any KEGG category
Gene1506	Rv2620c	Rv2620c	M.aurum_02585	MMAR2082	MSMEG2686	Probable conserved transmembrane protein	cell wall and cell processes	Not in COGs	Not assigned to any KEGG category
Gene1507	Rv2622	Rv2622	M.aurum_01197	MMAR2078	MSMEG5310	*	intermediary metabolism and respiration	*	*
Gene1508	Rv2624c	Rv2624c	M.aurum_04501	MMAR2076	MSMEG3939	Universal stress protein family protein	virulence, detoxification, adaptation	Signal transduction mechanisms	Not assigned to any KEGG category
Gene1509	Rv2632c	Rv2632c	M.aurum_04499	MMAR2068	MSMEG5230	Conserved protein	conserved hypotheticals	Not in COGs	Not assigned to any KEGG category
Gene1510	Rv2639c	Rv2639c	M.aurum_02792	MMAR2961	MSMEG3252	Probable conserved integral membrane protein	cell wall and cell processes	Function unknown	Not assigned to any KEGG category
Gene1511	Rv2640c	Rv2640c	M.aurum_00414	MMAR2058	MSMEG1175	Possible transcriptional regulatory protein (probably ArsR-family)	regulatory proteins	Transcription	Not assigned to any KEGG category
Gene1512	Rv2641	cadI	M.aurum_00413	MMAR2057	MSMEG1174	Cadmium inducible protein CadI	conserved hypotheticals	Amino acid transport and metabolism	Not assigned to any KEGG category
Gene1513	Rv2642	Rv2642	M.aurum_02883	MMAR2056	MSMEG1173	Possible transcriptional regulatory protein (probably ArsR-family)	regulatory proteins	Transcription	Not assigned to any KEGG category
Gene1514	Rv2643	arsC	M.aurum_00411	MMAR2055	MSMEG1172	Probable arsenic-transport integral membrane protein ArsC	cell wall and cell processes	Inorganic ion transport and metabolism	Not assigned to any KEGG category
Gene1515	Rv2667	clpC2	M.aurum_03239	MMAR2048	MSMEG2792	Possible ATP-dependent protease ATP-binding subunit ClpC2	intermediary metabolism and respiration	Post-translational modification, protein turnover, and chaperones	Not assigned to any KEGG category
Gene1516	Rv2668	Rv2668	M.aurum_03240	MMAR2047	MSMEG2790	Possible exported alanine and valine rich protein	cell wall and cell processes	Not in COGs	Not assigned to any KEGG category
Gene1517	Rv2669	Rv2669	M.aurum_03241	MMAR5575	MSMEG2789	GCN5-related N-acetyltransferase	intermediary metabolism and respiration	General function prediction only	Not assigned to any KEGG category
Gene1518	Rv2670c	Rv2670c	M.aurum_03242	MMAR2046	MSMEG2788	Conserved hypothetical protein	conserved hypotheticals	General function prediction only	Not assigned to any KEGG category
Gene1519	Rv2671	ribD	M.aurum_03243	MMAR2045	MSMEG2787	Possible bifunctional enzyme riboflavin biosynthesis protein RibD: diaminohydroxyphosphoribosylaminopyrimidine deaminase (riboflavin-specific deaminase) + 5-amino-6-(5-phosphoribosylamino)uracil reductase (HTP reductase)	intermediary metabolism and respiration	Coenzyme transport and metabolism	Metabolism of cofactors and vitamins
Gene1520	Rv2672	Rv2672	M.aurum_03244	MMAR2044	MSMEG2786	Possible secreted protease	intermediary metabolism and respiration	General function prediction only	Not assigned to any KEGG category
Gene1521	Rv2673	aftC	M.aurum_03245	MMAR2043	MSMEG2785	Possible arabinofuranosyltransferase AftC	cell wall and cell processes	General function prediction only	Not assigned to any KEGG category
Gene1522	Rv2676c	Rv2676c	M.aurum_03248	MMAR2040	MSMEG2782	Conserved protein	conserved hypotheticals	Function unknown	Not assigned to any KEGG category
Gene1523	Rv2677c	hemY	M.aurum_03249	MMAR2039	MSMEG2781	Probable protoporphyrinogen oxidase HemY (protoporphyrinogen-IX oxidase) (protoporphyrinogenase) (PPO)	intermediary metabolism and respiration	Coenzyme transport and metabolism	Metabolism of cofactors and vitamins
Gene1524	Rv2678c	hemE	M.aurum_03250	MMAR2038	MSMEG2780	Probable uroporphyrinogen decarboxylase HemE (uroporphyrinogen III decarboxylase) (URO-D) (UPD)	intermediary metabolism and respiration	Coenzyme transport and metabolism	Metabolism of cofactors and vitamins
Gene1525	Rv2679	echA15	M.aurum_05769	MMAR2037	MSMEG5620	Probable enoyl-CoA hydratase EchA15 (enoyl hydrase) (unsaturated acyl-CoA hydratase) (crotonase)	lipid metabolism	Lipid transport and metabolism	Carbohydrate metabolism|Lipid metabolism|Amino acid metabolism|Metabolism of other amino acids|Metabolism of terpenoids and polyketides|Xenobiotics biodegradation and metabolism
Gene1526	Rv2680	Rv2680	M.aurum_03251	MMAR2036	MSMEG2779	Conserved protein	conserved hypotheticals	Not in COGs	Not assigned to any KEGG category
Gene1527	Rv2681	Rv2681	M.aurum_03252	MMAR2035	MSMEG2778	Conserved hypothetical alanine rich protein	conserved hypotheticals	-	Not assigned to any KEGG category
Gene1528	Rv2682c	dxs1	M.aurum_03254	MMAR2032	MSMEG2776	Probable 1-deoxy-D-xylulose 5-phosphate synthase Dxs1 (1-deoxyxylulose-5-phosphate synthase) (DXP synthase) (DXPS)	intermediary metabolism and respiration	Coenzyme transport and metabolism | Lipid transport and metabolism	Metabolism of cofactors and vitamins|Metabolism of terpenoids and polyketides
Gene1529	Rv2689c	Rv2689c	M.aurum_03259	MMAR2025	MSMEG2773	Conserved alanine and valine and glycine rich protein	conserved hypotheticals	-	Not assigned to any KEGG category
Gene1530	Rv2690c	Rv2690c	M.aurum_03260	MMAR2024	MSMEG2772	Probable conserved integral membrane alanine and valine and leucine rich protein	cell wall and cell processes	Amino acid transport and metabolism	Not assigned to any KEGG category
Gene1531	Rv2691	ceoB	M.aurum_03261	MMAR2023	MSMEG2771	*	cell wall and cell processes	*	*
Gene1532	Rv2692	ceoC	M.aurum_03262	MMAR2022	MSMEG2769	TRK system potassium uptake protein CeoC	cell wall and cell processes	Inorganic ion transport and metabolism	Not assigned to any KEGG category
Gene1533	Rv2693c	Rv2693c	M.aurum_03263	MMAR2021	MSMEG2770	Probable conserved integral membrane alanine and leucine rich protein	cell wall and cell processes	Not in COGs	Not assigned to any KEGG category
Gene1534	Rv2694c	Rv2694c	M.aurum_03264	MMAR2020	MSMEG2768	Conserved protein	conserved hypotheticals	Not in COGs	Not assigned to any KEGG category
Gene1535	Rv2695	Rv2695	M.aurum_03265	MMAR2019	MSMEG2767	Conserved hypothetical alanine rich protein	conserved hypotheticals	Not in COGs	Not assigned to any KEGG category
Gene1536	Rv2696c	Rv2696c	M.aurum_03266	MMAR2018	MSMEG2766	Conserved alanine and glycine and valine rich protein	conserved hypotheticals	Not in COGs	Not assigned to any KEGG category
Gene1537	Rv2697c	dut	M.aurum_03267	MMAR2017	MSMEG2765	Probable deoxyuridine 5'-triphosphate nucleotidohydrolase Dut (dUTPase) (dUTP pyrophosphatase) (deoxyuridine 5'-triphosphatase) (dUTP diphosphatase) (deoxyuridine-triphosphatase)	intermediary metabolism and respiration	Nucleotide transport and metabolism	Nucleotide metabolism
Gene1538	Rv2699c	Rv2699c	M.aurum_03269	MMAR2015	MSMEG2763	Conserved hypothetical protein	conserved hypotheticals	Not in COGs	Not assigned to any KEGG category
Gene1539	Rv2700	Rv2700	M.aurum_03270	MMAR2014	MSMEG2761	Possible conserved secreted alanine rich protein	cell wall and cell processes	Not in COGs	Not assigned to any KEGG category
Gene1540	Rv2701c	suhB	M.aurum_03007	MMAR2013	MSMEG2762	Inositol-1-monophosphatase SuhB	intermediary metabolism and respiration	Carbohydrate transport and metabolism	Carbohydrate metabolism|Biosynthesis of other secondary metabolites
Gene1541	Rv2702	ppgK	M.aurum_03272	MMAR2012	MSMEG2760	*	intermediary metabolism and respiration	*	*
Gene1542	Rv2703	sigA	M.aurum_03273	MMAR2011	MSMEG2758	*	information pathways	*	*
Gene1543	Rv2704	Rv2704	M.aurum_02391	MMAR2009	MSMEG1681	Conserved protein	conserved hypotheticals	-	Not assigned to any KEGG category
Gene1544	Rv2705c	Rv2705c	M.aurum_03277	MMAR2008	MSMEG2757	Conserved hypothetical protein	conserved hypotheticals	Function unknown	Not assigned to any KEGG category
Gene1545	Rv2707	Rv2707	M.aurum_03279	MMAR2006	MSMEG2755	Probable conserved transmembrane alanine and leucine rich protein	conserved hypotheticals	Function unknown	Not assigned to any KEGG category
Gene1546	Rv2708c	Rv2708c	M.aurum_03280	MMAR2005	MSMEG2754	Conserved hypothetical protein	conserved hypotheticals	Not in COGs	Not assigned to any KEGG category
Gene1547	Rv2709	Rv2709	M.aurum_03281	MMAR2004	MSMEG2753	*	cell wall and cell processes	*	*
Gene1548	Rv2710	sigB	M.aurum_03282	MMAR2003	MSMEG2752	*	information pathways	*	*
Gene1549	Rv2711	ideR	M.aurum_03283	MMAR2002	MSMEG2750	*	regulatory proteins	*	*
Gene1550	Rv2712c	Rv2712c	M.aurum_03284	MMAR2001	MSMEG2749	Hypothetical protein	conserved hypotheticals	Not in COGs	Not assigned to any KEGG category
Gene1551	Rv2714	Rv2714	M.aurum_03287	MMAR1998	MSMEG2746	*	conserved hypotheticals	*	*
Gene1552	Rv2715	Rv2715	M.aurum_03288	MMAR1997	MSMEG4867	Possible hydrolase	intermediary metabolism and respiration	General function prediction only	Not assigned to any KEGG category
Gene1553	Rv2716	Rv2716	M.aurum_03289	MMAR1996	MSMEG2744	Conserved protein	conserved hypotheticals	General function prediction only	Not assigned to any KEGG category
Gene1554	Rv2717c	Rv2717c	M.aurum_00086	MMAR1995	MSMEG6574	Conserved protein	conserved hypotheticals	Not in COGs	Not assigned to any KEGG category
Gene1555	Rv2718c	nrdR	M.aurum_03290	MMAR1994	MSMEG2743	Probable transcriptional regulatory protein NrdR	regulatory proteins	Not in COGs	Not assigned to any KEGG category
Gene1556	Rv2719c	Rv2719c	M.aurum_03291	MMAR1993	MSMEG2742	Possible conserved membrane protein	cell wall and cell processes	Not in COGs	Not assigned to any KEGG category
Gene1557	Rv2720	lexA	M.aurum_03294	MMAR1992	MSMEG2740	Repressor LexA	regulatory proteins	Signal transduction mechanisms | Transcription	Not assigned to any KEGG category
Gene1558	Rv2721c	Rv2721c	M.aurum_03295	MMAR1991	MSMEG2739	Possible conserved transmembrane alanine and glycine rich protein	cell wall and cell processes	Cell wall/membrane/envelope biogenesis	Not assigned to any KEGG category
Gene1559	Rv2723	Rv2723	M.aurum_00097	MMAR1990	MSMEG6136	*	cell wall and cell processes	*	*
Gene1560	Rv2724c	fadE20	M.aurum_01289	MMAR1989	MSMEG5197	Probable acyl-CoA dehydrogenase FadE20	lipid metabolism	Lipid transport and metabolism	Metabolism of terpenoids and polyketides
Gene1561	Rv2725c	hflX	M.aurum_03302	MMAR1988	MSMEG2736	Probable GTP-binding protein HflX	intermediary metabolism and respiration	General function prediction only	Not assigned to any KEGG category
Gene1562	Rv2726c	dapF	M.aurum_03303	MMAR1987	MSMEG2735	Probable diaminopimelate epimerase DapF (DAP epimerase)	intermediary metabolism and respiration	Amino acid transport and metabolism	Amino acid metabolism
Gene1563	Rv2727c	miaA	M.aurum_03304	MMAR1986	MSMEG2734	Probable tRNA delta(2)-isopentenylpyrophosphate transferase MiaA (IPP transferase) (isopentenyl-diphosphate:tRNA isopentenyltransferase) (iptase) (IPPT)	intermediary metabolism and respiration	-	Not assigned to any KEGG category
Gene1564	Rv2728c	Rv2728c	M.aurum_03305	MMAR1985	MSMEG2733	Conserved alanine rich protein	conserved hypotheticals	Not in COGs	Not assigned to any KEGG category
Gene1565	Rv2729c	Rv2729c	M.aurum_03306	MMAR1983	MSMEG2732	Probable conserved integral membrane alanine valine and leucine rich protein	cell wall and cell processes	Not in COGs	Not assigned to any KEGG category
Gene1566	Rv2731	Rv2731	M.aurum_03307	MMAR1981	MSMEG2731	*	conserved hypotheticals	*	*
Gene1567	Rv2733c	Rv2733c	M.aurum_03309	MMAR1979	MSMEG2729	Conserved hypothetical alanine, arginine-rich protein	conserved hypotheticals	-	Not assigned to any KEGG category
Gene1568	Rv2736c	recX	M.aurum_03316	MMAR1978	MSMEG2724	Regulatory protein RecX	information pathways	General function prediction only	Not assigned to any KEGG category
Gene1569	Rv2737c	recA	M.aurum_03317	MMAR1977	MSMEG2723	Conserved hypothetical cysteine rich protein (fragment)	information pathways	Replication, recombination and repair	Not assigned to any KEGG category
Gene1570	Rv2738c	Rv2738c	M.aurum_03335	MMAR1975	MSMEG2700	Conserved hypothetical protein	conserved hypotheticals	Not in COGs	Not assigned to any KEGG category
Gene1571	Rv2739c	Rv2739c	M.aurum_03336	MMAR1974	MSMEG2699	Possible alanine rich transferase	intermediary metabolism and respiration	Carbohydrate transport and metabolism | Energy production and conversion	Not assigned to any KEGG category
Gene1572	Rv2740	ephG	M.aurum_03337	MMAR1973	MSMEG2698	Epoxide hydrolase	virulence, detoxification, adaptation	Carbohydrate transport and metabolism | Energy production and conversion	Metabolism of terpenoids and polyketides
Gene1573	Rv2743c	Rv2743c	M.aurum_03339	MMAR1972	MSMEG2696	Possible conserved transmembrane alanine rich protein	cell wall and cell processes	Not in COGs	Not assigned to any KEGG category
Gene1574	Rv2744c	35kd_ag	M.aurum_03340	MMAR1971	MSMEG2695	Conserved 35 kDa alanine rich protein	conserved hypotheticals	Signal transduction mechanisms | Transcription	Not assigned to any KEGG category
Gene1575	Rv2745c	clgR	M.aurum_03341	MMAR1970	MSMEG2694	Transcriptional regulatory protein ClgR	regulatory proteins	Signal transduction mechanisms | Transcription	Not assigned to any KEGG category
Gene1576	Rv2746c	pgsA3	M.aurum_03342	MMAR1969	MSMEG2692	Probable PGP synthase PgsA3 (CDP-diacylglycerol--glycerol-3-phosphate 3- phosphatidyltransferase) (phosphatidylglycerophosphate synthase)	lipid metabolism	Lipid transport and metabolism	Lipid metabolism
Gene1577	Rv2747	argA	M.aurum_03343	MMAR1968	MSMEG2691	Probable L-glutamate alpha-N-acetyltranferase ArgA (alpha-N-acetylglutamate synthase)	intermediary metabolism and respiration	Lipid transport and metabolism	Amino acid metabolism
Gene1578	Rv2748c	ftsK	M.aurum_03344	MMAR1967	MSMEG2690	Possible cell division transmembrane protein FtsK	cell wall and cell processes	Cell cycle control, cell division, chromosome partitioning	Not assigned to any KEGG category
Gene1579	Rv2749	Rv2749	M.aurum_03346	MMAR1966	MSMEG2688	*	conserved hypotheticals	*	*
Gene1580	Rv2750	Rv2750	M.aurum_03347	MMAR1965	MSMEG2687	*	intermediary metabolism and respiration	*	*
Gene1581	Rv2752c	Rv2752c	M.aurum_03348	MMAR1963	MSMEG2685	Conserved hypothetical protein	conserved hypotheticals	General function prediction only	Folding, sorting and degradation
Gene1582	Rv2753c	dapA	M.aurum_03349	MMAR1962	MSMEG2684	Probable dihydrodipicolinate synthase DapA (DHDPS) (dihydrodipicolinate synthetase)	intermediary metabolism and respiration	Amino acid transport and metabolism | Cell wall/membrane/envelope biogenesis	Amino acid metabolism|Biosynthesis of other secondary metabolites
Gene1583	Rv2762c	Rv2762c	M.aurum_03354	MMAR1958	MSMEG2679	Conserved hypothetical protein	conserved hypotheticals	Function unknown	Not assigned to any KEGG category
Gene1584	Rv2763c	dfrA	M.aurum_03355	MMAR1957	MSMEG2671	Dihydrofolate reductase DfrA (DHFR) (tetrahydrofolate dehydrogenase)	intermediary metabolism and respiration	Coenzyme transport and metabolism	Metabolism of cofactors and vitamins
Gene1585	Rv2764c	thyA	M.aurum_03356	MMAR1956	MSMEG2670	Probable thymidylate synthase ThyA (ts) (TSASE)	intermediary metabolism and respiration	Nucleotide transport and metabolism	Nucleotide metabolism|Metabolism of cofactors and vitamins
Gene1586	Rv2765	Rv2765	M.aurum_03357	MMAR1955	MSMEG2669	*	intermediary metabolism and respiration	*	*
Gene1587	Rv2766c	Rv2766c	M.aurum_00255	MMAR1952	MSMEG1740	Probable short-chain type dehydrogenase/reductase	intermediary metabolism and respiration	-	Not assigned to any KEGG category
Gene1588	Rv2771c	Rv2771c	M.aurum_03359	MMAR1941	MSMEG2666	Conserved hypothetical protein	conserved hypotheticals	General function prediction only	Not assigned to any KEGG category
Gene1589	Rv2772c	Rv2772c	M.aurum_03360	MMAR1939	MSMEG2665	Probable conserved transmembrane protein	cell wall and cell processes	Not in COGs	Not assigned to any KEGG category
Gene1590	Rv2773c	dapB	M.aurum_03361	MMAR1938	MSMEG2664	Dihydrodipicolinate reductase DapB (DHPR)	intermediary metabolism and respiration	Amino acid transport and metabolism	Amino acid metabolism|Biosynthesis of other secondary metabolites
Gene1591	Rv2776c	Rv2776c	M.aurum_05364	MMAR1933	MSMEG3676	Probable oxidoreductase	intermediary metabolism and respiration	Energy production and conversion	Not assigned to any KEGG category
Gene1592	Rv2777c	Rv2777c	M.aurum_05365	MMAR1931	MSMEG3675	Conserved hypothetical protein	conserved hypotheticals	General function prediction only	Not assigned to any KEGG category
Gene1593	Rv2779c	Rv2779c	M.aurum_03364	MMAR1929	MSMEG2660	Possible transcriptional regulatory protein (probably Lrp/AsnC-family)	regulatory proteins	Transcription	Not assigned to any KEGG category
Gene1594	Rv2780	ald	M.aurum_03416	MMAR1928	MSMEG2659	Secreted L-alanine dehydrogenase Ald (40 kDa antigen) (TB43)	intermediary metabolism and respiration	Amino acid transport and metabolism	Amino acid metabolism|Metabolism of other amino acids
Gene1595	Rv2781c	Rv2781c	M.aurum_02745	MMAR1927	MSMEG4971	Possible alanine rich oxidoreductase	intermediary metabolism and respiration	General function prediction only	Energy metabolism
Gene1596	Rv2782c	pepR	M.aurum_03368	MMAR1926	MSMEG2657	Probable zinc protease PepR	intermediary metabolism and respiration	General function prediction only	Not assigned to any KEGG category
Gene1597	Rv2783c	gpsI	M.aurum_03369	MMAR1925	MSMEG2656	Bifunctional protein polyribonucleotide nucleotidyltransferase GpsI: guanosine pentaphosphate synthetase + polyribonucleotide nucleotidyltransferase (polynucleotide phosphorylase) (pnpase)	information pathways	-	Nucleotide metabolism|Folding, sorting and degradation
Gene1598	Rv2784c	lppU	M.aurum_03370	MMAR1923	MSMEG2655	Probable lipoprotein LppU	cell wall and cell processes	Not in COGs	Not assigned to any KEGG category
Gene1599	Rv2785c	rpsO	M.aurum_03371	MMAR1922	MSMEG2654	30S ribosomal protein S15 RpsO	information pathways	-	Translation
Gene1600	Rv2786c	ribF	M.aurum_03372	MMAR1921	MSMEG2653	Probable bifunctional FAD synthetase/riboflavin biosynthesis protein RibF: riboflavin kinase (flavokinase) + FMN adenylyltransferase (FAD pyrophosphorylase) (FAD synthetase)(FAD diphosphorylase) (flavin adenine dinucleotide synthetase)	intermediary metabolism and respiration	Coenzyme transport and metabolism	Metabolism of cofactors and vitamins
Gene1601	Rv2788	sirR	M.aurum_03373	MMAR1920	MSMEG2652	Probable transcriptional repressor SirR	regulatory proteins	Transcription	Not assigned to any KEGG category
Gene1602	Rv2789c	fadE21	M.aurum_02230	MMAR1919	MSMEG3783	Probable acyl-CoA dehydrogenase FadE21	lipid metabolism	Lipid transport and metabolism	Metabolism of terpenoids and polyketides
Gene1603	Rv2793c	truB	M.aurum_03375	MMAR1917	MSMEG2649	Probable tRNA pseudouridine synthase B TruB (tRNA pseudouridine 55 synthase) (PSI55 synthase) (pseudouridylate synthase) (uracil hydrolyase)	information pathways	-	Not assigned to any KEGG category
Gene1604	Rv2794c	pptT	M.aurum_03376	MMAR1916	MSMEG2648	Phosphopantetheinyl transferase PptT (CoA:APO-[ACP]pantetheinephosphotransferase) (CoA:APO-[acyl-carrier protein]pantetheinephosphotransferase)	lipid metabolism	-	Not assigned to any KEGG category
Gene1605	Rv2795c	Rv2795c	M.aurum_03377	MMAR1915	MSMEG2647	Conserved hypothetical protein	conserved hypotheticals	General function prediction only	Not assigned to any KEGG category
Gene1606	Rv2799	Rv2799	M.aurum_03378	MMAR1911	MSMEG2645	Probable membrane protein	cell wall and cell processes	Not in COGs	Not assigned to any KEGG category
Gene1607	Rv2800	Rv2800	M.aurum_03379	MMAR1910	MSMEG2644	Possible hydrolase	intermediary metabolism and respiration	General function prediction only	Not assigned to any KEGG category
Gene1608	Rv2815c	Rv2815c	M.aurum_03877	MMAR2531	MSMEG2676	Probable transposase	insertion seqs and phages	Replication, recombination and repair	Not assigned to any KEGG category
Gene1609	Rv2828c	Rv2828c	M.aurum_03380	MMAR1907	MSMEG2643	Conserved hypothetical protein	conserved hypotheticals	Function unknown	Not assigned to any KEGG category
Gene1610	Rv2831	echA16	M.aurum_03382	MMAR1903	MSMEG2641	Probable enoyl-CoA hydratase EchA16 (enoyl hydrase) (unsaturated acyl-CoA hydratase) (crotonase)	lipid metabolism	Lipid transport and metabolism	Carbohydrate metabolism|Lipid metabolism|Amino acid metabolism|Metabolism of other amino acids|Metabolism of terpenoids and polyketides|Xenobiotics biodegradation and metabolism
Gene1611	Rv2836c	dinF	M.aurum_03384	MMAR1897	MSMEG2631	Possible DNA-damage-inducible protein F DinF	information pathways	Defense mechanisms	Not assigned to any KEGG category
Gene1612	Rv2837c	Rv2837c	M.aurum_03385	MMAR1896	MSMEG2630	Conserved protein	conserved hypotheticals	General function prediction only	Not assigned to any KEGG category
Gene1613	Rv2838c	rbfA	M.aurum_03389	MMAR1895	MSMEG2629	Probable ribosome-binding factor a RbfA (P15B protein)	information pathways	-	Not assigned to any KEGG category
Gene1614	Rv2839c	infB	M.aurum_03390	MMAR1894	MSMEG2628	Probable translation initiation factor if-2 InfB	information pathways	-	Not assigned to any KEGG category
Gene1615	Rv2841c	nusA	M.aurum_03392	MMAR1892	MSMEG2625	Probable N utilization substance protein A NusA	information pathways	Transcription	Not assigned to any KEGG category
Gene1616	Rv2842c	Rv2842c	M.aurum_03393	MMAR1891	MSMEG2624	Conserved protein	conserved hypotheticals	Function unknown	Not assigned to any KEGG category
Gene1617	Rv2843	Rv2843	M.aurum_03395	MMAR1890	MSMEG2623	*	cell wall and cell processes	*	*
Gene1618	Rv2844	Rv2844	M.aurum_03396	MMAR1889	MSMEG2622	*	conserved hypotheticals	*	*
Gene1619	Rv2845c	proS	M.aurum_03397	MMAR1888	MSMEG2621	Probable prolyl-tRNA synthetase ProS (proline--tRNA ligase) (PRORS) (global RNA synthesis factor) (proline translase)	information pathways	-	Translation
Gene1620	Rv2846c	efpA	M.aurum_03399	MMAR1887	MSMEG2619	Possible integral membrane efflux protein EfpA	cell wall and cell processes	Carbohydrate transport and metabolism	Not assigned to any KEGG category
Gene1621	Rv2847c	cysG	M.aurum_03400	MMAR1886	MSMEG2618	Possible multifunctional enzyme siroheme synthase CysG: uroporphyrin-III C-methyltransferase (urogen III methylase) (SUMT) (uroporphyrinogen III methylase) (UROM) + precorrin-2 oxidase + ferrochelatase	intermediary metabolism and respiration	Coenzyme transport and metabolism	Metabolism of cofactors and vitamins
Gene1622	Rv2848c	cobB	M.aurum_03401	MMAR1885	MSMEG2617	Probable cobyrinic acid A,C-diamide synthase CobB	intermediary metabolism and respiration	Coenzyme transport and metabolism	Metabolism of cofactors and vitamins
Gene1623	Rv2849c	cobO	M.aurum_03402	MMAR1884	MSMEG2616	Probable cob(I)alamin adenosyltransferase CobO (corrinoid adenosyltransferase) (corrinoid adotransferase activity)	intermediary metabolism and respiration	Coenzyme transport and metabolism	Metabolism of cofactors and vitamins
Gene1624	Rv2850c	Rv2850c	M.aurum_03403	MMAR1883	MSMEG2615	Possible magnesium chelatase	intermediary metabolism and respiration	Coenzyme transport and metabolism	Metabolism of cofactors and vitamins
Gene1625	Rv2851c	Rv2851c	M.aurum_03404	MMAR1882	MSMEG2614	GCN5-related N-acetyltransferase	intermediary metabolism and respiration	General function prediction only	Not assigned to any KEGG category
Gene1626	Rv2852c	mqo	M.aurum_03405	MMAR1881	MSMEG2613	Probable malate:quinone oxidoreductase Mqo (malate dehydrogenase [acceptor])	intermediary metabolism and respiration	General function prediction only	Carbohydrate metabolism
Gene1627	Rv2854	Rv2854	M.aurum_03406	MMAR1880	MSMEG2612	Unknown protein	conserved hypotheticals	Lipid transport and metabolism	Not assigned to any KEGG category
Gene1628	Rv2855	mtr	M.aurum_04163	MMAR1875	MSMEG2611	NADPH-dependent mycothiol reductase Mtr	intermediary metabolism and respiration	Energy production and conversion	Not assigned to any KEGG category
Gene1629	Rv2858c	aldC	M.aurum_03416	MMAR2875	MSMEG2597	Probable aldehyde dehydrogenase AldC	intermediary metabolism and respiration	Energy production and conversion	Carbohydrate metabolism|Lipid metabolism|Amino acid metabolism|Metabolism of other amino acids|Metabolism of terpenoids and polyketides|Xenobiotics biodegradation and metabolism
Gene1630	Rv2859c	Rv2859c	M.aurum_03417	MMAR1844	MSMEG2596	Possible amidotransferase	intermediary metabolism and respiration	General function prediction only	Not assigned to any KEGG category
Gene1631	Rv2861c	mapB	M.aurum_03422	MMAR1842	MSMEG2587	Methionine aminopeptidase MapB (map) (peptidase M)	intermediary metabolism and respiration	-	Not assigned to any KEGG category
Gene1632	Rv2862c	Rv2862c	M.aurum_03424	MMAR1841	MSMEG2585	Possible antitoxin VapB23	conserved hypotheticals	Not in COGs	Not assigned to any KEGG category
Gene1633	Rv2864c	Rv2864c	M.aurum_03425	MMAR1840	MSMEG2584	Possible penicillin-binding lipoprotein	cell wall and cell processes	Cell wall/membrane/envelope biogenesis	Not assigned to any KEGG category
Gene1634	Rv2867c	Rv2867c	M.aurum_03426	MMAR1839	MSMEG2581	GCN5-related N-acetyltransferase	intermediary metabolism and respiration	General function prediction only	Not assigned to any KEGG category
Gene1635	Rv2868c	gcpE	M.aurum_03427	MMAR1838	MSMEG2580	Probable GcpE protein	conserved hypotheticals	-	Metabolism of terpenoids and polyketides
Gene1636	Rv2869c	rip	M.aurum_03428	MMAR1837	MSMEG2579	Membrane bound metalloprotease	cell wall and cell processes	-	Not assigned to any KEGG category
Gene1637	Rv2870c	dxr	M.aurum_03429	MMAR1836	MSMEG2578	Probable 1-deoxy-D-xylulose 5-phosphate reductoisomerase Dxr (DXP reductoisomerase) (1-deoxyxylulose-5-phosphate reductoisomerase)	intermediary metabolism and respiration	Lipid transport and metabolism	Metabolism of terpenoids and polyketides
Gene1638	Rv2875	mpt70	M.aurum_03431	MMAR1834	MSMEG5196	Major secreted immunogenic protein Mpt70	cell wall and cell processes	Cell wall/membrane/envelope biogenesis	Not assigned to any KEGG category
Gene1639	Rv2877c	Rv2877c	M.aurum_02586	MMAR1832	MSMEG3541	Probable conserved integral membrane protein	cell wall and cell processes	Post-translational modification, protein turnover, and chaperones	Not assigned to any KEGG category
Gene1640	Rv2878c	mpt53	M.aurum_02587	MMAR1831	MSMEG3543	Soluble secreted antigen Mpt53 precursor	cell wall and cell processes	Post-translational modification, protein turnover, and chaperones	Not assigned to any KEGG category
Gene1641	Rv2879c	Rv2879c	M.aurum_03461	MMAR1830	MSMEG2545	Conserved hypothetical protein	conserved hypotheticals	General function prediction only	Not assigned to any KEGG category
Gene1642	Rv2881c	cdsA	M.aurum_03462	MMAR1828	MSMEG2543	Probable integral membrane phosphatidate cytidylyltransferase CdsA (CDP-diglyceride synthetase) (CDP-diglyceride pyrophosphorylase) (CDP-diacylglycerol synthase) (CDS) (CTP:phosphatidate cytidylyltransferase) (CDP-DAG synthase) (CDP-DG synthetase)	lipid metabolism	Lipid transport and metabolism	Lipid metabolism
Gene1643	Rv2882c	frr	M.aurum_03463	MMAR1827	MSMEG2541	Ribosome recycling factor Frr (ribosome releasing factor) (RRF)	information pathways	-	Not assigned to any KEGG category
Gene1644	Rv2883c	pyrH	M.aurum_03464	MMAR1826	MSMEG2540	Probable uridylate kinase PyrH (UK) (uridine monophosphate kinase) (UMP kinase)	intermediary metabolism and respiration	Nucleotide transport and metabolism	Nucleotide metabolism
Gene1645	Rv2887	Rv2887	M.aurum_00044	MMAR1822	MSMEG2538	Probable transcriptional regulatory protein	regulatory proteins	Transcription	Not assigned to any KEGG category
Gene1646	Rv2888c	amiC	M.aurum_03471	MMAR1821	MSMEG2521	Probable amidase AmiC (aminohydrolase)	intermediary metabolism and respiration	-	Amino acid metabolism|Xenobiotics biodegradation and metabolism
Gene1647	Rv2889c	tsf	M.aurum_03472	MMAR1820	MSMEG2520	Probable elongation factor Tsf (EF-ts)	information pathways	-	Not assigned to any KEGG category
Gene1648	Rv2890c	rpsB	M.aurum_03473	MMAR1819	MSMEG2519	30S ribosomal protein S2 RpsB	information pathways	-	Translation
Gene1649	Rv2891	Rv2891	M.aurum_03474	MMAR1818	MSMEG2518	Conserved hypothetical protein	conserved hypotheticals	Cell wall/membrane/envelope biogenesis	Not assigned to any KEGG category
Gene1650	Rv2893	Rv2893	M.aurum_00933	MMAR2775	MSMEG2516	Possible oxidoreductase	intermediary metabolism and respiration	Energy production and conversion	Not assigned to any KEGG category
Gene1651	Rv2894c	xerC	M.aurum_03476	MMAR1817	MSMEG2515	Probable integrase/recombinase XerC	insertion seqs and phages	Replication, recombination and repair	Not assigned to any KEGG category
Gene1652	Rv2895c	viuB	M.aurum_03478	MMAR1815	MSMEG2511	Possible mycobactin utilization protein ViuB	intermediary metabolism and respiration	Inorganic ion transport and metabolism	Not assigned to any KEGG category
Gene1653	Rv2897c	Rv2897c	M.aurum_03480	MMAR1813	MSMEG2509	Conserved hypothetical protein	conserved hypotheticals	Post-translational modification, protein turnover, and chaperones	Not assigned to any KEGG category
Gene1654	Rv2898c	Rv2898c	M.aurum_03481	MMAR1812	MSMEG2508	Conserved hypothetical protein	conserved hypotheticals	Replication, recombination and repair	Not assigned to any KEGG category
Gene1655	Rv2899c	fdhD	M.aurum_01759	MMAR1811	MSMEG4669	Possible FdhD protein homolog	intermediary metabolism and respiration	Energy production and conversion	Not assigned to any KEGG category
Gene1656	Rv2900c	fdhF	M.aurum_01760	MMAR0121	MSMEG4668	Possible formate dehydrogenase H FdhF (formate-hydrogen-lyase-linked, selenocysteine-containing polypeptide) (formate dehydrogenase-H alpha subunit) (FDH-H)	intermediary metabolism and respiration	Energy production and conversion	Not assigned to any KEGG category
Gene1657	Rv2901c	Rv2901c	M.aurum_03537	MMAR1807	MSMEG2443	Conserved protein	conserved hypotheticals	Not in COGs	Not assigned to any KEGG category
Gene1658	Rv2902c	rnhB	M.aurum_03538	MMAR1806	MSMEG2442	Probable ribonuclease HII protein RnhB (RNase HII)	information pathways	Replication, recombination and repair	Replication and repair
Gene1659	Rv2903c	lepB	M.aurum_03539	MMAR1805	MSMEG2441	Probable signal peptidase I LepB (SPASE I) (leader peptidase I).	cell wall and cell processes	Intracellular trafficking, secretion, and vesicular transport	Folding, sorting and degradation
Gene1660	Rv2904c	rplS	M.aurum_03540	MMAR1804	MSMEG2440	50S ribosomal protein L19 RplS	information pathways	-	Translation
Gene1661	Rv2905	lppW	M.aurum_03541	MMAR1803	MSMEG2439	Probable conserved alanine rich lipoprotein LppW	cell wall and cell processes	Not in COGs	Not assigned to any KEGG category
Gene1662	Rv2906c	trmD	M.aurum_03542	MMAR1802	MSMEG2438	Probable tRNA (guanine-N1)-methyltransferase TrmD (M1G-methyltransferase) (tRNA [GM37] methyltransferase)	information pathways	-	Not assigned to any KEGG category
Gene1663	Rv2907c	rimM	M.aurum_03543	MMAR1801	MSMEG2437	Probable 16S rRNA processing protein RimM	information pathways	-	Not assigned to any KEGG category
Gene1664	Rv2908c	Rv2908c	M.aurum_03544	MMAR1800	MSMEG2436	Conserved hypothetical protein	conserved hypotheticals	General function prediction only	Not assigned to any KEGG category
Gene1665	Rv2909c	rpsP	M.aurum_03545	MMAR1799	MSMEG2435	30S ribosomal protein S16 RpsP	information pathways	-	Translation
Gene1666	Rv2910c	Rv2910c	M.aurum_03546	MMAR1798	MSMEG2434	Conserved hypothetical protein	conserved hypotheticals	Not in COGs	Not assigned to any KEGG category
Gene1667	Rv2911	dacB2	M.aurum_03551	MMAR1797	MSMEG2433	Probable penicillin-binding protein DacB2 (D-alanyl-D-alanine carboxypeptidase) (DD-peptidase) (DD-carboxypeptidase) (PBP) (DD-transpeptidase) (serine-type D-ala-D-ala carboxypeptidase) (D-amino acid hydrolase)	cell wall and cell processes	Cell wall/membrane/envelope biogenesis	Glycan biosynthesis and metabolism
Gene1668	Rv2912c	Rv2912c	M.aurum_00458	MMAR1796	MSMEG6139	Probable transcriptional regulatory protein (probably TetR-family)	regulatory proteins	Transcription	Not assigned to any KEGG category
Gene1669	Rv2913c	Rv2913c	M.aurum_00457	MMAR1795	MSMEG6141	Possible D-amino acid aminohydrolase (D-amino acid hydrolase)	intermediary metabolism and respiration	Secondary metabolites biosynthesis, transport and catabolism	Not assigned to any KEGG category
Gene1670	Rv2915c	Rv2915c	M.aurum_03552	MMAR1793	MSMEG2431	Conserved protein	conserved hypotheticals	Secondary metabolites biosynthesis, transport and catabolism	Not assigned to any KEGG category
Gene1671	Rv2916c	ffh	M.aurum_03553	MMAR1792	MSMEG2430	Probable signal recognition particle protein Ffh (fifty-four homolog) (SRP protein)	cell wall and cell processes	Intracellular trafficking, secretion, and vesicular transport	Folding, sorting and degradation|Membrane transport
Gene1672	Rv2917	Rv2917	M.aurum_04945	MMAR1790	MSMEG0866	Conserved hypothetical alanine and arginine rich protein	conserved hypotheticals	Replication, recombination and repair | Transcription	Not assigned to any KEGG category
Gene1673	Rv2918c	glnD	M.aurum_03555	MMAR1789	MSMEG2427	Probable [protein-PII] uridylyltransferase GlnD (PII uridylyl- transferase) (uridylyl removing enzyme) (UTASE)	intermediary metabolism and respiration	Post-translational modification, protein turnover, and chaperones	Signal transduction
Gene1674	Rv2919c	glnB	M.aurum_03556	MMAR1788	MSMEG2426	Probable nitrogen regulatory protein P-II GlnB	regulatory proteins	Amino acid transport and metabolism	Signal transduction
Gene1675	Rv2920c	amt	M.aurum_03557	MMAR1787	MSMEG2425	Probable ammonium-transport integral membrane protein Amt	cell wall and cell processes	Inorganic ion transport and metabolism	Not assigned to any KEGG category
Gene1676	Rv2921c	ftsY	M.aurum_03558	MMAR1786	MSMEG2424	Probable cell division protein FtsY (SRP receptor) (signal recognition particle receptor)	cell wall and cell processes	Intracellular trafficking, secretion, and vesicular transport	Folding, sorting and degradation|Membrane transport
Gene1677	Rv2922c	smc	M.aurum_03566	MMAR1785	MSMEG2423	Probable acylphosphatase AcyP (acylphosphate phosphohydrolase)	cell wall and cell processes	Cell cycle control, cell division, chromosome partitioning	Carbohydrate metabolism|Xenobiotics biodegradation and metabolism
Gene1678	Rv2923c	Rv2923c	M.aurum_03568	MMAR1784	MSMEG2421	Conserved protein	conserved hypotheticals	Post-translational modification, protein turnover, and chaperones	Not assigned to any KEGG category
Gene1679	Rv2924c	fpg	M.aurum_03570	MMAR1783	MSMEG2419	Probable formamidopyrimidine-DNA glycosylase Fpg (FAPY-DNA glycosylase)	information pathways	Replication, recombination and repair	Replication and repair
Gene1680	Rv2925c	rnc	M.aurum_03571	MMAR1782	MSMEG2418	Probable ribonuclease III Rnc (RNase III)	information pathways	Replication, recombination and repair	Not assigned to any KEGG category
Gene1681	Rv2926c	Rv2926c	M.aurum_03572	MMAR1781	MSMEG2417	Conserved protein	conserved hypotheticals	General function prediction only	Not assigned to any KEGG category
Gene1682	Rv2927c	Rv2927c	M.aurum_03576	MMAR1780	MSMEG2416	Conserved hypothetical protein	conserved hypotheticals	Cell cycle control, cell division, chromosome partitioning	Not assigned to any KEGG category
Gene1683	Rv2936	drrA	M.aurum_02935	MMAR1771	MSMEG6509	Daunorubicin-dim-transport ATP-binding protein ABC transporter DrrA	cell wall and cell processes	Defense mechanisms	Not assigned to any KEGG category
Gene1684	Rv2962c	Rv2962c	M.aurum_00970	MSMEG4670	MMAR1755	Possible glycosyl transferase	intermediary metabolism and respiration	Carbohydrate transport and metabolism | Energy production and conversion	Not assigned to any KEGG category
Gene1685	Rv2964	purU	M.aurum_02804	MMAR1753	MSMEG2200	Probable formyltetrahydrofolate deformylase PurU (formyl-FH(4) hydrolase)	intermediary metabolism and respiration	Nucleotide transport and metabolism	Carbohydrate metabolism|Metabolism of cofactors and vitamins
Gene1686	Rv2965c	kdtB	M.aurum_03577	MMAR1751	MSMEG2414	Probable phosphopantetheine adenylyltransferase KdtB (pantetheine- phosphate adenylyltransferase) (PPAT) (dephospho-CoA pyrophosphorylase)	cell wall and cell processes	Nucleotide transport and metabolism	Metabolism of cofactors and vitamins
Gene1687	Rv2966c	Rv2966c	M.aurum_03578	MMAR1750	MSMEG2413	Possible methyltransferase (methylase)	intermediary metabolism and respiration	Replication, recombination and repair	Not assigned to any KEGG category
Gene1688	Rv2967c	pca	M.aurum_04924	MMAR1749	MSMEG2412	Probable pyruvate carboxylase Pca (pyruvic carboxylase)	intermediary metabolism and respiration	Energy production and conversion	Carbohydrate metabolism
Gene1689	Rv2968c	Rv2968c	M.aurum_03580	MMAR1748	MSMEG2411	Probable conserved integral membrane protein	cell wall and cell processes	Function unknown	Not assigned to any KEGG category
Gene1690	Rv2969c	Rv2969c	M.aurum_03581	MMAR1747	MSMEG2410	Possible conserved membrane or secreted protein	cell wall and cell processes	Post-translational modification, protein turnover, and chaperones	Not assigned to any KEGG category
Gene1691	Rv2970c	lipN	M.aurum_03582	MMAR1746	MSMEG2409	Conserved hypothetical protein	intermediary metabolism and respiration	Lipid transport and metabolism	Not assigned to any KEGG category
Gene1692	Rv2971	Rv2971	M.aurum_03584	MMAR1744	MSMEG2407	*	intermediary metabolism and respiration	*	*
Gene1693	Rv2972c	Rv2972c	M.aurum_03601	MMAR1743	MSMEG2404	Possible conserved membrane or exported protein	cell wall and cell processes	Not in COGs	Not assigned to any KEGG category
Gene1694	Rv2973c	recG	M.aurum_03602	MMAR1742	MSMEG2403	Probable ATP-dependent DNA helicase RecG	information pathways	Replication, recombination and repair | Transcription	Replication and repair
Gene1695	Rv2974c	Rv2974c	M.aurum_03603	MMAR1741	MSMEG2402	Conserved hypothetical alanine rich protein	conserved hypotheticals	General function prediction only	Not assigned to any KEGG category
Gene1696	Rv2976c	ung	M.aurum_03605	MMAR1737	MSMEG2399	Probable uracil-DNA glycosylase Ung (UDG)	information pathways	Replication, recombination and repair	Replication and repair
Gene1697	Rv2977c	thiL	M.aurum_03606	MMAR1735	MSMEG2398	Probable thiamine-monophosphate kinase ThiL (thiamine-phosphate kinase)	intermediary metabolism and respiration	Coenzyme transport and metabolism	Metabolism of cofactors and vitamins
Gene1698	Rv2980	Rv2980	M.aurum_03608	MMAR1734	MSMEG2396	*	cell wall and cell processes	*	*
Gene1699	Rv2981c	ddlA	M.aurum_03609	MMAR1733	MSMEG2395	Probable D-alanine--D-alanine ligase DdlA (D-alanylalanine synthetase) (D-ala-D-ala ligase)	cell wall and cell processes	Not in COGs	Metabolism of other amino acids|Glycan biosynthesis and metabolism|Drug resistance
Gene1700	Rv2982c	gpdA2	M.aurum_03611	MMAR1732	MSMEG2393	Probable glycerol-3-phosphate dehydrogenase [NAD(P)+] GpdA2 (NAD(P)H- dependent glycerol-3-phosphate dehydrogenase)	lipid metabolism	-	Lipid metabolism
Gene1701	Rv2983	Rv2983	M.aurum_03612	MMAR1731	MSMEG2392	*	conserved hypotheticals	*	*
Gene1702	Rv2984	ppk1	M.aurum_03613	MMAR1730	MSMEG2391	Polyphosphate kinase PPK (polyphosphoric acid kinase) (ATP-polyphosphate phosphotransferase)	intermediary metabolism and respiration	Function unknown	Energy metabolism|Folding, sorting and degradation
Gene1703	Rv2985	mutT1	M.aurum_03614	MMAR1729	MSMEG2390	*	information pathways	*	*
Gene1704	Rv2986c	hupB	M.aurum_03615	MMAR1728	MSMEG2389	DNA-binding protein HU homolog HupB (histone-like protein) (HLP) (21-kDa laminin-2-binding protein)	information pathways	Replication, recombination and repair	Not assigned to any KEGG category
Gene1705	Rv2987c	leuD	M.aurum_03616	MMAR1727	MSMEG2388	Probable 3-isopropylmalate dehydratase (small subunit) LeuD (isopropylmalate isomerase) (alpha-IPM isomerase) (IPMI)	intermediary metabolism and respiration	Amino acid transport and metabolism	Carbohydrate metabolism|Amino acid metabolism
Gene1706	Rv2988c	leuC	M.aurum_03617	MMAR1726	MSMEG2387	Probable 3-isopropylmalate dehydratase (large subunit) LeuC (isopropylmalate isomerase) (alpha-IPM isomerase) (IPMI)	intermediary metabolism and respiration	Amino acid transport and metabolism	Carbohydrate metabolism|Amino acid metabolism
Gene1707	Rv2989	Rv2989	M.aurum_03618	MMAR1725	MSMEG2386	Probable transcriptional regulatory protein	regulatory proteins	Transcription	Not assigned to any KEGG category
Gene1708	Rv2991	Rv2991	M.aurum_05605	MMAR1720	MSMEG0048	Conserved protein	conserved hypotheticals	General function prediction only	Not assigned to any KEGG category
Gene1709	Rv2992c	gltS	M.aurum_03621	MMAR1719	MSMEG2383	Glutamyl-tRNA synthetase GltS (glutamate--tRNA ligase) (glutamyl-tRNA synthase) (GLURS)	information pathways	General function prediction only	Metabolism of cofactors and vitamins|Translation
Gene1710	Rv2993c	Rv2993c	M.aurum_03622	MMAR1718	MSMEG2382	Possible 2-hydroxyhepta-2,4-diene-1,7-dioate isomerase (HHDD isomerase)	intermediary metabolism and respiration	Secondary metabolites biosynthesis, transport and catabolism	Not assigned to any KEGG category
Gene1711	Rv2994	Rv2994	M.aurum_03623	MMAR1717	MSMEG2380	Probable conserved integral membrane protein	cell wall and cell processes	Carbohydrate transport and metabolism	Not assigned to any KEGG category
Gene1712	Rv2995c	leuB	M.aurum_03628	MMAR1716	MSMEG2379	Probable 3-isopropylmalate dehydrogenase LeuB (beta-IPM dehydrogenase) (IMDH) (3-IPM-DH)	intermediary metabolism and respiration	Amino acid transport and metabolism | Energy production and conversion	Carbohydrate metabolism|Amino acid metabolism
Gene1713	Rv2996c	serA1	M.aurum_03629	MMAR1715	MSMEG2378	Probable D-3-phosphoglycerate dehydrogenase SerA1 (PGDH)	intermediary metabolism and respiration	Amino acid transport and metabolism | Coenzyme transport and metabolism	Energy metabolism|Amino acid metabolism
Gene1714	Rv2997	Rv2997	M.aurum_03630	MMAR1714	MSMEG2377	Possible alanine rich dehydrogenase	intermediary metabolism and respiration	Secondary metabolites biosynthesis, transport and catabolism	Not assigned to any KEGG category
Gene1715	Rv3001c	ilvC	M.aurum_03634	MMAR1712	MSMEG2374	Probable KETOL-acid reductoisomerase IlvC (acetohydroxy-acid isomeroreductase) (alpha-keto-beta-hydroxylacil reductoisomerase)	intermediary metabolism and respiration	Amino acid transport and metabolism | Coenzyme transport and metabolism	Amino acid metabolism|Metabolism of cofactors and vitamins
Gene1716	Rv3002c	ilvN	M.aurum_03635	MMAR1711	MSMEG2373	Probable acetolactate synthase (small subunit) IlvN (acetohydroxy-acid synthase) (AHAS) (ALS)	intermediary metabolism and respiration	-	Carbohydrate metabolism|Amino acid metabolism|Metabolism of cofactors and vitamins
Gene1717	Rv3003c	ilvB1	M.aurum_03636	MMAR1710	MSMEG2372	Acetolactate synthase (large subunit) IlvB1 (acetohydroxy-acid synthase)	intermediary metabolism and respiration	Amino acid transport and metabolism | Coenzyme transport and metabolism	Carbohydrate metabolism|Amino acid metabolism|Metabolism of cofactors and vitamins
Gene1718	Rv3004	cfp6	M.aurum_03637	MMAR1708	MSMEG2371	Low molecular weight protein antigen 6 (CFP-6)	cell wall and cell processes	Not in COGs	Not assigned to any KEGG category
Gene1719	Rv3005c	Rv3005c	M.aurum_03638	MMAR1707	MSMEG2370	Conserved hypothetical protein	conserved hypotheticals	Function unknown	Not assigned to any KEGG category
Gene1720	Rv3006	lppZ	M.aurum_03639	MMAR1706	MSMEG2369	Probable conserved lipoprotein LppZ	cell wall and cell processes	Carbohydrate transport and metabolism	Not assigned to any KEGG category
Gene1721	Rv3009c	gatB	M.aurum_03640	MMAR1704	MSMEG2367	Probable glutamyl-tRNA(GLN) amidotransferase (subunit B) GatB (Glu-ADT subunit B)	information pathways	-	Translation
Gene1722	Rv3010c	pfkA	M.aurum_03641	MMAR1703	MSMEG2366	Probable 6-phosphofructokinase PfkA (phosphohexokinase) (phosphofructokinase)	intermediary metabolism and respiration	Carbohydrate transport and metabolism	Carbohydrate metabolism|Energy metabolism|Folding, sorting and degradation
Gene1723	Rv3011c	gatA	M.aurum_03643	MMAR1702	MSMEG2365	Probable glutamyl-tRNA(GLN) amidotransferase (subunit A) GatA (Glu-ADT subunit A)	information pathways	-	Translation
Gene1724	Rv3012c	gatC	M.aurum_03644	MMAR1701	MSMEG2364	Probable glutamyl-tRNA(GLN) amidotransferase (subunit C) GatC (Glu-ADT subunit C)	information pathways	-	Translation
Gene1725	Rv3013	Rv3013	M.aurum_03645	MMAR1700	MSMEG2363	Conserved protein	conserved hypotheticals	Signal transduction mechanisms | Transcription	Not assigned to any KEGG category
Gene1726	Rv3014c	ligA	M.aurum_03651	MMAR1694	MSMEG2362	DNA ligase [NAD dependent] LigA (polydeoxyribonucleotide synthase [NAD+])	information pathways	Replication, recombination and repair	Replication and repair
Gene1727	Rv3015c	Rv3015c	M.aurum_03656	MMAR1692	MSMEG2359	Conserved hypothetical protein	conserved hypotheticals	Amino acid transport and metabolism	Not assigned to any KEGG category
Gene1728	Rv3019c	esxR	M.aurum_05169	MMAR3000	MSMEG0621	Secreted ESAT-6 like protein EsxR (TB10.3) (ESAT-6 like protein 9)	cell wall and cell processes	Function unknown	Not assigned to any KEGG category
Gene1729	Rv3024c	trmU	M.aurum_03658	MMAR1690	MSMEG2358	Probable tRNA (5-methylaminomethyl-2-thiouridylate)-methyltransferase TrmU	information pathways	-	Folding, sorting and degradation
Gene1730	Rv3025c	iscS	M.aurum_03659	MMAR1689	MSMEG2357	Cysteine desulfurase IscS (NIFS protein homolog) (nitrogenase metalloclusters biosynthesis protein NIFS)	intermediary metabolism and respiration	Amino acid transport and metabolism	Metabolism of cofactors and vitamins|Folding, sorting and degradation
Gene1731	Rv3026c	Rv3026c	M.aurum_03660	MMAR1687	MSMEG2356	Conserved hypothetical protein	conserved hypotheticals	Lipid transport and metabolism	Not assigned to any KEGG category
Gene1732	Rv3027c	Rv3027c	M.aurum_03661	MMAR1686	MSMEG2355	GCN5-related N-acetyltransferase	intermediary metabolism and respiration	General function prediction only	Not assigned to any KEGG category
Gene1733	Rv3028c	fixB	M.aurum_03662	MMAR1685	MSMEG2352	Probable electron transfer flavoprotein (alpha-subunit) FixB (alpha-ETF) (electron transfer flavoprotein large subunit) (ETFLS)	intermediary metabolism and respiration	Energy production and conversion	Not assigned to any KEGG category
Gene1734	Rv3029c	fixA	M.aurum_03663	MMAR1684	MSMEG2351	Probable electron transfer flavoprotein (beta-subunit) FixA (beta-ETF) (electron transfer flavoprotein small subunit) (ETFSS)	intermediary metabolism and respiration	Energy production and conversion	Not assigned to any KEGG category
Gene1735	Rv3030	Rv3030	M.aurum_03664	MMAR1683	MSMEG2350	Conserved protein	conserved hypotheticals	Coenzyme transport and metabolism	Not assigned to any KEGG category
Gene1736	Rv3031	Rv3031	M.aurum_03665	MMAR1682	MSMEG2349	Conserved protein	conserved hypotheticals	Function unknown	Carbohydrate metabolism
Gene1737	Rv3034c	Rv3034c	M.aurum_03667	MMAR1668	MSMEG2335	Possible transferase	intermediary metabolism and respiration	General function prediction only	Not assigned to any KEGG category
Gene1738	Rv3035	Rv3035	M.aurum_03668	MMAR1667	MSMEG2333	*	conserved hypotheticals	*	*
Gene1739	Rv3036c	TB22.2	M.aurum_03669	MSMEG2331	MMAR1665	Probable conserved secreted protein TB22.2	cell wall and cell processes	Not in COGs	Not assigned to any KEGG category
Gene1740	Rv3037c	Rv3037c	M.aurum_03670	MMAR1664	MSMEG2330	Conserved hypothetical protein	conserved hypotheticals	Not in COGs	Not assigned to any KEGG category
Gene1741	Rv3038c	Rv3038c	M.aurum_03671	MMAR1663	MSMEG2329	Conserved protein	conserved hypotheticals	Coenzyme transport and metabolism	Not assigned to any KEGG category
Gene1742	Rv3039c	echA17	M.aurum_03673	MMAR1662	MSMEG2328	Probable enoyl-CoA hydratase EchA17 (crotonase) (unsatured acyl-CoA hydratase) (enoyl hydrase)	lipid metabolism	Lipid transport and metabolism	Carbohydrate metabolism|Lipid metabolism|Amino acid metabolism|Metabolism of other amino acids|Metabolism of terpenoids and polyketides|Xenobiotics biodegradation and metabolism
Gene1743	Rv3040c	Rv3040c	M.aurum_03674	MMAR1661	MSMEG2327	Conserved protein	conserved hypotheticals	Not in COGs	Not assigned to any KEGG category
Gene1744	Rv3041c	Rv3041c	M.aurum_03675	MMAR1660	MSMEG2326	Probable conserved ATP-binding protein ABC transporter	cell wall and cell processes	Inorganic ion transport and metabolism	Membrane transport
Gene1745	Rv3042c	serB2	M.aurum_03679	MMAR1652	MSMEG2321	Probable phosphoserine phosphatase SerB2 (PSP) (O-phosphoserine phosphohydrolase) (pspase)	intermediary metabolism and respiration	Amino acid transport and metabolism	Energy metabolism|Amino acid metabolism
Gene1746	Rv3043c	ctaD	M.aurum_03680	MMAR1651	MSMEG4437	Probable cytochrome C oxidase polypeptide I CtaD (cytochrome AA3 subunit 1)	intermediary metabolism and respiration	Energy production and conversion	Energy metabolism
Gene1747	Rv3044	fecB	M.aurum_03681	MMAR1650	MSMEG2319	Probable FEIII-dicitrate-binding periplasmic lipoprotein FecB	cell wall and cell processes	Inorganic ion transport and metabolism	Membrane transport
Gene1748	Rv3045	adhC	M.aurum_03683	MMAR1649	MSMEG2317	Probable NADP-dependent alcohol dehydrogenase AdhC	intermediary metabolism and respiration	General function prediction only	Not assigned to any KEGG category
Gene1749	Rv3046c	Rv3046c	M.aurum_03685	MMAR1648	MSMEG1066	Conserved protein	conserved hypotheticals	Not in COGs	Not assigned to any KEGG category
Gene1750	Rv3048c	nrdF2	M.aurum_03690	MMAR1647	MSMEG2313	Ribonucleoside-diphosphate reductase (beta chain) NrdF2 (ribonucleotide reductase small subunit) (R2F protein)	information pathways	Nucleotide transport and metabolism	Nucleotide metabolism
Gene1751	Rv3049c	Rv3049c	M.aurum_03692	MMAR1644	MSMEG1030	Probable monooxygenase	intermediary metabolism and respiration	Inorganic ion transport and metabolism	Not assigned to any KEGG category
Gene1752	Rv3050c	Rv3050c	M.aurum_03693	MMAR1643	MSMEG2309	Probable transcriptional regulatory protein (probably AsnC-family)	regulatory proteins	Transcription	Not assigned to any KEGG category
Gene1753	Rv3051c	nrdE	M.aurum_03721	MMAR1642	MSMEG2299	Ribonucleoside-diphosphate reductase (alpha chain) NrdE (ribonucleotide reductase small subunit) (R1F protein)	information pathways	Nucleotide transport and metabolism	Nucleotide metabolism
Gene1754	Rv3053c	nrdH	M.aurum_03723	MMAR1640	MSMEG2297	Probable glutaredoxin electron transport component of NRDEF (glutaredoxin-like protein) NrdH	information pathways	Post-translational modification, protein turnover, and chaperones	Not assigned to any KEGG category
Gene1755	Rv3054c	Rv3054c	M.aurum_03728	MMAR1638	MSMEG2296	Conserved hypothetical protein	conserved hypotheticals	General function prediction only	Not assigned to any KEGG category
Gene1756	Rv3055	Rv3055	M.aurum_03729	MMAR1637	MSMEG2295	Possible transcriptional regulatory protein (probably TetR-family)	regulatory proteins	Not in COGs	Not assigned to any KEGG category
Gene1757	Rv3057c	Rv3057c	M.aurum_03732	MMAR1636	MSMEG2291	Probable short chain alcohol dehydrogenase/reductase	intermediary metabolism and respiration	General function prediction only	Not assigned to any KEGG category
Gene1758	Rv3058c	Rv3058c	M.aurum_03733	MMAR1635	MSMEG2290	Possible transcriptional regulatory protein (probably TetR-family)	regulatory proteins	Transcription	Not assigned to any KEGG category
Gene1759	Rv3059	cyp136	M.aurum_03734	MMAR1634	MSMEG2289	*	intermediary metabolism and respiration	*	*
Gene1760	Rv3060c	Rv3060c	M.aurum_03509	MMAR1630	MSMEG5201	Probable transcriptional regulatory protein (probably GntR-family)	regulatory proteins	Transcription	Not assigned to any KEGG category
Gene1761	Rv3062	ligB	M.aurum_03750	MMAR1623	MSMEG2277	Probable ATP-dependent DNA ligase LigB (polydeoxyribonucleotide synthase [ATP]) (polynucleotide ligase [ATP]) (sealase) (DNA repair protein) (DNA joinase)	information pathways	Replication, recombination and repair	Replication and repair
Gene1762	Rv3063	cstA	M.aurum_03751	MMAR1616	MSMEG2259	Probable carbon starvation protein A homolog CstA	virulence, detoxification, adaptation	Signal transduction mechanisms	Not assigned to any KEGG category
Gene1763	Rv3065	mmr	M.aurum_04013	MMAR1612	MSMEG3672	*	cell wall and cell processes	*	*
Gene1764	Rv3068c	pgmA	M.aurum_03824	MMAR1591	MSMEG2136	Probable phosphoglucomutase PgmA (glucose phosphomutase) (PGM)	intermediary metabolism and respiration	Carbohydrate transport and metabolism	Carbohydrate metabolism|Nucleotide metabolism|Biosynthesis of other secondary metabolites
Gene1765	Rv3069	Rv3069	M.aurum_03829	MMAR1590	MSMEG2135	*	cell wall and cell processes	*	*
Gene1766	Rv3070	Rv3070	M.aurum_03830	MMAR1589	MSMEG2134	Probable conserved integral membrane protein	cell wall and cell processes	Cell cycle control, cell division, chromosome partitioning	Not assigned to any KEGG category
Gene1767	Rv3071	Rv3071	M.aurum_03831	MMAR1588	MSMEG2133	Conserved hypothetical protein	conserved hypotheticals	Function unknown	Not assigned to any KEGG category
Gene1768	Rv3074	Rv3074	M.aurum_03258	MMAR1584	MSMEG6025	Conserved hypothetical protein	conserved hypotheticals	Not in COGs	Not assigned to any KEGG category
Gene1769	Rv3077	Rv3077	M.aurum_03848	MMAR1577	MSMEG1286	*	intermediary metabolism and respiration	*	*
Gene1770	Rv3086	adhD	M.aurum_00578	MMAR0127	MSMEG3388	*	intermediary metabolism and respiration	*	*
Gene1771	Rv3092c	Rv3092c	M.aurum_05606	MMAR1567	MSMEG0562	Probable conserved integral membrane protein	cell wall and cell processes	Function unknown	Not assigned to any KEGG category
Gene1772	Rv3095	Rv3095	M.aurum_00917	MMAR1555	MSMEG6580	Hypothetical transcriptional regulatory protein	regulatory proteins	Transcription	Not assigned to any KEGG category
Gene1773	Rv3096	Rv3096	M.aurum_00038	MMAR1554	MSMEG5877	Conserved hypothetical protein	conserved hypotheticals	Not in COGs	Not assigned to any KEGG category
Gene1774	Rv3100c	smpB	M.aurum_03913	MMAR1532	MSMEG2091	Probable SSRA-binding protein SmpB	virulence, detoxification, adaptation	Post-translational modification, protein turnover, and chaperones	Not assigned to any KEGG category
Gene1775	Rv3101c	ftsX	M.aurum_03914	MMAR1531	MSMEG2090	Putative cell division protein FtsX (septation component-transport integral membrane protein ABC transporter)	cell wall and cell processes	Cell cycle control, cell division, chromosome partitioning	Membrane transport
Gene1776	Rv3102c	ftsE	M.aurum_03915	MMAR1530	MSMEG2089	Putative cell division ATP-binding protein FtsE (septation component-transport ATP-binding protein ABC transporter)	cell wall and cell processes	Cell cycle control, cell division, chromosome partitioning	Membrane transport
Gene1777	Rv3104c	Rv3104c	M.aurum_03916	MMAR1528	MSMEG2087	Possible conserved transmembrane protein	cell wall and cell processes	Cell wall/membrane/envelope biogenesis	Not assigned to any KEGG category
Gene1778	Rv3105c	prfB	M.aurum_03917	MMAR1527	MSMEG2086	Probable peptide chain release factor 2 PrfB (RF-2)	information pathways	-	Not assigned to any KEGG category
Gene1779	Rv3117	cysA3	M.aurum_00777	MMAR4868	MSMEG5789	Probable thiosulfate sulfurtransferase CysA3 (rhodanese-like protein) (thiosulfate cyanide transsulfurase) (thiosulfate thiotransferase)	intermediary metabolism and respiration	Inorganic ion transport and metabolism	Energy metabolism|Amino acid metabolism|Folding, sorting and degradation
Gene1780	Rv3118	sseC1	M.aurum_00776	MMAR4869	MSMEG5790	Conserved hypothetical protein SseC1	intermediary metabolism and respiration	Not in COGs	Not assigned to any KEGG category
Gene1781	Rv3120	Rv3120	M.aurum_02037	MSMEG4303	MMAR1902	Conserved hypothetical protein	conserved hypotheticals	Cell wall/membrane/envelope biogenesis	Not assigned to any KEGG category
Gene1782	Rv3121	cyp141	M.aurum_04734	MMAR3969	MSMEG0762	*	intermediary metabolism and respiration	*	*
Gene1783	Rv3129	Rv3129	M.aurum_04489	MMAR1521	MSMEG5243	Conserved hypothetical protein	conserved hypotheticals	Not in COGs	Not assigned to any KEGG category
Gene1784	Rv3130c	tgs1	M.aurum_04470	MMAR1519	MSMEG5242	Triacylglycerol synthase (diacylglycerol acyltransferase) Tgs1	lipid metabolism	Not in COGs	Not assigned to any KEGG category
Gene1785	Rv3131	Rv3131	M.aurum_03742	MMAR1518	MSMEG3955	*	conserved hypotheticals	*	*
Gene1786	Rv3132c	devS	M.aurum_02757	MMAR1517	MSMEG5241	Two component sensor histidine kinase DevS	regulatory proteins	Signal transduction mechanisms	Signal transduction
Gene1787	Rv3133c	devR	M.aurum_03743	MMAR1516	MSMEG5244	Two component transcriptional regulatory protein DevR (probably LuxR/UhpA-family)	regulatory proteins	Signal transduction mechanisms | Transcription	Signal transduction
Gene1788	Rv3136A	Rv3136A	M.aurum_03919	MMAR1512	MSMEG2084	Conserved protein	conserved hypotheticals	Cell motility	Not assigned to any KEGG category
Gene1789	Rv3137	Rv3137	M.aurum_03920	MMAR1511	MSMEG2083	Probable monophosphatase	intermediary metabolism and respiration	Carbohydrate transport and metabolism	Amino acid metabolism
Gene1790	Rv3139	fadE24	M.aurum_03921	MMAR1510	MSMEG2081	*	lipid metabolism	*	*
Gene1791	Rv3140	fadE23	M.aurum_03922	MMAR1509	MSMEG2080	Probable acyl-CoA dehydrogenase FadE23	lipid metabolism	Lipid transport and metabolism	Carbohydrate metabolism|Lipid metabolism|Amino acid metabolism|Metabolism of other amino acids
Gene1792	Rv3141	fadB4	M.aurum_03965	MMAR1498	MSMEG2033	Probable NADPH quinone oxidoreductase FadB4 (NADPH:quinone reductase) (zeta-crystallin)	lipid metabolism	Energy production and conversion | General function prediction only	Not assigned to any KEGG category
Gene1793	Rv3143	Rv3143	M.aurum_03941	MMAR1486	MSMEG2064	Probable response regulator	regulatory proteins	Signal transduction mechanisms | Transcription	Not assigned to any KEGG category
Gene1794	Rv3145	nuoA	M.aurum_03942	MMAR1483	MSMEG2063	*	intermediary metabolism and respiration	*	*
Gene1795	Rv3146	nuoB	M.aurum_03943	MMAR1482	MSMEG2062	*	intermediary metabolism and respiration	*	*
Gene1796	Rv3147	nuoC	M.aurum_03944	MMAR1481	MSMEG2061	*	intermediary metabolism and respiration	*	*
Gene1797	Rv3148	nuoD	M.aurum_03945	MMAR1480	MSMEG2060	*	intermediary metabolism and respiration	*	*
Gene1798	Rv3149	nuoE	M.aurum_03946	MMAR1479	MSMEG2059	*	intermediary metabolism and respiration	*	*
Gene1799	Rv3150	nuoF	M.aurum_03947	MMAR1478	MSMEG2058	*	intermediary metabolism and respiration	*	*
Gene1800	Rv3151	nuoG	M.aurum_03948	MMAR1477	MSMEG2057	*	intermediary metabolism and respiration	*	*
Gene1801	Rv3152	nuoH	M.aurum_03949	MMAR1476	MSMEG2056	*	intermediary metabolism and respiration	*	*
Gene1802	Rv3153	nuoI	M.aurum_03950	MMAR1475	MSMEG2055	*	intermediary metabolism and respiration	*	*
Gene1803	Rv3154	nuoJ	M.aurum_03951	MMAR1474	MSMEG2054	*	intermediary metabolism and respiration	*	*
Gene1804	Rv3155	nuoK	M.aurum_03952	MMAR1473	MSMEG2053	*	intermediary metabolism and respiration	*	*
Gene1805	Rv3156	nuoL	M.aurum_03953	MMAR1472	MSMEG2052	Probable NADH dehydrogenase I (chain L) NuoL (NADH-ubiquinone oxidoreductase chain L)	intermediary metabolism and respiration	Energy production and conversion | Inorganic ion transport and metabolism	Energy metabolism
Gene1806	Rv3157	nuoM	M.aurum_03954	MMAR1471	MSMEG2051	Probable NADH dehydrogenase I (chain M) NUOK (NADH-ubiquinone oxidoreductase chain M)	intermediary metabolism and respiration	Energy production and conversion	Energy metabolism
Gene1807	Rv3158	nuoN	M.aurum_03955	MMAR1470	MSMEG2050	*	intermediary metabolism and respiration	*	*
Gene1808	Rv3161c	Rv3161c	M.aurum_05700	MMAR4744	MSMEG4840	Possible dioxygenase	intermediary metabolism and respiration	General function prediction only | Inorganic ion transport and metabolism	Not assigned to any KEGG category
Gene1809	Rv3167c	Rv3167c	M.aurum_03957	MMAR1394	MSMEG2043	Probable transcriptional regulatory protein (probably TetR-family)	regulatory proteins	Transcription	Not assigned to any KEGG category
Gene1810	Rv3168	Rv3168	M.aurum_03958	MMAR1393	MSMEG2042	*	virulence, detoxification, adaptation	*	*
Gene1811	Rv3169	Rv3169	M.aurum_03959	MMAR1392	MSMEG4982	*	conserved hypotheticals	*	*
Gene1812	Rv3170	aofH	M.aurum_03962	MMAR1389	MSMEG2035	Probable flavin-containing monoamine oxidase AofH (amine oxidase) (MAO)	intermediary metabolism and respiration	Amino acid transport and metabolism	Amino acid metabolism
Gene1813	Rv3171c	hpx	M.aurum_03963	MMAR1388	MSMEG2036	Possible non-heme haloperoxidase Hpx	virulence, detoxification, adaptation	General function prediction only	Not assigned to any KEGG category
Gene1814	Rv3193c	Rv3193c	M.aurum_04095	MMAR1371	MSMEG1959	Probable conserved transmembrane protein	cell wall and cell processes	Function unknown	Not assigned to any KEGG category
Gene1815	Rv3194c	Rv3194c	M.aurum_04096	MMAR1370	MSMEG1958	Possible conserved secreted protein	cell wall and cell processes	Signal transduction mechanisms	Not assigned to any KEGG category
Gene1816	Rv3195	Rv3195	M.aurum_04097	MMAR1369	MSMEG1957	Conserved hypothetical protein	conserved hypotheticals	Function unknown	Not assigned to any KEGG category
Gene1817	Rv3196	Rv3196	M.aurum_04098	MMAR1368	MSMEG1955	Conserved hypothetical protein	conserved hypotheticals	Not in COGs	Not assigned to any KEGG category
Gene1818	Rv3197	Rv3197	M.aurum_04100	MMAR1366	MSMEG1954	Probable conserved ATP-binding protein ABC transporter	cell wall and cell processes	General function prediction only	Not assigned to any KEGG category
Gene1819	Rv3197A	whiB7	M.aurum_04100	MMAR1365	MSMEG1953	Probable transcriptional regulatory protein WhiB-like WhiB7	regulatory proteins	Not in COGs	Not assigned to any KEGG category
Gene1820	Rv3198A	Rv3198A	M.aurum_04103	MMAR1363	MSMEG1947	Probable ATP-dependent DNA helicase II UvrD2	intermediary metabolism and respiration	Post-translational modification, protein turnover, and chaperones	Replication and repair
Gene1821	Rv3198c	uvrD2	M.aurum_04102	MMAR1364	MSMEG1952	Possible glutaredoxin protein	information pathways	Replication, recombination and repair	Not assigned to any KEGG category
Gene1822	Rv3199c	nudC	M.aurum_04105	MMAR1361	MSMEG1946	Probable NADH pyrophosphatase NudC (NAD+ diphosphatase) (NAD+ pyrophosphatase) (NADP pyrophosphatase)	intermediary metabolism and respiration	Replication, recombination and repair	Metabolism of cofactors and vitamins
Gene1823	Rv3200c	Rv3200c	M.aurum_04106	MMAR1360	MSMEG1945	Possible transmembrane cation transporter	cell wall and cell processes	Inorganic ion transport and metabolism	Not assigned to any KEGG category
Gene1824	Rv3201c	Rv3201c	M.aurum_04108	MMAR1359	MSMEG1943	Probable ATP-dependent DNA helicase	information pathways	Replication, recombination and repair	Replication and repair
Gene1825	Rv3203	lipV	M.aurum_04110	MMAR1355	MSMEG1940	Possible lipase LipV	intermediary metabolism and respiration	General function prediction only	Not assigned to any KEGG category
Gene1826	Rv3204	Rv3204	M.aurum_04111	MMAR1354	MSMEG1939	Possible DNA-methyltransferase (modification methylase)	information pathways	Replication, recombination and repair	Not assigned to any KEGG category
Gene1827	Rv3205c	Rv3205c	M.aurum_04112	MMAR1353	MSMEG1938	Conserved protein	conserved hypotheticals	Not in COGs	Not assigned to any KEGG category
Gene1828	Rv3206c	moeB1	M.aurum_04113	MMAR1352	MSMEG1937	Probable molybdenum cofactor biosynthesis protein MoeB1 (MPT-synthase sulfurylase) (molybdopterin synthase sulphurylase)	intermediary metabolism and respiration	Coenzyme transport and metabolism	Folding, sorting and degradation
Gene1829	Rv3207c	Rv3207c	M.aurum_04114	MMAR1351	MSMEG1936	Conserved protein	conserved hypotheticals	Not in COGs	Not assigned to any KEGG category
Gene1830	Rv3208	Rv3208	M.aurum_04116	MMAR1350	MSMEG1935	*	regulatory proteins	*	*
Gene1831	Rv3208A	TB9.4	M.aurum_04116	MMAR1349	MSMEG1934	Conserved protein TB9.4	conserved hypotheticals	Not in COGs	Not assigned to any KEGG category
Gene1832	Rv3209	Rv3209	M.aurum_04117	MMAR1348	MSMEG1932	Conserved hypothetical threonine and proline rich protein	conserved hypotheticals	Not in COGs	Not assigned to any KEGG category
Gene1833	Rv3210c	Rv3210c	M.aurum_04118	MMAR1347	MSMEG1931	Conserved protein	conserved hypotheticals	Not in COGs	Not assigned to any KEGG category
Gene1834	Rv3211	rhlE	M.aurum_04119	MMAR1346	MSMEG1930	Probable ATP-dependent RNA helicase RhlE	information pathways	Replication, recombination and repair | Transcription	Not assigned to any KEGG category
Gene1835	Rv3212	Rv3212	M.aurum_04120	MMAR1345	MSMEG1929	Conserved alanine valine rich protein	conserved hypotheticals	Not in COGs	Not assigned to any KEGG category
Gene1836	Rv3213c	Rv3213c	M.aurum_04121	MMAR1344	MSMEG1927	Possible SOJ/para-related protein	cell wall and cell processes	Cell cycle control, cell division, chromosome partitioning	Not assigned to any KEGG category
Gene1837	Rv3214	gpm2	M.aurum_04122	MMAR1343	MSMEG1926	Possible phosphoglycerate mutase Gpm2 (phosphoglyceromutase) (PGAM) (BPG-dependent PGAM)	intermediary metabolism and respiration	Carbohydrate transport and metabolism	Carbohydrate metabolism|Energy metabolism|Amino acid metabolism
Gene1838	Rv3215	entC	M.aurum_04123	MMAR1342	MSMEG1925	Probable isochorismate synthase EntC (isochorismate hydroxymutase) (enterochelin biosynthesis)	intermediary metabolism and respiration	Coenzyme transport and metabolism | Secondary metabolites biosynthesis, transport and catabolism	Metabolism of cofactors and vitamins|Metabolism of terpenoids and polyketides
Gene1839	Rv3216	Rv3216	M.aurum_04124	MMAR1341	MSMEG1924	GCN5-related N-acetyltransferase, pseudogene	intermediary metabolism and respiration	Not in COGs	Not assigned to any KEGG category
Gene1840	Rv3217c	Rv3217c	M.aurum_04129	MMAR1340	MSMEG1923	Probable conserved integral membrane protein	cell wall and cell processes	Not in COGs	Not assigned to any KEGG category
Gene1841	Rv3218	Rv3218	M.aurum_04137	MMAR1339	MSMEG1920	Conserved protein	conserved hypotheticals	General function prediction only | Lipid transport and metabolism	Not assigned to any KEGG category
Gene1842	Rv3219	whiB1	M.aurum_04138	MMAR1338	MSMEG1919	*	regulatory proteins	*	*
Gene1843	Rv3220c	Rv3220c	M.aurum_04139	MMAR1337	MSMEG1918	Probable two component sensor kinase	regulatory proteins	Signal transduction mechanisms	Not assigned to any KEGG category
Gene1844	Rv3221A	rshA	M.aurum_04141	MMAR1335	MSMEG1915	Biotinylated protein TB7.3	information pathways	Energy production and conversion	Not assigned to any KEGG category
Gene1845	Rv3221c	TB7.3	M.aurum_04140	MMAR1336	MSMEG1917	Anti-sigma factor RshA	lipid metabolism	Energy production and conversion	Not assigned to any KEGG category
Gene1846	Rv3223c	sigH	M.aurum_04142	MMAR1334	MSMEG1914	Alternative RNA polymerase sigma-E factor (sigma-24) SigH (RPOE)	information pathways	Transcription	Not assigned to any KEGG category
Gene1847	Rv3224	Rv3224	M.aurum_04143	MMAR1333	MSMEG1894	Possible iron-regulated short-chain dehydrogenase/reductase	intermediary metabolism and respiration	General function prediction only | Lipid transport and metabolism | Secondary metabolites biosynthesis, transport and catabolism	Not assigned to any KEGG category
Gene1848	Rv3224B	Rv3224B	M.aurum_04143	MMAR1332	MSMEG1913	Conserved hypothetical protein	conserved hypotheticals	Function unknown	Not assigned to any KEGG category
Gene1849	Rv3226c	Rv3226c	M.aurum_04148	MMAR1321	MSMEG1891	Conserved hypothetical protein	conserved hypotheticals	Function unknown	Not assigned to any KEGG category
Gene1850	Rv3227	aroA	M.aurum_04149	MMAR1320	MSMEG1890	*	intermediary metabolism and respiration	*	*
Gene1851	Rv3228	Rv3228	M.aurum_04150	MMAR1319	MSMEG1889	Conserved hypothetical protein	conserved hypotheticals	General function prediction only	Not assigned to any KEGG category
Gene1852	Rv3229c	desA3	M.aurum_04151	MMAR1315	MSMEG1886	Possible linoleoyl-CoA desaturase (delta(6)-desaturase)	lipid metabolism	General function prediction only	Lipid metabolism
Gene1853	Rv3230c	Rv3230c	M.aurum_04152	MMAR1314	MSMEG1885	Hypothetical oxidoreductase	intermediary metabolism and respiration	Energy production and conversion	Not assigned to any KEGG category
Gene1854	Rv3231c	Rv3231c	M.aurum_04153	MMAR1313	MSMEG1884	Conserved protein	conserved hypotheticals	Not in COGs	Not assigned to any KEGG category
Gene1855	Rv3232c	ppk2	M.aurum_04929	MMAR1312	MSMEG0891	Polyphosphate kinase Ppk2 (polyphosphoric acid kinase)	intermediary metabolism and respiration	Not in COGs	Not assigned to any KEGG category
Gene1856	Rv3234c	tgs3	M.aurum_04155	MMAR1311	MSMEG1882	Putative triacylglycerol synthase (diacylglycerol acyltransferase) Tgs3	lipid metabolism	Not in COGs	Not assigned to any KEGG category
Gene1857	Rv3235	Rv3235	M.aurum_04156	MMAR1310	MSMEG1880	Hypothetical alanine arginine proline rich protein	conserved hypotheticals	Not in COGs	Not assigned to any KEGG category
Gene1858	Rv3240c	secA1	M.aurum_04157	MMAR1305	MSMEG1881	Probable preprotein translocase SecA1 1 subunit	cell wall and cell processes	Intracellular trafficking, secretion, and vesicular transport	Folding, sorting and degradation|Membrane transport
Gene1859	Rv3241c	Rv3241c	M.aurum_04158	MMAR1304	MSMEG1878	Conserved protein	information pathways	-	Not assigned to any KEGG category
Gene1860	Rv3242c	Rv3242c	M.aurum_04159	MMAR1303	MSMEG1877	Conserved hypothetical protein	conserved hypotheticals	General function prediction only	Not assigned to any KEGG category
Gene1861	Rv3244c	lpqB	M.aurum_04161	MMAR1301	MSMEG1876	Probable conserved lipoprotein LpqB	cell wall and cell processes	Not in COGs	Not assigned to any KEGG category
Gene1862	Rv3245c	mtrB	M.aurum_04162	MMAR1300	MSMEG1875	Two component sensory transduction histidine kinase MtrB	regulatory proteins	Signal transduction mechanisms	Signal transduction
Gene1863	Rv3246c	mtrA	M.aurum_04163	MMAR1299	MSMEG1874	Two component sensory transduction transcriptional regulatory protein MtrA	regulatory proteins	Signal transduction mechanisms | Transcription	Signal transduction
Gene1864	Rv3247c	tmk	M.aurum_04164	MMAR1298	MSMEG1873	Thymidylate kinase Tmk (dTMP kinase) (thymidylic acid kinase) (TMPK)	intermediary metabolism and respiration	Nucleotide transport and metabolism	Nucleotide metabolism
Gene1865	Rv3249c	Rv3249c	M.aurum_04168	MMAR1294	MSMEG1842	Possible transcriptional regulatory protein (probably TetR-family)	regulatory proteins	Transcription	Not assigned to any KEGG category
Gene1866	Rv3250c	rubB	M.aurum_04169	MMAR3518	MSMEG1841	Probable rubredoxin RubB	intermediary metabolism and respiration	Energy production and conversion	Not assigned to any KEGG category
Gene1867	Rv3251c	rubA	M.aurum_04170	MMAR1292	MSMEG1840	Probable rubredoxin RubA	intermediary metabolism and respiration	Energy production and conversion	Not assigned to any KEGG category
Gene1868	Rv3252c	alkB	M.aurum_04171	MMAR1291	MSMEG1839	Probable transmembrane alkane 1-monooxygenase AlkB (alkane 1-hydroxylase) (lauric acid omega-hydroxylase) (omega-hydroxylase) (fatty acid omega-hydroxylase) (alkane hydroxylase-rubredoxin)	lipid metabolism	Not in COGs	Lipid metabolism
Gene1869	Rv3253c	Rv3253c	M.aurum_03433	MMAR1290	MSMEG1838	Possible cationic amino acid transport integral membrane protein	cell wall and cell processes	Amino acid transport and metabolism	Not assigned to any KEGG category
Gene1870	Rv3254	Rv3254	M.aurum_03923	MMAR1288	MSMEG1837	*	conserved hypotheticals	*	*
Gene1871	Rv3255c	manA	M.aurum_04172	MMAR1287	MSMEG1836	Probable mannose-6-phosphate isomerase ManA (phosphomannose isomerase) (phosphomannoisomerase) (PMI) (phosphohexoisomerase) (phosphohexomutase)	intermediary metabolism and respiration	Carbohydrate transport and metabolism	Carbohydrate metabolism
Gene1872	Rv3256c	Rv3256c	M.aurum_04173	MMAR1286	MSMEG1835	Conserved protein	conserved hypotheticals	Not in COGs	Not assigned to any KEGG category
Gene1873	Rv3257c	pmmA	M.aurum_04174	MMAR1285	MSMEG1834	Probable phosphomannomutase PmmA (PMM) (phosphomannose mutase)	intermediary metabolism and respiration	-	Carbohydrate metabolism
Gene1874	Rv3258c	Rv3258c	M.aurum_04175	MMAR1284	MSMEG1833	Conserved hypothetical protein	conserved hypotheticals	Not in COGs	Not assigned to any KEGG category
Gene1875	Rv3259	Rv3259	M.aurum_04176	MMAR1283	MSMEG1832	Conserved hypothetical protein	conserved hypotheticals	Not in COGs	Not assigned to any KEGG category
Gene1876	Rv3260c	whiB2	M.aurum_04177	MMAR1282	MSMEG1831	Probable transcriptional regulatory protein WhiB-like WhiB2	regulatory proteins	Not in COGs	Not assigned to any KEGG category
Gene1877	Rv3261	fbiA	M.aurum_04178	MMAR1281	MSMEG1830	Probable F420 biosynthesis protein FbiA	intermediary metabolism and respiration	Function unknown	Energy metabolism
Gene1878	Rv3262	fbiB	M.aurum_04179	MMAR1280	MSMEG1829	Probable F420 biosynthesis protein FbiB	intermediary metabolism and respiration	Function unknown	Energy metabolism
Gene1879	Rv3263	Rv3263	M.aurum_02898	MMAR1279	MSMEG3213	Probable DNA methylase (modification methylase) (methyltransferase)	information pathways	Replication, recombination and repair	Not assigned to any KEGG category
Gene1880	Rv3265c	wbbL1	M.aurum_04182	MMAR1276	MSMEG1826	dTDP-RHA:a-D-GlcNAc-diphosphoryl polyprenol, a-3-L-rhamnosyl transferase WbbL1 (alpha-L-rhamnose-(1->3)-alpha-D-GlcNAc(1->P)-P-decaprenyl)	cell wall and cell processes	General function prediction only	Not assigned to any KEGG category
Gene1881	Rv3266c	rmlD	M.aurum_04183	MMAR1275	MSMEG1825	dTDP-6-deoxy-L-lyxo-4-hexulose reductase RmlD (dTDP-rhamnose modification protein) (dTDP-rhamnose biosynthesis protein) (dTDP-rhamnose synthase)	intermediary metabolism and respiration	Cell wall/membrane/envelope biogenesis	Metabolism of terpenoids and polyketides|Biosynthesis of other secondary metabolites
Gene1882	Rv3267	Rv3267	M.aurum_04185	MMAR1274	MSMEG1824	Conserved protein (CPSA-related protein)	conserved hypotheticals	Transcription	Not assigned to any KEGG category
Gene1883	Rv3268	Rv3268	M.aurum_04186	MMAR1273	MSMEG1823	Conserved hypothetical protein	conserved hypotheticals	Lipid transport and metabolism | Secondary metabolites biosynthesis, transport and catabolism	Not assigned to any KEGG category
Gene1884	Rv3271c	Rv3271c	M.aurum_05121	MMAR1270	MSMEG5604	Probable conserved integral membrane protein	cell wall and cell processes	Inorganic ion transport and metabolism	Not assigned to any KEGG category
Gene1885	Rv3272	Rv3272	M.aurum_00476	MMAR1267	MSMEG6773	Conserved hypothetical protein	conserved hypotheticals	Energy production and conversion	Not assigned to any KEGG category
Gene1886	Rv3274c	fadE25	M.aurum_00271	MMAR1262	MSMEG1821	Probable acyl-CoA dehydrogenase FadE25	lipid metabolism	Lipid transport and metabolism	Metabolism of terpenoids and polyketides
Gene1887	Rv3275c	purE	M.aurum_04190	MMAR1261	MSMEG1820	Probable phosphoribosylaminoimidazole carboxylase catalytic subunit PurE (air carboxylase) (AIRC)	intermediary metabolism and respiration	Nucleotide transport and metabolism	Nucleotide metabolism
Gene1888	Rv3276c	purK	M.aurum_04191	MMAR1260	MSMEG1819	Probable phosphoribosylaminoimidazole carboxylase ATPase subunit PurK (air carboxylase) (AIRC)	intermediary metabolism and respiration	Nucleotide transport and metabolism	Nucleotide metabolism
Gene1889	Rv3277	Rv3277	M.aurum_04192	MMAR1259	MSMEG1817	Probable conserved transmembrane protein	cell wall and cell processes	Function unknown	Not assigned to any KEGG category
Gene1890	Rv3278c	Rv3278c	M.aurum_04193	MMAR1258	MSMEG1818	Probable conserved transmembrane protein	cell wall and cell processes	Not in COGs	Not assigned to any KEGG category
Gene1891	Rv3279c	birA	M.aurum_04194	MMAR1257	MSMEG1822	Possible bifunctional protein BirA: biotin operon repressor + biotin--[acetyl-CoA-carboxylase] synthetase (biotin--protein ligase)	intermediary metabolism and respiration	Coenzyme transport and metabolism	Metabolism of cofactors and vitamins
Gene1892	Rv3280	accD5	M.aurum_04209	MMAR1256	MSMEG1813	Probable propionyl-CoA carboxylase beta chain 5 AccD5 (pccase) (propanoyl-CoA:carbon dioxide ligase)	lipid metabolism	Lipid transport and metabolism	Carbohydrate metabolism|Amino acid metabolism
Gene1893	Rv3281	accE5	M.aurum_04210	MMAR1255	MSMEG1812	Probable bifunctional protein acetyl-/propionyl-coenzyme A carboxylase (epsilon chain) AccE5	lipid metabolism	Lipid transport and metabolism	Not assigned to any KEGG category
Gene1894	Rv3282	Rv3282	M.aurum_04211	MMAR1254	MSMEG1811	Conserved hypothetical protein	conserved hypotheticals	Cell cycle control, cell division, chromosome partitioning	Not assigned to any KEGG category
Gene1895	Rv3283	sseA	M.aurum_04213	MMAR1253	MSMEG1809	Probable thiosulfate sulfurtransferase SseA (rhodanese) (thiosulfate cyanide transsulfurase) (thiosulfate thiotransferase)	intermediary metabolism and respiration	Inorganic ion transport and metabolism	Energy metabolism|Amino acid metabolism|Folding, sorting and degradation
Gene1896	Rv3284	Rv3284	M.aurum_04214	MMAR1252	MSMEG1808	Conserved hypothetical protein	conserved hypotheticals	General function prediction only	Not assigned to any KEGG category
Gene1897	Rv3285	accA3	M.aurum_04216	MMAR1251	MSMEG1807	Probable bifunctional protein acetyl-/propionyl-coenzyme A carboxylase (alpha chain) AccA3: biotin carboxylase + biotin carboxyl carrier protein (BCCP)	lipid metabolism	Lipid transport and metabolism	Carbohydrate metabolism|Lipid metabolism|Amino acid metabolism|Metabolism of terpenoids and polyketides
Gene1898	Rv3286c	sigF	M.aurum_04220	MMAR1248	MSMEG1804	Alternative RNA polymerase sigma factor SigF	information pathways	Transcription	Not assigned to any KEGG category
Gene1899	Rv3287c	rsbW	M.aurum_04221	MMAR1247	MSMEG1803	Anti-sigma factor RsbW (sigma negative effector)	information pathways	Signal transduction mechanisms	Not assigned to any KEGG category
Gene1900	Rv3288c	usfY	M.aurum_04231	MMAR1245	MSMEG1791	Putative protein UsfY	conserved hypotheticals	Not in COGs	Not assigned to any KEGG category
Gene1901	Rv3289c	Rv3289c	M.aurum_04232	MMAR1244	MSMEG1767	Possible transmembrane protein	cell wall and cell processes	Not in COGs	Not assigned to any KEGG category
Gene1902	Rv3290c	lat	M.aurum_04236	MMAR1243	MSMEG1764	Probable L-lysine-epsilon aminotransferase Lat (L-lysine aminotransferase) (lysine 6-aminotransferase)	intermediary metabolism and respiration	Amino acid transport and metabolism	Not assigned to any KEGG category
Gene1903	Rv3291c	lrpA	M.aurum_04237	MMAR1242	MSMEG1763	Probable transcriptional regulatory protein LrpA (Lrp/AsnC-family)	regulatory proteins	Amino acid transport and metabolism	Not assigned to any KEGG category
Gene1904	Rv3293	pcd	M.aurum_04239	MMAR1240	MSMEG1762	Probable piperideine-6-carboxilic acid dehydrogenase Pcd (piperideine-6-carboxylate dehydrogenase)	intermediary metabolism and respiration	Energy production and conversion	Carbohydrate metabolism|Lipid metabolism|Amino acid metabolism|Metabolism of other amino acids|Metabolism of terpenoids and polyketides|Xenobiotics biodegradation and metabolism
Gene1905	Rv3296	lhr	M.aurum_04257	MMAR1238	MSMEG1757	Probable ATP-dependent helicase Lhr (large helicase-related protein)	information pathways	General function prediction only	Not assigned to any KEGG category
Gene1906	Rv3297	nei	M.aurum_04258	MMAR1237	MSMEG1756	Probable endonuclease VIII Nei	information pathways	Replication, recombination and repair	Replication and repair
Gene1907	Rv3300c	Rv3300c	M.aurum_04268	MMAR1231	MSMEG1737	Conserved hypothetical protein	conserved hypotheticals	-	Not assigned to any KEGG category
Gene1908	Rv3302c	glpD2	M.aurum_04269	MMAR1225	MSMEG1736	Probable glycerol-3-phosphate dehydrogenase GlpD2	intermediary metabolism and respiration	Energy production and conversion	Lipid metabolism
Gene1909	Rv3303c	lpdA	M.aurum_04270	MMAR1224	MSMEG1735	NAD(P)H quinone reductase LpdA	intermediary metabolism and respiration	Energy production and conversion	Carbohydrate metabolism|Amino acid metabolism
Gene1910	Rv3304	Rv3304	M.aurum_04271	MMAR1223	MSMEG1734	Conserved protein	conserved hypotheticals	Not in COGs	Not assigned to any KEGG category
Gene1911	Rv3305c	amiA1	M.aurum_04272	MMAR1221	MSMEG1703	Possible N-acyl-L-amino acid amidohydrolase AmiA1 (N-acyl-L-amino acid aminohydrolase)	intermediary metabolism and respiration	General function prediction only	Not assigned to any KEGG category
Gene1912	Rv3306c	amiB1	M.aurum_04273	MMAR1220	MSMEG1702	Probable amidohydrolase AmiB1 (aminohydrolase)	intermediary metabolism and respiration	General function prediction only	Not assigned to any KEGG category
Gene1913	Rv3307	deoD	M.aurum_04274	MMAR1219	MSMEG1701	Probable purine nucleoside phosphorylase DeoD (inosine phosphorylase) (PNP)	intermediary metabolism and respiration	Nucleotide transport and metabolism	Nucleotide metabolism|Metabolism of cofactors and vitamins
Gene1914	Rv3308	pmmB	M.aurum_04277	MMAR1218	MSMEG1695	Probable phosphomannomutase PmmB (phosphomannose mutase)	intermediary metabolism and respiration	Carbohydrate transport and metabolism	Carbohydrate metabolism
Gene1915	Rv3309c	upp	M.aurum_04278	MMAR1217	MSMEG1694	Probable uracil phosphoribosyltransferase Upp (UMP pyrophosphorylase) (uprtase) (UMP diphosphorylase)	intermediary metabolism and respiration	Nucleotide transport and metabolism	Nucleotide metabolism
Gene1916	Rv3311	Rv3311	M.aurum_04282	MMAR1215	MSMEG1684	Conserved protein	conserved hypotheticals	Not in COGs	Not assigned to any KEGG category
Gene1917	Rv3313c	add	M.aurum_04283	MMAR1206	MSMEG1676	Probable adenosine deaminase Add (adenosine aminohydrolase)	intermediary metabolism and respiration	Nucleotide transport and metabolism	Nucleotide metabolism
Gene1918	Rv3314c	deoA	M.aurum_04284	MMAR1205	MSMEG1675	Probable thymidine phosphorylase DeoA (tdrpase) (pyrimidine phosphorylase)	intermediary metabolism and respiration	Nucleotide transport and metabolism	Nucleotide metabolism
Gene1919	Rv3315c	cdd	M.aurum_04285	MMAR1204	MSMEG1673	Probable cytidine deaminase Cdd (cytidine aminohydrolase) (cytidine nucleoside deaminase)	intermediary metabolism and respiration	Nucleotide transport and metabolism	Nucleotide metabolism
Gene1920	Rv3316	sdhC	M.aurum_04286	MMAR1203	MSMEG1672	*	intermediary metabolism and respiration	*	*
Gene1921	Rv3317	sdhD	M.aurum_04287	MMAR1202	MSMEG1671	*	intermediary metabolism and respiration	*	*
Gene1922	Rv3318	sdhA	M.aurum_04288	MMAR1201	MSMEG1670	Probable succinate dehydrogenase (flavoprotein subunit) SdhA (succinic dehydrogenase) (fumarate reductase) (fumarate dehydrogenase) (fumaric hydrogenase)	intermediary metabolism and respiration	Energy production and conversion	Carbohydrate metabolism|Energy metabolism
Gene1923	Rv3319	sdhB	M.aurum_04289	MMAR1200	MSMEG1669	Probable succinate dehydrogenase (iron-sulphur protein subunit) SdhB (succinic dehydrogenase) (fumarate reductase) (fumarate dehydrogenase) (fumaric hydrogenase)	intermediary metabolism and respiration	Energy production and conversion	Carbohydrate metabolism|Energy metabolism
Gene1924	Rv3322c	Rv3322c	M.aurum_01865	MMAR2640	MSMEG4544	Possible methyltransferase	intermediary metabolism and respiration	Not in COGs	Not assigned to any KEGG category
Gene1925	Rv3328c	sigJ	M.aurum_04293	MMAR1196	MSMEG1666	Probable alternative RNA polymerase sigma factor (fragment) SigJ	information pathways	Transcription	Not assigned to any KEGG category
Gene1926	Rv3329	Rv3329	M.aurum_04296	MMAR3558	MSMEG1662	Probable aminotransferase	intermediary metabolism and respiration	Coenzyme transport and metabolism	Not assigned to any KEGG category
Gene1927	Rv3330	dacB1	M.aurum_04299	MMAR1192	MSMEG1661	Probable penicillin-binding protein DacB1 (D-alanyl-D-alanine carboxypeptidase) (DD-peptidase) (DD-carboxypeptidase) (PBP) (DD-transpeptidase) (serine-type D-ala-D-ala carboxypeptidase) (D-amino acid hydrolase)	cell wall and cell processes	Cell wall/membrane/envelope biogenesis	Glycan biosynthesis and metabolism
Gene1928	Rv3331	sugI	M.aurum_02853	MMAR1191	MSMEG5559	Probable sugar-transport integral membrane protein SugI	cell wall and cell processes	Not in COGs	Not assigned to any KEGG category
Gene1929	Rv3332	nagA	M.aurum_03840	MMAR1190	MSMEG2119	*	cell wall and cell processes	*	*
Gene1930	Rv3335c	Rv3335c	M.aurum_04302	MMAR1189	MSMEG1658	Probable conserved integral membrane protein	cell wall and cell processes	Function unknown	Not assigned to any KEGG category
Gene1931	Rv3336c	trpS	M.aurum_04303	MMAR1188	MSMEG1657	Probable tryptophanyl-tRNA synthetase TrpS (tryptophan--tRNA ligase) (TRPRS) (tryptophan translase)	information pathways	-	Translation
Gene1932	Rv3338	Rv3338	M.aurum_04306	MMAR1187	MSMEG1655	Conserved hypothetical protein	conserved hypotheticals	General function prediction only	Not assigned to any KEGG category
Gene1933	Rv3340	metC	M.aurum_04308	MMAR1185	MSMEG1652	*	intermediary metabolism and respiration	*	*
Gene1934	Rv3341	metA	M.aurum_04309	MMAR1184	MSMEG1651	Probable homoserine O-acetyltransferase MetA (homoserine O-trans-acetylase) (homoserine transacetylase) (HTA)	intermediary metabolism and respiration	-	Amino acid metabolism
Gene1935	Rv3342	Rv3342	M.aurum_04310	MMAR1183	MSMEG1650	*	intermediary metabolism and respiration	*	*
Gene1937	Rv3354	Rv3354	M.aurum_02353	MMAR1178	MSMEG4689	Conserved hypothetical protein	conserved hypotheticals	Not in COGs	Not assigned to any KEGG category
Gene1938	Rv3356c	folD	M.aurum_04313	MMAR1176	MSMEG1647	Probable bifunctional protein FolD: methylenetetrahydrofolate dehydrogenase + methenyltetrahydrofolate cyclohydrolase	intermediary metabolism and respiration	Coenzyme transport and metabolism	Metabolism of cofactors and vitamins
Gene1939	Rv3359	Rv3359	M.aurum_04314	MMAR1175	MSMEG1645	Possible oxidoreductase	intermediary metabolism and respiration	Energy production and conversion	Not assigned to any KEGG category
Gene1940	Rv3361c	Rv3361c	M.aurum_04317	MMAR1169	MSMEG1641	Conserved protein	conserved hypotheticals	Function unknown	Not assigned to any KEGG category
Gene1941	Rv3362c	Rv3362c	M.aurum_04318	MMAR1168	MSMEG1640	Probable ATP/GTP-binding protein	conserved hypotheticals	General function prediction only	Not assigned to any KEGG category
Gene1942	Rv3363c	Rv3363c	M.aurum_04319	MMAR1167	MSMEG1639	Conserved hypothetical protein	conserved hypotheticals	Not in COGs	Not assigned to any KEGG category
Gene1943	Rv3364c	Rv3364c	M.aurum_04320	MMAR1166	MSMEG1638	Conserved protein	conserved hypotheticals	General function prediction only	Not assigned to any KEGG category
Gene1944	Rv3365c	Rv3365c	M.aurum_04321	MMAR1165	MSMEG1637	Conserved protein	conserved hypotheticals	Signal transduction mechanisms	Not assigned to any KEGG category
Gene1945	Rv3366	spoU	M.aurum_04323	MMAR1163	MSMEG1636	Probable tRNA/rRNA methylase SpoU (tRNA/rRNA methyltransferase)	information pathways	-	Not assigned to any KEGG category
Gene1946	Rv3368c	Rv3368c	M.aurum_04324	MMAR1160	MSMEG1635	Possible oxidoreductase	intermediary metabolism and respiration	Energy production and conversion	Not assigned to any KEGG category
Gene1947	Rv3370c	dnaE2	M.aurum_04328	MMAR1158	MSMEG1633	Probable DNA polymerase III (alpha chain) DnaE2 (DNA nucleotidyltransferase)	information pathways	Replication, recombination and repair	Not assigned to any KEGG category
Gene1948	Rv3390	lpqD	M.aurum_04742	MMAR1154	MSMEG6545	Probable conserved lipoprotein LpqD	cell wall and cell processes	Carbohydrate transport and metabolism	Not assigned to any KEGG category
Gene1949	Rv3391	acrA1	M.aurum_00477	MSMEG1623	MMAR1153	Possible multi-functional enzyme with acyl-CoA-reductase activity AcrA1	lipid metabolism	Secondary metabolites biosynthesis, transport and catabolism	Not assigned to any KEGG category
Gene1950	Rv3392c	cmaA1	M.aurum_04924	MSMEG1351	MMAR0979	Cyclopropane-fatty-acyl-phospholipid synthase 1 CmaA1 (cyclopropane fatty acid synthase) (CFA synthase) (cyclopropane mycolic acid synthase 1)	lipid metabolism	Cell wall/membrane/envelope biogenesis	Not assigned to any KEGG category
Gene1951	Rv3393	iunH	M.aurum_04335	MMAR1152	MSMEG1621	Probable nucleoside hydrolase IunH (purine nucleosidase)	intermediary metabolism and respiration	Nucleotide transport and metabolism	Nucleotide metabolism|Metabolism of cofactors and vitamins
Gene1952	Rv3394c	Rv3394c	M.aurum_04336	MMAR1151	MSMEG1622	Conserved hypothetical protein	conserved hypotheticals	Replication, recombination and repair	Not assigned to any KEGG category
Gene1953	Rv3395c	Rv3395c	M.aurum_04337	MMAR1150	MSMEG1620	Probable membrane protein	conserved hypotheticals	Not in COGs	Not assigned to any KEGG category
Gene1954	Rv3396c	guaA	M.aurum_04347	MMAR1148	MSMEG1610	Probable GMP synthase [glutamine-hydrolyzing] GuaA (glutamine amidotransferase) (GMP synthetase)	intermediary metabolism and respiration	Nucleotide transport and metabolism	Nucleotide metabolism
Gene1955	Rv3397c	phyA	M.aurum_00967	MMAR4807	MSMEG2346	Probable phytoene synthase PhyA	intermediary metabolism and respiration	Lipid transport and metabolism	Metabolism of terpenoids and polyketides
Gene1956	Rv3400	Rv3400	M.aurum_04352	MMAR1144	MSMEG4183	Probable hydrolase	intermediary metabolism and respiration	General function prediction only	Not assigned to any KEGG category
Gene1957	Rv3401	Rv3401	M.aurum_04353	MMAR1143	MSMEG1608	Conserved protein	intermediary metabolism and respiration	Carbohydrate transport and metabolism	Not assigned to any KEGG category
Gene1958	Rv3405c	Rv3405c	M.aurum_01244	MSMEG0180	MMAR1142	Possible transcriptional regulatory protein	regulatory proteins	Transcription	Not assigned to any KEGG category
Gene1959	Rv3406	Rv3406	M.aurum_00049	MMAR1141	MSMEG3870	Probable dioxygenase	intermediary metabolism and respiration	Secondary metabolites biosynthesis, transport and catabolism	Energy metabolism|Metabolism of other amino acids
Gene1960	Rv3409c	choD	M.aurum_04354	MMAR1140	MSMEG1604	Cholesterol oxidase ChoD (cholesterol-O2 oxidoreductase)	lipid metabolism	Amino acid transport and metabolism	Xenobiotics biodegradation and metabolism
Gene1961	Rv3410c	guaB3	M.aurum_04355	MMAR1138	MSMEG1603	Probable inosine-5'-monophosphate dehydrogenase GuaB3 (imp dehydrogenase) (inosinic acid dehydrogenase) (inosinate dehydrogenase) (imp oxidoreductase) (inosine-5'-monophosphate oxidoreductase) (IMPDH) (IMPD)	intermediary metabolism and respiration	Nucleotide transport and metabolism	Nucleotide metabolism
Gene1962	Rv3411c	guaB2	M.aurum_04356	MMAR1137	MSMEG1602	Probable inosine-5'-monophosphate dehydrogenase GuaB2 (imp dehydrogenase) (inosinic acid dehydrogenase) (inosinate dehydrogenase) (imp oxidoreductase) (inosine-5'-monophosphate oxidoreductase) (IMPDH) (IMPD)	intermediary metabolism and respiration	Nucleotide transport and metabolism	Nucleotide metabolism
Gene1963	Rv3412	Rv3412	M.aurum_04357	MMAR1136	MSMEG1601	Conserved hypothetical protein	conserved hypotheticals	Not in COGs	Not assigned to any KEGG category
Gene1964	Rv3413c	Rv3413c	M.aurum_04358	MMAR1135	MSMEG1600	Unknown alanine and proline rich protein	conserved hypotheticals	Not in COGs	Not assigned to any KEGG category
Gene1965	Rv3414c	sigD	M.aurum_04359	MMAR1134	MSMEG1599	Probable alternative RNA polymerase sigma-D factor SigD	information pathways	Transcription	Not assigned to any KEGG category
Gene1966	Rv3415c	Rv3415c	M.aurum_04360	MMAR1133	MSMEG1598	Conserved hypothetical protein	conserved hypotheticals	Not in COGs	Not assigned to any KEGG category
Gene1967	Rv3416	whiB3	M.aurum_04361	MMAR1132	MSMEG1597	Transcriptional regulatory protein WhiB-like WhiB3. Contains [4FE-4S] cluster.	regulatory proteins	Not in COGs	Not assigned to any KEGG category
Gene1968	Rv3417c	groEL1	M.aurum_04369	MMAR1126	MSMEG1583	60 kDa chaperonin 1 GroEL1 (protein CPN60-1) (GroEL protein 1)	virulence, detoxification, adaptation	Not in COGs	Folding, sorting and degradation
Gene1969	Rv3418c	groES	M.aurum_04370	MMAR1125	MSMEG1582	10 kDa chaperonin GroES (protein CPN10) (protein GroES) (BCG-a heat shock protein) (10 kDa antigen)	virulence, detoxification, adaptation	Post-translational modification, protein turnover, and chaperones	Not assigned to any KEGG category
Gene1970	Rv3419c	gcp	M.aurum_04377	MMAR1124	MSMEG1580	Probable O-sialoglycoprotein endopeptidase Gcp (glycoprotease)	intermediary metabolism and respiration	Post-translational modification, protein turnover, and chaperones	Not assigned to any KEGG category
Gene1971	Rv3420c	rimI	M.aurum_04378	MMAR1123	MSMEG1579	Ribosomal-protein-alanine acetyltransferase RimI (acetylating enzyme for N-terminal of ribosomal protein S18)	information pathways	General function prediction only	Not assigned to any KEGG category
Gene1972	Rv3421c	Rv3421c	M.aurum_04379	MMAR1122	MSMEG1578	Conserved hypothetical protein	conserved hypotheticals	Post-translational modification, protein turnover, and chaperones	Not assigned to any KEGG category
Gene1973	Rv3423c	alr	M.aurum_04381	MMAR1119	MSMEG1575	Alanine racemase Alr	intermediary metabolism and respiration	Cell wall/membrane/envelope biogenesis	Metabolism of other amino acids|Drug resistance
Gene1974	Rv3432c	gadB	M.aurum_04382	MMAR1118	MSMEG1574	Probable glutamate decarboxylase GadB	intermediary metabolism and respiration	Amino acid transport and metabolism	Carbohydrate metabolism|Amino acid metabolism|Metabolism of other amino acids
Gene1975	Rv3433c	Rv3433c	M.aurum_04383	MMAR1117	MSMEG1573	Conserved protein	conserved hypotheticals	Carbohydrate transport and metabolism	Not assigned to any KEGG category
Gene1976	Rv3436c	glmS	M.aurum_04392	MMAR1114	MSMEG1568	Probable glucosamine--fructose-6-phosphate aminotransferase [isomerizing] GlmS (hexosephosphate aminotransferase) (D-fructose-6-phosphate amidotransferase) (GFAT) (L-glutamine-D-fructose-6-phosphate amidotransferase) (glucosamine-6-phosphate synthase)	intermediary metabolism and respiration	Cell wall/membrane/envelope biogenesis	Carbohydrate metabolism|Amino acid metabolism
Gene1977	Rv3438	Rv3438	M.aurum_04394	MMAR1112	MSMEG1567	Conserved protein	conserved hypotheticals	Not in COGs	Not assigned to any KEGG category
Gene1978	Rv3441c	mrsA	M.aurum_04427	MMAR1108	MSMEG1559	Probable phospho-sugar mutase / MrsA protein homolog	intermediary metabolism and respiration	-	Carbohydrate metabolism
Gene1979	Rv3442c	rpsI	M.aurum_04429	MMAR1107	MSMEG1557	30S ribosomal protein S9 RpsI	information pathways	-	Translation
Gene1980	Rv3443c	rplM	M.aurum_04430	MMAR1106	MSMEG1556	50S ribosomal protein L13 RplM	information pathways	-	Translation
Gene1981	Rv3444c	esxT	M.aurum_04440	MMAR1105	MSMEG1539	Putative ESAT-6 like protein EsxT	cell wall and cell processes	Function unknown	Not assigned to any KEGG category
Gene1982	Rv3445c	esxU	M.aurum_04441	MMAR1104	MSMEG1538	ESAT-6 like protein EsxU	cell wall and cell processes	Function unknown	Not assigned to any KEGG category
Gene1983	Rv3446c	Rv3446c	M.aurum_04442	MMAR1103	MSMEG1537	Hypothetical alanine and valine rich protein	conserved hypotheticals	Not in COGs	Not assigned to any KEGG category
Gene1984	Rv3447c	eccC4	M.aurum_04443	MMAR1102	MSMEG1536	ESX conserved component EccC4. ESX-4 type VII secretion system protein. Probable membrane protein.	cell wall and cell processes	Not in COGs	Not assigned to any KEGG category
Gene1985	Rv3450c	eccB4	M.aurum_04446	MMAR1099	MSMEG1534	ESX conserved component EccB4. ESX-4 type VII secretion system protein. Probable membrane protein.	cell wall and cell processes	Post-translational modification, protein turnover, and chaperones	Not assigned to any KEGG category
Gene1986	Rv3452	cut4	M.aurum_04459	MMAR1097	MSMEG1528	*	cell wall and cell processes	*	*
Gene1987	Rv3455c	truA	M.aurum_04462	MMAR1092	MSMEG1527	Probable tRNA pseudouridine synthase a TruA (pseudouridylate synthase I) (pseudouridine synthase I) (uracil hydrolyase)	information pathways	-	Not assigned to any KEGG category
Gene1988	Rv3456c	rplQ	M.aurum_04463	MMAR1091	MSMEG1525	50S ribosomal protein L17 RplQ	information pathways	-	Translation
Gene1989	Rv3457c	rpoA	M.aurum_04464	MMAR1090	MSMEG1524	Probable DNA-directed RNA polymerase (alpha chain) RpoA (transcriptase alpha chain) (RNA polymerase alpha subunit) (DNA-directed RNA nucleotidyltransferase)	information pathways	Transcription	Nucleotide metabolism|Transcription
Gene1990	Rv3458c	rpsD	M.aurum_04465	MMAR1089	MSMEG1523	30S ribosomal protein S4 RpsD	information pathways	-	Translation
Gene1991	Rv3459c	rpsK	M.aurum_04466	MMAR1088	MSMEG1522	30S ribosomal protein S11 RpsK	information pathways	-	Translation
Gene1992	Rv3460c	rpsM	M.aurum_04467	MMAR1087	MSMEG1521	30S ribosomal protein S13 RpsM	information pathways	-	Translation
Gene1994	Rv3462c	infA	M.aurum_04468	MMAR1085	MSMEG1519	Probable translation initiation factor if-1 InfA	information pathways	-	Not assigned to any KEGG category
Gene1995	Rv3463	Rv3463	M.aurum_04518	MMAR1084	MSMEG1514	Conserved protein	conserved hypotheticals	Energy production and conversion	Not assigned to any KEGG category
Gene1996	Rv3464	rmlB	M.aurum_04520	MMAR1082	MSMEG1512	dTDP-glucose 4,6-dehydratase RmlB	intermediary metabolism and respiration	Cell wall/membrane/envelope biogenesis	Metabolism of terpenoids and polyketides|Biosynthesis of other secondary metabolites
Gene1997	Rv3465	rmlC	M.aurum_04521	MMAR1081	MSMEG1510	dTDP-4-dehydrorhamnose 3,5-epimerase RmlC (dTDP-4-keto-6-deoxyglucose 3,5-epimerase) (dTDP-L-rhamnose synthetase) (thymidine diphospho-4-keto-rhamnose 3,5-epimerase)	intermediary metabolism and respiration	Cell wall/membrane/envelope biogenesis	Metabolism of terpenoids and polyketides|Biosynthesis of other secondary metabolites
Gene1998	Rv3481c	Rv3481c	M.aurum_05055	MMAR4961	MSMEG0729	Probable integral membrane protein	cell wall and cell processes	Not in COGs	Not assigned to any KEGG category
Gene1999	Rv3485c	Rv3485c	M.aurum_00700	MMAR4968	MSMEG5885	Probable short-chain type dehydrogenase/reductase	intermediary metabolism and respiration	General function prediction only | Lipid transport and metabolism | Secondary metabolites biosynthesis, transport and catabolism	Not assigned to any KEGG category
Gene2000	Rv3489	Rv3489	M.aurum_00699	MMAR4977	MSMEG5890	Unknown protein	conserved hypotheticals	Not in COGs	Not assigned to any KEGG category
Gene2001	Rv3490	otsA	M.aurum_00698	MMAR4978	MSMEG5892	Alpha, alpha-trehalose-phosphate synthase [UDP-forming] OtsA (trehalose-6-phosphate synthase) (UDP-glucose-glucosephosphate glucosyltransferase) (trehalosephosphate-UDP glucosyltransferase) (trehalose-6-phosphate synthetase) (trehalose-phosphate synthase) (trehalose-phosphate synthetase) (transglucosylase) (trehalosephosphate-UDP glucosyl transferase)	virulence, detoxification, adaptation	Carbohydrate transport and metabolism	Carbohydrate metabolism
Gene2002	Rv3492c	Rv3492c	M.aurum_00697	MMAR4980	MSMEG5893	Conserved hypothetical Mce associated protein	conserved hypotheticals	Not in COGs	Not assigned to any KEGG category
Gene2003	Rv3493c	Rv3493c	M.aurum_00696	MMAR4981	MSMEG5894	Conserved hypothetical Mce associated alanine and valine rich protein	conserved hypotheticals	Not in COGs	Not assigned to any KEGG category
[truncated: 294 more rows]
