# Supplementary material for: Phenotypic and genomic comparison of Mycobacterium aurum and surrogate model species to Mycobacterium tuberculosis: implications for drug discovery
Source: BMC Genomics. 2017 Jul 13;18:530. doi: 10.1186/s12864-017-3924-y (PMC5508667; doi:10.1186/s12864-017-3924-y)
Supplement: Supplementary file 3 — List of specific genes shared between M. tuberculosis H37Rv and M. smegmatis. (XLSX 20 kb) [file 12864_2017_3924_MOESM3_ESM.xlsx]

## Sheet: shared_MSmeg_and_Mtuberculosis
Gene name	Synonyme	Gene product	Tuberculist Functional categorie
Rv0080	Rv0080	Conserved hypothetical protein	conserved hypotheticals
Rv0118c	oxcA	Probable oxalyl-CoA decarboxylase OxcA	intermediary metabolism and respiration
Rv0233	nrdB	Ribonucleoside-diphosphate reductase (beta chain) NrdB (ribonucleotide reductase small chain)	information pathways
Rv0266c	oplA	Probable 5-oxoprolinase OplA (5-oxo-L-prolinase) (pyroglutamase) (5-OPASE)	intermediary metabolism and respiration
Rv0288	esxH	*	cell wall and cell processes
Rv0324	Rv0324	*	regulatory proteins
Rv0450c	mmpL4	Probable conserved transmembrane transport protein MmpL4	cell wall and cell processes
Rv0523c	Rv0523c	Conserved protein	conserved hypotheticals
Rv0613c	Rv0613c	Unknown protein	conserved hypotheticals
Rv0622	Rv0622	*	cell wall and cell processes
Rv0623	vapB30	Possible antitoxin VapB30	virulence, detoxification, adaptation
Rv0624	vapC30	Possible toxin VapC30. Contains PIN domain.	virulence, detoxification, adaptation
Rv0691A	Rv0691A	Probable transcriptional regulatory protein	intermediary metabolism and respiration
Rv0773c	ggtA	Probable bifunctional acylase GgtA: cephalosporin acylase (GL-7ACA acylase) + gamma-glutamyltranspeptidase (GGT)	intermediary metabolism and respiration
Rv0839	Rv0839	Conserved hypothetical protein	conserved hypotheticals
Rv0891c	Rv0891c	Possible transcriptional regulatory protein	regulatory proteins
Rv1185c	fadD21	Probable fatty-acid-AMP ligase FadD21 (fatty-acid-AMP synthetase) (fatty-acid-AMP synthase)	lipid metabolism
Rv1358	Rv1358	Probable transcriptional regulatory protein	regulatory proteins
Rv1378c	Rv1378c	Conserved hypothetical protein	conserved hypotheticals
Rv1394c	cyp132	Probable cytochrome P450 132 Cyp132	intermediary metabolism and respiration
Rv1482c	Rv1482c	Conserved hypothetical protein	conserved hypotheticals
Rv1524	Rv1524	Probable glycosyltransferase	intermediary metabolism and respiration
Rv1530	adh	Probable alcohol dehydrogenase Adh	intermediary metabolism and respiration
Rv1719	Rv1719	Probable transcriptional regulatory protein	regulatory proteins
Rv1733c	Rv1733c	Probable conserved transmembrane protein	cell wall and cell processes
Rv1816	Rv1816	*	regulatory proteins
Rv1873	Rv1873	Conserved hypothetical protein	conserved hypotheticals
Rv1929c	Rv1929c	Conserved hypothetical protein	conserved hypotheticals
Rv1941	Rv1941	Probable short-chain type dehydrogenase/reductase	intermediary metabolism and respiration
Rv1972	Rv1972	*	cell wall and cell processes
Rv1984c	cfp21	Probable cutinase precursor CFP21	cell wall and cell processes
Rv2028c	Rv2028c	Universal stress protein family protein	virulence, detoxification, adaptation
Rv2032	acg	*	conserved hypotheticals
Rv2036	Rv2036	Conserved hypothetical protein	conserved hypotheticals
Rv2044c	Rv2044c	Conserved hypothetical protein	conserved hypotheticals
Rv2079	Rv2079	Conserved hypothetical protein	conserved hypotheticals
Rv2086	Rv2086	Conserved hypothetical protein	insertion seqs and phages
Rv2100	Rv2100	Conserved hypothetical protein	insertion seqs and phages
Rv2143	Rv2143	Conserved hypothetical protein	conserved hypotheticals
Rv2227	Rv2227	Conserved hypothetical protein	conserved hypotheticals
Rv2302	Rv2302	Conserved protein	conserved hypotheticals
Rv2488c	Rv2488c	Probable transcriptional regulatory protein (LuxR-family)	regulatory proteins
Rv2608	PPE42	PPE family protein PPE42	PE/PPE
Rv2684	arsA	Probable arsenic-transport integral membrane protein ArsA	cell wall and cell processes
Rv2737A	Rv2737A	RecA protein (recombinase A) [contains: endonuclease PI-MTUI (MTU RecA intein)].	conserved hypotheticals
Rv2815c	Rv2815c	Probable transposase	insertion seqs and phages
Rv3078	hab	*	intermediary metabolism and respiration
Rv3094c	Rv3094c	Conserved hypothetical protein	conserved hypotheticals
Rv3120	Rv3120	Conserved hypothetical protein	conserved hypotheticals
Rv3160c	Rv3160c	Possible transcriptional regulatory protein (probably TetR-family)	regulatory proteins
Rv3174	Rv3174	*	intermediary metabolism and respiration
Rv3177	Rv3177	*	virulence, detoxification, adaptation
Rv3191c	Rv3191c	Probable transposase	insertion seqs and phages
Rv3334	Rv3334	*	regulatory proteins
Rv3345c	PE_PGRS50	PE-PGRS family protein PE_PGRS50	PE/PPE
Rv3349c	Rv3349c	Probable transposase	insertion seqs and phages
Rv3392c	cmaA1	Cyclopropane-fatty-acyl-phospholipid synthase 1 CmaA1 (cyclopropane fatty acid synthase) (CFA synthase) (cyclopropane mycolic acid synthase 1)	lipid metabolism
Rv3430c	Rv3430c	Possible transposase	insertion seqs and phages
Rv3431c	Rv3431c	Possible transposase (fragment)	insertion seqs and phages
Rv3440c	Rv3440c	Hypothetical protein	conserved hypotheticals
Rv3555c	Rv3555c	Conserved protein	conserved hypotheticals
Rv3604c	Rv3604c	Probable conserved transmembrane protein rich in alanine and arginine and proline	cell wall and cell processes
Rv3638	Rv3638	Possible transposase	insertion seqs and phages
Rv3714c	Rv3714c	Conserved hypothetical protein	conserved hypotheticals
Rv3729	Rv3729	*	intermediary metabolism and respiration
Rv3744	nmtR	Metal sensor transcriptional regulator (ArsR-SmtB family)	regulatory proteins
Rv3787c	Rv3787c	Conserved hypothetical protein	conserved hypotheticals
Rv3833	Rv3833	Transcriptional regulatory protein (probably AraC-family)	regulatory proteins
