# Supplementary material for: Phenotypic and genomic comparison of Mycobacterium aurum and surrogate model species to Mycobacterium tuberculosis: implications for drug discovery
Source: BMC Genomics. 2017 Jul 13;18:530. doi: 10.1186/s12864-017-3924-y (PMC5508667; doi:10.1186/s12864-017-3924-y)
Supplement: Supplementary file 4 — List of specific genes shared between M. tuberculosis H37Rv and M. marinum. (XLSX 49 kb) [file 12864_2017_3924_MOESM4_ESM.xlsx]

## Sheet: Shared_Mmar_and_Mtuberculosis
Gene name	Synonyme	Gene product	Tuberculist Functional categorie
Rv0022c	whiB5	Probable transcriptional regulatory protein WhiB-like WhiB5	regulatory proteins
Rv0023	Rv0023	Possible transcriptional regulatory protein	regulatory proteins
Rv0024	Rv0024	Putative secreted protein P60-related protein	virulence, detoxification, adaptation
Rv0025	Rv0025	Conserved hypothetical protein	conserved hypotheticals
Rv0026	Rv0026	Conserved hypothetical protein	conserved hypotheticals
Rv0027	Rv0027	Conserved hypothetical protein	conserved hypotheticals
Rv0028	Rv0028	Conserved hypothetical protein	conserved hypotheticals
Rv0029	Rv0029	Conserved hypothetical protein	conserved hypotheticals
Rv0030	Rv0030	Conserved hypothetical protein	conserved hypotheticals
Rv0032	bioF2	Possible 8-amino-7-oxononanoate synthase BioF2 (AONS) (8-amino-7-ketopelargonate synthase) (7-keto-8-amino-pelargonic acid synthetase) (7-KAP synthetase) (L-alanine--pimelyl CoA ligase)	intermediary metabolism and respiration
Rv0052	Rv0052	*	conserved hypotheticals
Rv0061c	Rv0061c	Hypothetical protein	conserved hypotheticals
Rv0063	Rv0063	*	intermediary metabolism and respiration
Rv0070c	glyA2	Serine hydroxymethyltransferase GlyA2 (serine methylase 2) (SHMT 2)	intermediary metabolism and respiration
Rv0072	Rv0072	Probable glutamine-transport transmembrane protein ABC transporter	cell wall and cell processes
Rv0073	Rv0073	*	cell wall and cell processes
Rv0077c	Rv0077c	Probable oxidoreductase	intermediary metabolism and respiration
Rv0078	Rv0078	Probable transcriptional regulatory protein	regulatory proteins
Rv0079	Rv0079	Unknown protein	conserved hypotheticals
Rv0082	Rv0082	Probable oxidoreductase	intermediary metabolism and respiration
Rv0083	Rv0083	Probable oxidoreductase	intermediary metabolism and respiration
Rv0084	hycD	Possible formate hydrogenlyase HycD (FHL)	intermediary metabolism and respiration
Rv0085	hycP	Possible hydrogenase HycP	intermediary metabolism and respiration
Rv0086	hycQ	Possible hydrogenase HycQ	intermediary metabolism and respiration
Rv0087	hycE	Possible formate hydrogenase HycE (FHL)	intermediary metabolism and respiration
Rv0090	Rv0090	*	cell wall and cell processes
Rv0092	ctpA	*	cell wall and cell processes
Rv0093c	Rv0093c	Probable conserved membrane protein	cell wall and cell processes
Rv0096	PPE1	PPE family protein PPE1	PE/PPE
Rv0097	Rv0097	*	intermediary metabolism and respiration
Rv0098	fcoT	Probable fatty acyl CoA thioesterase type III FcoT	lipid metabolism
Rv0099	fadD10	Possible fatty-acid-CoA ligase FadD10 (fatty-acid-CoA synthetase) (fatty-acid-CoA synthase)	lipid metabolism
Rv0100	Rv0100	Conserved hypothetical protein	conserved hypotheticals
Rv0103c	ctpB	Probable cation-transporter P-type ATPase B CtpB	cell wall and cell processes
Rv0104	Rv0104	Conserved hypothetical protein	conserved hypotheticals
Rv0107c	ctpI	Probable cation-transporter ATPase I CtpI	cell wall and cell processes
Rv0108c	Rv0108c	Hypothetical protein	conserved hypotheticals
Rv0109	PE_PGRS1	PE-PGRS family protein PE_PGRS1	PE/PPE
Rv0128	Rv0128	Probable conserved transmembrane protein	cell wall and cell processes
Rv0141c	Rv0141c	Unknown protein	conserved hypotheticals
Rv0151c	PE1	PE family protein PE1	PE/PPE
Rv0152c	PE2	PE family protein PE2	PE/PPE
Rv0157A	Rv0157A	Conserved protein	conserved hypotheticals
Rv0169	mce1A	Mce-family protein Mce1A	virulence, detoxification, adaptation
Rv0173	lprK	Possible Mce-family lipoprotein LprK (Mce-family lipoprotein Mce1E)	cell wall and cell processes
Rv0180c	Rv0180c	Probable conserved transmembrane protein	cell wall and cell processes
Rv0193c	Rv0193c	Hypothetical protein	conserved hypotheticals
Rv0209	Rv0209	Hypothetical protein	conserved hypotheticals
Rv0212c	nadR	Possible transcriptional regulatory protein NadR (probably AsnC-family)	regulatory proteins
Rv0213c	Rv0213c	Possible methyltransferase (methylase)	intermediary metabolism and respiration
Rv0219	Rv0219	Probable conserved transmembrane protein	cell wall and cell processes
Rv0231	fadE4	Probable acyl-CoA dehydrogenase FadE4	lipid metabolism
Rv0232	Rv0232	Probable transcriptional regulatory protein (probably TetR/AcrR-family)	regulatory proteins
Rv0246	Rv0246	*	cell wall and cell processes
Rv0256c	PPE2	PPE family protein PPE2	PE/PPE
Rv0258c	Rv0258c	Conserved hypothetical protein	conserved hypotheticals
Rv0267	narU	Probable integral membrane nitrite extrusion protein NarU (nitrite facilitator)	cell wall and cell processes
Rv0280	PPE3	PPE family protein PPE3	PE/PPE
Rv0312	Rv0312	Conserved hypothetical proline and threonine rich protein	conserved hypotheticals
Rv0316	Rv0316	*	intermediary metabolism and respiration
Rv0317c	glpQ2	Possible glycerophosphoryl diester phosphodiesterase GlpQ2 (glycerophosphodiester phosphodiesterase)	intermediary metabolism and respiration
Rv0318c	Rv0318c	Probable conserved integral membrane protein	cell wall and cell processes
Rv0319	pcp	*	intermediary metabolism and respiration
Rv0328	Rv0328	*	regulatory proteins
Rv0336	Rv0336	*	insertion seqs and phages
Rv0346c	ansP2	Possible L-asparagine permease AnsP2 (L-asparagine transport protein)	cell wall and cell processes
Rv0355c	PPE8	PPE family protein PPE8	PE/PPE
Rv0371c	Rv0371c	Conserved hypothetical protein	conserved hypotheticals
Rv0379	secE2	Possible protein transport protein SecE2	cell wall and cell processes
Rv0382c	pyrE	Probable orotate phosphoribosyltransferase PyrE (OPRT) (oprtase)	intermediary metabolism and respiration
Rv0386	Rv0386	*	regulatory proteins
Rv0387c	Rv0387c	Conserved hypothetical protein	conserved hypotheticals
Rv0392c	ndhA	Probable membrane NADH dehydrogenase NdhA	intermediary metabolism and respiration
Rv0398c	Rv0398c	Possible secreted protein	cell wall and cell processes
Rv0402c	mmpL1	Probable conserved transmembrane transport protein MmpL1	cell wall and cell processes
Rv0403c	mmpS1	Probable conserved membrane protein MmpS1	cell wall and cell processes
Rv0404	fadD30	Fatty-acid-AMP ligase FadD30 (fatty-acid-AMP synthetase) (fatty-acid-AMP synthase)	lipid metabolism
Rv0405	pks6	Probable membrane bound polyketide synthase Pks6	lipid metabolism
Rv0439c	Rv0439c	Probable dehydrogenase/reductase	intermediary metabolism and respiration
Rv0442c	PPE10	PPE family protein PPE10	PE/PPE
Rv0446c	Rv0446c	Possible conserved transmembrane protein	cell wall and cell processes
Rv0447c	ufaA1	Probable cyclopropane-fatty-acyl-phospholipid synthase UfaA1 (cyclopropane fatty acid synthase) (CFA synthase)	lipid metabolism
Rv0449c	Rv0449c	Conserved hypothetical protein	conserved hypotheticals
Rv0450c	mmpL4	Probable conserved transmembrane transport protein MmpL4	cell wall and cell processes
Rv0452	Rv0452	Possible transcriptional regulatory protein	regulatory proteins
Rv0456c	echA2	Possible toxin MazF1	lipid metabolism
Rv0458	Rv0458	*	intermediary metabolism and respiration
Rv0460	Rv0460	Conserved hydrophobic protein	conserved hypotheticals
Rv0461	Rv0461	Probable transmembrane protein	cell wall and cell processes
Rv0470c	pcaA	Hypothetical protein	lipid metabolism
Rv0492A	Rv0492A	Probable oxidoreductase GMC-type	conserved hypotheticals
Rv0492c	Rv0492c	Hypothetical protein	intermediary metabolism and respiration
Rv0493c	Rv0493c	Conserved protein	conserved hypotheticals
Rv0494	Rv0494	Probable transcriptional regulatory protein (probably GntR-family)	regulatory proteins
Rv0503c	cmaA2	Cyclopropane-fatty-acyl-phospholipid synthase 2 CmaA2 (cyclopropane fatty acid synthase) (CFA synthase) (cyclopropane mycolic acid synthase 2) (mycolic acid trans-cyclopropane synthetase)	lipid metabolism
Rv0506	mmpS2	Probable conserved membrane protein MmpS2	cell wall and cell processes
Rv0507	mmpL2	Probable conserved transmembrane transport protein MmpL2	cell wall and cell processes
Rv0519c	Rv0519c	Possible conserved membrane protein	cell wall and cell processes
Rv0520	Rv0520	Possible methyltransferase/methylase (fragment)	intermediary metabolism and respiration
Rv0533c	fabH	3-oxoacyl-[acyl-carrier-protein] synthase III FabH (beta-ketoacyl-ACP synthase III) (KAS III)	lipid metabolism
Rv0544c	Rv0544c	Possible conserved transmembrane protein	cell wall and cell processes
Rv0567	Rv0567	*	intermediary metabolism and respiration
Rv0576	Rv0576	Probable transcriptional regulatory protein (possibly ArsR-family)	regulatory proteins
Rv0578c	PE_PGRS7	PE-PGRS family protein PE_PGRS7	PE/PPE
Rv0579	Rv0579	*	conserved hypotheticals
Rv0584	Rv0584	Possible conserved exported protein	cell wall and cell processes
Rv0614	Rv0614	Conserved hypothetical protein	conserved hypotheticals
Rv0634A	Rv0634A	50S ribosomal protein L33 RpmG2	conserved hypotheticals
Rv0643c	mmaA3	Methoxy mycolic acid synthase 3 MmaA3 (methyl mycolic acid synthase 3) (MMA3) (hydroxy mycolic acid synthase)	lipid metabolism
Rv0644c	mmaA2	Methoxy mycolic acid synthase 2 MmaA2 (methyl mycolic acid synthase 2) (MMA2) (hydroxy mycolic acid synthase)	lipid metabolism
Rv0645c	mmaA1	Methoxy mycolic acid synthase 1 MmaA1 (methyl mycolic acid synthase 1) (MMA1) (hydroxy mycolic acid synthase)	lipid metabolism
Rv0653c	Rv0653c	Possible transcriptional regulatory protein (probably TetR-family)	regulatory proteins
Rv0669c	Rv0669c	Possible hydrolase	intermediary metabolism and respiration
Rv0671	lpqP	Possible conserved lipoprotein LpqP	cell wall and cell processes
Rv0678	Rv0678	Conserved protein	conserved hypotheticals
Rv0690c	Rv0690c	Conserved hypothetical protein	conserved hypotheticals
Rv0713	Rv0713	Probable conserved transmembrane protein	cell wall and cell processes
Rv0726c	Rv0726c	Possible S-adenosylmethionine-dependent methyltransferase	lipid metabolism
Rv0727c	fucA	Possible L-fuculose phosphate aldolase FucA (L-fuculose-1-phosphate aldolase)	intermediary metabolism and respiration
Rv0728c	serA2	Possible D-3-phosphoglycerate dehydrogenase SerA2 (phosphoglycerate dehydrogenase) (PGDH)	intermediary metabolism and respiration
Rv0729	xylB	Possible D-xylulose kinase XylB (xylulokinase) (xylulose kinase)	intermediary metabolism and respiration
Rv0738	Rv0738	*	conserved hypotheticals
Rv0746	PE_PGRS9	*	PE/PPE
Rv0783c	emrB	Possible multidrug resistance integral membrane efflux protein EmrB	cell wall and cell processes
Rv0787	Rv0787	Unknown protein	conserved hypotheticals
Rv0789c	Rv0789c	Hypothetical protein	conserved hypotheticals
Rv0790c	Rv0790c	Hypothetical protein	conserved hypotheticals
Rv0793	Rv0793	*	intermediary metabolism and respiration
Rv0802c	Rv0802c	Possible succinyltransferase in the GCN5-related N-acetyltransferase family	intermediary metabolism and respiration
Rv0805	Rv0805	Class III cyclic nucleotide phosphodiesterase (cNMP PDE)	intermediary metabolism and respiration
Rv0806c	cpsY	Possible UDP-glucose-4-epimerase CpsY (galactowaldenase) (UDP-galactose-4-epimerase) (uridine diphosphate galactose-4-epimerase) (uridine diphospho-galactose-4-epimerase)	cell wall and cell processes
Rv0828c	Rv0828c	Possible deaminase	intermediary metabolism and respiration
Rv0830	Rv0830	*	lipid metabolism
Rv0831c	Rv0831c	Conserved protein	conserved hypotheticals
Rv0835	lpqQ	Possible lipoprotein LpqQ	cell wall and cell processes
Rv0839	Rv0839	Conserved hypothetical protein	conserved hypotheticals
Rv0842	Rv0842	*	cell wall and cell processes
Rv0843	Rv0843	*	intermediary metabolism and respiration
Rv0846c	Rv0846c	Probable oxidase	intermediary metabolism and respiration
Rv0847	lpqS	*	cell wall and cell processes
Rv0848	cysK2	Possible cysteine synthase a CysK2 (O-acetylserine sulfhydrylase) (O-acetylserine (thiol)-lyase) (CSASE)	intermediary metabolism and respiration
Rv0849	Rv0849	*	cell wall and cell processes
Rv0856	Rv0856	*	conserved hypotheticals
Rv0873	fadE10	*	lipid metabolism
Rv0888	Rv0888	*	cell wall and cell processes
Rv0892	Rv0892	*	intermediary metabolism and respiration
Rv0900	Rv0900	*	cell wall and cell processes
Rv0901	Rv0901	Possible conserved exported or membrane protein	cell wall and cell processes
Rv0915c	PPE14	PPE family protein PPE14	PE/PPE
Rv0928	pstS3	*	cell wall and cell processes
Rv0929	pstC2	*	cell wall and cell processes
Rv0930	pstA1	*	cell wall and cell processes
Rv0931c	pknD	Transmembrane serine/threonine-protein kinase D PknD (protein kinase D) (STPK D)	regulatory proteins
Rv0932c	pstS2	Periplasmic phosphate-binding lipoprotein PstS2 (PBP-2) (PstS2)	cell wall and cell processes
Rv0939	Rv0939	Possible bifunctional enzyme: 2-hydroxyhepta-2,4-diene-1,7-dioate isomerase (HHDD isomerase) + cyclase/dehydrase	intermediary metabolism and respiration
Rv0943c	Rv0943c	Probable monooxygenase	intermediary metabolism and respiration
Rv0967	csoR	Copper-sensitive operon repressor CsoR	regulatory proteins
Rv0968	Rv0968	Conserved protein	conserved hypotheticals
Rv0969	ctpV	Probable metal cation transporter P-type ATPase CtpV	cell wall and cell processes
Rv0970	Rv0970	Probable conserved integral membrane protein	cell wall and cell processes
Rv1004c	Rv1004c	Probable membrane protein	cell wall and cell processes
Rv1006	Rv1006	Unknown protein	conserved hypotheticals
Rv1039c	PPE15	PPE family protein PPE15	PE/PPE
Rv1040c	PE8	PE family protein PE8	PE/PPE
Rv1051c	Rv1051c	Conserved hypothetical protein	conserved hypotheticals
Rv1073	Rv1073	*	conserved hypotheticals
Rv1097c	Rv1097c	Probable membrane glycine and proline rich protein	cell wall and cell processes
Rv1121	zwf1	*	intermediary metabolism and respiration
Rv1126c	Rv1126c	Conserved protein	conserved hypotheticals
Rv1127c	ppdK	Probable pyruvate, phosphate dikinase PpdK	intermediary metabolism and respiration
Rv1135c	PPE16	Possible acetyl-CoA acetyltransferase (acetoacetyl-CoA thiolase)	PE/PPE
Rv1158c	Rv1158c	Conserved hypothetical ala-, pro-rich protein	conserved hypotheticals
Rv1179c	Rv1179c	Unknown protein	conserved hypotheticals
Rv1192	Rv1192	Unknown protein	conserved hypotheticals
Rv1196	PPE18	PPE family protein PPE18	PE/PPE
Rv1240	mdh	*	intermediary metabolism and respiration
Rv1260	Rv1260	Probable oxidoreductase	intermediary metabolism and respiration
Rv1263	amiB2	Probable amidase AmiB2 (aminohydrolase)	intermediary metabolism and respiration
Rv1266c	pknH	Probable transmembrane serine/threonine-protein kinase H PknH (protein kinase H) (STPK H)	regulatory proteins
Rv1269c	Rv1269c	Conserved probable secreted protein	cell wall and cell processes
Rv1270c	lprA	Possible lipoprotein LprA	cell wall and cell processes
Rv1271c	Rv1271c	Conserved hypothetical secreted protein	cell wall and cell processes
Rv1279	Rv1279	Probable dehydrogenase FAD flavoprotein GMC oxidoreductase	intermediary metabolism and respiration
Rv1289	Rv1289	Unknown protein	conserved hypotheticals
Rv1290c	Rv1290c	Hypothetical protein	conserved hypotheticals
Rv1291c	Rv1291c	Conserved hypothetical secreted protein	cell wall and cell processes
Rv1352	Rv1352	*	conserved hypotheticals
Rv1363c	Rv1363c	Possible membrane protein	cell wall and cell processes
Rv1368	lprF	Probable conserved lipoprotein LprF	cell wall and cell processes
Rv1371	Rv1371	Probable conserved membrane protein	cell wall and cell processes
Rv1372	Rv1372	Conserved hypothetical protein	conserved hypotheticals
Rv1373	Rv1373	Glycolipid sulfotransferase	intermediary metabolism and respiration
Rv1375	Rv1375	Conserved hypothetical protein	conserved hypotheticals
Rv1376	Rv1376	*	conserved hypotheticals
Rv1395	Rv1395	Transcriptional regulatory protein	regulatory proteins
Rv1403c	Rv1403c	Putative methyltransferase	intermediary metabolism and respiration
Rv1405c	Rv1405c	Putative methyltransferase	intermediary metabolism and respiration
Rv1418	lprH	Probable lipoprotein LprH	cell wall and cell processes
Rv1419	Rv1419	Unknown protein	conserved hypotheticals
Rv1425	Rv1425	Possible triacylglycerol synthase (diacylglycerol acyltransferase)	lipid metabolism
Rv1429	Rv1429	*	conserved hypotheticals
Rv1431	Rv1431	*	cell wall and cell processes
Rv1432	Rv1432	*	intermediary metabolism and respiration
Rv1433	Rv1433	*	cell wall and cell processes
Rv1435c	Rv1435c	Probable conserved proline, glycine, valine-rich secreted protein	cell wall and cell processes
Rv1441c	PE_PGRS26	PE-PGRS family protein PE_PGRS26	PE/PPE
Rv1443c	Rv1443c	Unknown protein	conserved hypotheticals
Rv1453	Rv1453	Possible transcriptional activator protein	regulatory proteins
Rv1467c	fadE15	Probable acyl-CoA dehydrogenase FadE15	lipid metabolism
Rv1468c	PE_PGRS29	PE-PGRS family protein PE_PGRS29	PE/PPE
Rv1470	trxA	*	intermediary metabolism and respiration
Rv1498A	Rv1498A	Probable methyltransferase	conserved hypotheticals
Rv1500	Rv1500	Probable glycosyltransferase	intermediary metabolism and respiration
Rv1501	Rv1501	Conserved hypothetical protein	conserved hypotheticals
Rv1502	Rv1502	Hypothetical protein	unknown
Rv1504c	Rv1504c	Conserved hypothetical protein	conserved hypotheticals
Rv1505c	Rv1505c	Conserved hypothetical protein	conserved hypotheticals
Rv1506c	Rv1506c	Hypothetical protein	unknown
Rv1507c	Rv1507c	Hypothetical protein	conserved hypotheticals
Rv1508c	Rv1508c	Conserved hypothetical protein	cell wall and cell processes
Rv1521	fadD25	Probable fatty-acid-AMP ligase FadD25 (fatty-acid-AMP synthetase) (fatty-acid-AMP synthase)	lipid metabolism
Rv1522c	mmpL12	Probable conserved transmembrane transport protein MmpL12	cell wall and cell processes
Rv1525	wbbL2	Possible rhamnosyl transferase WbbL2	conserved hypotheticals
Rv1530	adh	Probable alcohol dehydrogenase Adh	intermediary metabolism and respiration
Rv1531	Rv1531	*	conserved hypotheticals
Rv1535	Rv1535	Unknown protein	conserved hypotheticals
Rv1541c	lprI	Possible lipoprotein LprI	cell wall and cell processes
Rv1544	Rv1544	Possible ketoacyl reductase	lipid metabolism
Rv1550	fadD11	Probable fatty-acid-CoA ligase FadD11 (fatty-acid-CoA synthetase) (fatty-acid-CoA synthase)	lipid metabolism
Rv1551	plsB1	Possible acyltransferase PlsB1	lipid metabolism
Rv1556	Rv1556	Possible regulatory protein	regulatory proteins
Rv1566c	Rv1566c	Possible Inv protein	virulence, detoxification, adaptation
Rv1567c	Rv1567c	Probable hypothetical membrane protein	cell wall and cell processes
Rv1586c	Rv1586c	Probable PhiRv1 integrase	insertion seqs and phages
Rv1597	Rv1597	Hypothetical protein	conserved hypotheticals
Rv1607	chaA	Probable ionic transporter integral membrane protein ChaA	cell wall and cell processes
Rv1619	Rv1619	Conserved membrane protein	cell wall and cell processes
Rv1620c	cydC	Probable 'component linked with the assembly of cytochrome' transport transmembrane ATP-binding protein ABC transporter CydC	intermediary metabolism and respiration
Rv1646	PE17	PE family protein PE17	PE/PPE
Rv1648	Rv1648	Probable transmembrane protein	cell wall and cell processes
Rv1651c	PE_PGRS30	PE-PGRS family protein PE_PGRS30	PE/PPE
Rv1661	pks7	Probable polyketide synthase Pks7	lipid metabolism
Rv1664	pks9	*	lipid metabolism
Rv1665	pks11	*	lipid metabolism
Rv1666c	cyp139	Probable cytochrome P450 139 Cyp139	intermediary metabolism and respiration
Rv1670	Rv1670	*	conserved hypotheticals
Rv1675c	cmr	Probable transcriptional regulatory protein Cmr	regulatory proteins
Rv1677	dsbF	*	cell wall and cell processes
Rv1685c	Rv1685c	Conserved hypothetical protein	conserved hypotheticals
Rv1690	lprJ	Probable lipoprotein LprJ	cell wall and cell processes
Rv1693	Rv1693	*	conserved hypotheticals
Rv1705c	PPE22	PPE family protein PPE22	PE/PPE
Rv1706c	PPE23	Conserved hypothetical protein	PE/PPE
Rv1722	Rv1722	Possible carboxylase	lipid metabolism
Rv1723	Rv1723	Probable hydrolase	intermediary metabolism and respiration
Rv1725c	Rv1725c	Conserved hypothetical protein	conserved hypotheticals
Rv1732c	Rv1732c	Conserved protein	conserved hypotheticals
Rv1743	pknE	*	regulatory proteins
Rv1745c	idi	Probable isopentenyl-diphosphate delta-isomerase Idi (IPP isomerase) (isopentenyl pyrophosphate isomerase)	intermediary metabolism and respiration
Rv1748	Rv1748	*	conserved hypotheticals
Rv1749c	Rv1749c	Possible integral membrane protein	cell wall and cell processes
Rv1752	Rv1752	*	conserved hypotheticals
Rv1753c	PPE24	PPE family protein PPE24	PE/PPE
Rv1760	Rv1760	Possible triacylglycerol synthase (diacylglycerol acyltransferase)	lipid metabolism
Rv1761c	Rv1761c	Possible exported protein	cell wall and cell processes
Rv1762c	Rv1762c	Unknown protein	conserved hypotheticals
Rv1768	PE_PGRS31	*	PE/PPE
Rv1769	Rv1769	*	conserved hypotheticals
Rv1770	Rv1770	Conserved protein	conserved hypotheticals
Rv1771	Rv1771	*	intermediary metabolism and respiration
Rv1778c	Rv1778c	Unknown protein	conserved hypotheticals
Rv1782	eccB5	*	cell wall and cell processes
Rv1783	eccC5	*	cell wall and cell processes
Rv1785c	cyp143	Probable cytochrome P450 143 Cyp143	intermediary metabolism and respiration
Rv1787	PPE25	*	PE/PPE
Rv1789	PPE26	*	PE/PPE
Rv1791	PE19	*	PE/PPE
Rv1793	esxN	Putative ESAT-6 like protein EsxN (ESAT-6 like protein 5)	cell wall and cell processes
Rv1794	Rv1794	*	conserved hypotheticals
Rv1795	eccD5	*	cell wall and cell processes
Rv1796	mycP5	Probable proline rich membrane-anchored mycosin MycP5 (serine protease) (subtilisin-like protease) (subtilase-like) (mycosin-5)	intermediary metabolism and respiration
Rv1797	eccE5	ESX conserved component EccE5. ESX-5 type VII secretion system protein. Probable membrane protein.	cell wall and cell processes
Rv1798	eccA5	ESX conserved component EccA5. ESX-5 type VII secretion system protein.	cell wall and cell processes
Rv1800	PPE28	*	PE/PPE
Rv1802	PPE30	*	PE/PPE
Rv1803c	PE_PGRS32	PE-PGRS family protein PE_PGRS32	PE/PPE
Rv1804c	Rv1804c	Conserved protein	conserved hypotheticals
Rv1807	PPE31	*	PE/PPE
Rv1808	PPE32	*	PE/PPE
Rv1811	mgtC	*	cell wall and cell processes
Rv1813c	Rv1813c	Conserved hypothetical protein	conserved hypotheticals
Rv1820	ilvG	Probable acetolactate synthase IlvG (acetohydroxy-acid synthase)(ALS)	intermediary metabolism and respiration
Rv1833c	Rv1833c	Possible haloalkane dehalogenase	intermediary metabolism and respiration
Rv1835c	Rv1835c	Conserved hypothetical protein	conserved hypotheticals
Rv1840c	PE_PGRS34	PE-PGRS family protein PE_PGRS34	PE/PPE
Rv1868	Rv1868	*	conserved hypotheticals
Rv1875	Rv1875	*	conserved hypotheticals
Rv1881c	lppE	Possible conserved lipoprotein LppE	cell wall and cell processes
Rv1882c	Rv1882c	Probable short-chain type dehydrogenase/reductase	intermediary metabolism and respiration
Rv1886c	fbpB	Secreted antigen 85-B FbpB (85B) (antigen 85 complex B) (mycolyl transferase 85B) (fibronectin-binding protein B) (extracellular alpha-antigen)	lipid metabolism
Rv1888c	Rv1888c	Conserved hypothetical protein	cell wall and cell processes
Rv1893	Rv1893	*	conserved hypotheticals
Rv1896c	Rv1896c	Conserved hypothetical protein	conserved hypotheticals
Rv1900c	lipJ	Probable lignin peroxidase LipJ	intermediary metabolism and respiration
Rv1902c	nanT	Probable sialic acid-transport integral membrane protein NanT	cell wall and cell processes
Rv1904	Rv1904	Conserved hypothetical protein	conserved hypotheticals
Rv1905c	aao	Probable D-amino acid oxidase Aao	intermediary metabolism and respiration
Rv1912c	fadB5	Possible oxidoreductase FadB5	lipid metabolism
Rv1913	Rv1913	Conserved hypothetical protein	conserved hypotheticals
Rv1914c	Rv1914c	Unknown protein	conserved hypotheticals
Rv1919c	Rv1919c	*	conserved hypotheticals
Rv1920	Rv1920	Probable membrane protein	cell wall and cell processes
Rv1921c	lppF	Probable conserved lipoprotein LppF	cell wall and cell processes
Rv1922	Rv1922	Probable conserved lipoprotein	cell wall and cell processes
Rv1923	lipD	Probable lipase LipD	intermediary metabolism and respiration
Rv1924c	Rv1924c	Unknown protein	conserved hypotheticals
Rv1927	Rv1927	Conserved hypothetical protein	conserved hypotheticals
Rv1934c	fadE17	Probable acyl-CoA dehydrogenase FadE17	lipid metabolism
Rv1938	ephB	Probable epoxide hydrolase EphB (epoxide hydratase)	virulence, detoxification, adaptation
Rv1939	Rv1939	Probable oxidoreductase	intermediary metabolism and respiration
Rv1940	ribA1	Probable riboflavin biosynthesis protein RibA1 (GTP cyclohydrolase II)	intermediary metabolism and respiration
Rv1941	Rv1941	Probable short-chain type dehydrogenase/reductase	intermediary metabolism and respiration
Rv1951c	Rv1951c	Conserved hypothetical protein	conserved hypotheticals
Rv1963c	mce3R	Probable transcriptional repressor (probably TetR-family) Mce3R	regulatory proteins
Rv1964	yrbE3A	*	virulence, detoxification, adaptation
Rv1965	yrbE3B	*	virulence, detoxification, adaptation
Rv1968	mce3C	Mce-family protein Mce3C	virulence, detoxification, adaptation
Rv1972	Rv1972	*	cell wall and cell processes
Rv1983	PE_PGRS35	*	PE/PPE
Rv1984c	cfp21	Probable cutinase precursor CFP21	cell wall and cell processes
Rv1987	Rv1987	Possible chitinase	cell wall and cell processes
Rv1992c	ctpG	Probable metal cation transporter P-type ATPase G CtpG	cell wall and cell processes
Rv1995	Rv1995	Unknown protein	conserved hypotheticals
Rv1996	Rv1996	*	virulence, detoxification, adaptation
Rv2000	Rv2000	Unknown protein	conserved hypotheticals
Rv2001	Rv2001	*	conserved hypotheticals
Rv2002	fabG3	Possible 20-beta-hydroxysteroid dehydrogenase FabG3 (cortisone reductase) ((R)-20-hydroxysteroid dehydrogenase)	lipid metabolism
Rv2005c	Rv2005c	Universal stress protein family protein	virulence, detoxification, adaptation
Rv2014	Rv2014	Transposase	insertion seqs and phages
Rv2025c	Rv2025c	Conserved membrane protein	cell wall and cell processes
Rv2034	Rv2034	ArsR repressor protein	regulatory proteins
Rv2037c	Rv2037c	Conserved transmembrane protein	cell wall and cell processes
Rv2041c	Rv2041c	Probable sugar-binding lipoprotein	cell wall and cell processes
Rv2047c	Rv2047c	Conserved hypothetical protein	conserved hypotheticals
Rv2048c	pks12	Polyketide synthase Pks12	lipid metabolism
Rv2067c	Rv2067c	Conserved protein	conserved hypotheticals
Rv2069	sigC	RNA polymerase sigma factor, ECF subfamily, SigC	information pathways
Rv2075c	Rv2075c	Possible hypothetical exported or envelope protein	cell wall and cell processes
Rv2076c	Rv2076c	Conserved hypothetical protein	conserved hypotheticals
Rv2077A	Rv2077A	Possible conserved transmembrane protein	conserved hypotheticals
Rv2077c	Rv2077c	Conserved hypothetical protein	cell wall and cell processes
Rv2078	Rv2078	Conserved hypothetical protein	conserved hypotheticals
Rv2082	Rv2082	Conserved hypothetical protein	conserved hypotheticals
Rv2083	Rv2083	Conserved hypothetical protein	conserved hypotheticals
Rv2114	Rv2114	Conserved protein	conserved hypotheticals
Rv2123	PPE37	*	PE/PPE
Rv2127	ansP1	L-asparagine permease AnsP1	cell wall and cell processes
Rv2128	Rv2128	Conserved transmembrane protein	cell wall and cell processes
Rv2209	Rv2209	Probable conserved integral membrane protein	cell wall and cell processes
Rv2237A	Rv2237A	Conserved protein	conserved hypotheticals
Rv2237	Rv2237	*	conserved hypotheticals
Rv2248	Rv2248	Conserved hypothetical protein	conserved hypotheticals
Rv2253	Rv2253	*	cell wall and cell processes
Rv2254c	Rv2254c	Probable integral membrane protein	cell wall and cell processes
Rv2262c	Rv2262c	Conserved hypothetical protein	lipid metabolism
Rv2270	lppN	Probable lipoprotein LppN	cell wall and cell processes
Rv2277c	Rv2277c	Possible glycerolphosphodiesterase	intermediary metabolism and respiration
Rv2280	Rv2280	Probable dehydrogenase	intermediary metabolism and respiration
Rv2281	pitB	Putative phosphate-transport permease PitB	cell wall and cell processes
Rv2284	lipM	Probable esterase LipM	intermediary metabolism and respiration
Rv2285	Rv2285	Possible triacylglycerol synthase (diacylglycerol acyltransferase)	lipid metabolism
Rv2286c	Rv2286c	Conserved hypothetical protein	conserved hypotheticals
Rv2289	cdh	Probable CDP-diacylglycerol pyrophosphatase Cdh (CDP-diacylglycerol diphosphatase) (CDP-diacylglycerol phosphatidylhydrolase)	lipid metabolism
Rv2294	Rv2294	Probable aminotransferase	intermediary metabolism and respiration
Rv2300c	Rv2300c	Conserved protein	conserved hypotheticals
Rv2311	Rv2311	Conserved hypothetical protein	conserved hypotheticals
Rv2329c	narK1	Probable nitrite extrusion protein 1 NarK1 (nitrite facilitator 1)	cell wall and cell processes
Rv2332	mez	Probable [NAD] dependent malate oxidoreductase Mez (malic enzyme) (NAD-malic enzyme) (malate dehydrogenase (oxaloacetate decarboxylating)) (pyruvic-malic carboxylase) (NAD-me)	intermediary metabolism and respiration
Rv2334	cysK1	*	intermediary metabolism and respiration
Rv2335	cysE	Probable serine acetyltransferase CysE (sat)	intermediary metabolism and respiration
Rv2340c	PE_PGRS39	PE-PGRS family protein PE_PGRS39	PE/PPE
Rv2347c	esxP	Putative ESAT-6 like protein EsxP (ESAT-6 like protein 7)	cell wall and cell processes
Rv2348c	Rv2348c	Hypothetical protein	unknown
Rv2349c	plcC	Probable phospholipase C 3 PlcC	intermediary metabolism and respiration
Rv2350c	plcB	Membrane-associated phospholipase C 2 PlcB	intermediary metabolism and respiration
Rv2351c	plcA	Membrane-associated phospholipase C 1 PlcA (MTP40 antigen)	intermediary metabolism and respiration
Rv2352c	PPE38	PPE family protein PPE38	PE/PPE
Rv2356c	PPE40	PPE family protein PPE40	PE/PPE
Rv2365c	Rv2365c	Conserved hypothetical protein	conserved hypotheticals
Rv2376c	cfp2	Low molecular weight antigen CFP2 (low molecular weight protein antigen 2) (CFP-2)	cell wall and cell processes
Rv2385	mbtJ	Putative acetyl hydrolase MbtJ	lipid metabolism
Rv2387	Rv2387	Conserved protein	conserved hypotheticals
Rv2423	Rv2423	Hypothetical protein	conserved hypotheticals
Rv2437	Rv2437	Conserved transmembrane protein	cell wall and cell processes
Rv2456c	Rv2456c	Probable conserved integral membrane transport protein	cell wall and cell processes
Rv2459	Rv2459	*	cell wall and cell processes
Rv2485c	lipQ	Probable carboxylesterase LipQ	intermediary metabolism and respiration
Rv2487c	PE_PGRS42	PE-PGRS family protein PE_PGRS42	PE/PPE
Rv2490c	PE_PGRS43	PE-PGRS family protein PE_PGRS43	PE/PPE
Rv2519	PE26	*	PE/PPE
Rv2525c	Rv2525c	Conserved hypothetical protein. Secreted; predicted to be a substrate of the twin arginine translocation (tat) export system.	conserved hypotheticals
Rv2531c	Rv2531c	Probable amino acid decarboxylase	intermediary metabolism and respiration
Rv2532c	Rv2532c	Hypothetical protein	conserved hypotheticals
Rv2541	Rv2541	Hypothetical alanine rich protein	conserved hypotheticals
Rv2558	Rv2558	Conserved protein	conserved hypotheticals
Rv2562	Rv2562	Conserved hypothetical protein	conserved hypotheticals
Rv2571c	Rv2571c	Probable transmembrane alanine and valine and leucine rich protein	cell wall and cell processes
Rv2573	Rv2573	Conserved hypothetical protein	conserved hypotheticals
Rv2576c	Rv2576c	Possible conserved membrane protein	cell wall and cell processes
Rv2577	Rv2577	Conserved protein	conserved hypotheticals
Rv2591	PE_PGRS44	PE-PGRS family protein PE_PGRS44	PE/PPE
Rv2623	TB31.7	*	virulence, detoxification, adaptation
Rv2625c	Rv2625c	Probable conserved transmembrane alanine and leucine rich protein	cell wall and cell processes
Rv2626c	hrp1	Hypoxic response protein 1 Hrp1	conserved hypotheticals
Rv2627c	Rv2627c	Conserved protein	conserved hypotheticals
Rv2634c	PE_PGRS46	PE-PGRS family protein PE_PGRS46	PE/PPE
Rv2636	Rv2636	Conserved hypothetical protein	conserved hypotheticals
Rv2637	dedA	Possible transmembrane protein DedA	cell wall and cell processes
Rv2638	Rv2638	Conserved hypothetical protein	conserved hypotheticals
Rv2675c	Rv2675c	Conserved hypothetical protein	conserved hypotheticals
Rv2679	echA15	Probable enoyl-CoA hydratase EchA15 (enoyl hydrase) (unsaturated acyl-CoA hydratase) (crotonase)	lipid metabolism
Rv2683	Rv2683	*	conserved hypotheticals
Rv2685	arsB1	*	cell wall and cell processes
Rv2729c	Rv2729c	Probable conserved integral membrane alanine valine and leucine rich protein	cell wall and cell processes
Rv2737A	Rv2737A	RecA protein (recombinase A) [contains: endonuclease PI-MTUI (MTU RecA intein)].	conserved hypotheticals
Rv2756c	hsdM	Possible type I restriction/modification system DNA methylase HsdM (M protein) (DNA methyltransferase)	information pathways
Rv2761c	hsdS	Possible type I restriction/modification system specificity determinant HsdS (S protein)	information pathways
Rv2768c	PPE43	PPE family protein PPE43	PE/PPE
Rv2769c	PE27	PE family protein PE27	PE/PPE
Rv2770c	PPE44	PPE family protein PPE44	PE/PPE
Rv2775	Rv2775	*	intermediary metabolism and respiration
Rv2796c	lppV	Probable conserved lipoprotein LppV	cell wall and cell processes
Rv2797c	Rv2797c	Conserved hypothetical protein	conserved hypotheticals
Rv2798c	Rv2798c	Conserved hypothetical protein	conserved hypotheticals
Rv2806	Rv2806	Possible membrane protein	cell wall and cell processes
Rv2808	Rv2808	Hypothetical protein	conserved hypotheticals
Rv2832c	ugpC	Probable Sn-glycerol-3-phosphate transport ATP-binding protein ABC transporter UgpC	cell wall and cell processes
Rv2833c	ugpB	Probable Sn-glycerol-3-phosphate-binding lipoprotein UgpB	cell wall and cell processes
Rv2834c	ugpE	Probable Sn-glycerol-3-phosphate transport integral membrane protein ABC transporter UgpE	cell wall and cell processes
Rv2835c	ugpA	Probable Sn-glycerol-3-phosphate transport integral membrane protein ABC transporter UgpA	cell wall and cell processes
Rv2853	PE_PGRS48	*	PE/PPE
Rv2856	nicT	*	cell wall and cell processes
Rv2874	dipZ	Possible integral membrane C-type cytochrome biogenesis protein DipZ	intermediary metabolism and respiration
Rv2884	Rv2884	Probable transcriptional regulatory protein	regulatory proteins
Rv2892c	PPE45	PPE family protein PPE45	PE/PPE
Rv2914c	pknI	Probable transmembrane serine/threonine-protein kinase I PknI (protein kinase I) (STPK I) (phosphorylase B kinase kinase) (hydroxyalkyl-protein kinase)	regulatory proteins
Rv2928	tesA	*	lipid metabolism
Rv2930	fadD26	Fatty-acid-AMP ligase FadD26 (fatty-acid-AMP synthetase) (fatty-acid-AMP synthase)	lipid metabolism
Rv2932	ppsB	Phenolpthiocerol synthesis type-I polyketide synthase PpsB	lipid metabolism
Rv2933	ppsC	*	lipid metabolism
Rv2934	ppsD	*	lipid metabolism
Rv2937	drrB	Daunorubicin-dim-transport integral membrane protein ABC transporter DrrB	cell wall and cell processes
Rv2939	papA5	Possible conserved polyketide synthase associated protein PapA5	lipid metabolism
Rv2940c	mas	Probable multifunctional mycocerosic acid synthase membrane-associated Mas	lipid metabolism
Rv2941	fadD28	Fatty-acid-AMP ligase FadD28 (fatty-acid-AMP synthetase) (fatty-acid-AMP synthase)	lipid metabolism
Rv2942	mmpL7	Conserved transmembrane transport protein MmpL7	cell wall and cell processes
Rv2945c	lppX	Probable conserved lipoprotein LppX	cell wall and cell processes
Rv2946c	pks1	Probable polyketide synthase Pks1	lipid metabolism
Rv2948c	fadD22	P-hydroxybenzoyl-AMP ligase FadD22	lipid metabolism
Rv2949c	Rv2949c	Chorismate pyruvate lyase	intermediary metabolism and respiration
Rv2950c	fadD29	Fatty-acid-AMP ligase FadD29 (fatty-acid-AMP synthetase) (fatty-acid-AMP synthase)	lipid metabolism
Rv2952	Rv2952	Possible methyltransferase (methylase)	intermediary metabolism and respiration
Rv2953	Rv2953	Enoyl reductase	lipid metabolism
Rv2963	Rv2963	*	cell wall and cell processes
Rv3000	Rv3000	Possible conserved transmembrane protein	cell wall and cell processes
Rv3016	lpqA	*	cell wall and cell processes
Rv3018c	PPE46	PE family protein PE27A	PE/PPE
Rv3019c	esxR	Secreted ESAT-6 like protein EsxR (TB10.3) (ESAT-6 like protein 9)	cell wall and cell processes
Rv3032A	Rv3032A	Conserved protein	conserved hypotheticals
Rv3066	Rv3066	Probable transcriptional regulatory protein (probably DeoR-family)	regulatory proteins
Rv3067	Rv3067	Conserved hypothetical protein	conserved hypotheticals
Rv3079c	Rv3079c	Conserved protein	conserved hypotheticals
Rv3087	Rv3087	*	lipid metabolism
Rv3088	tgs4	*	lipid metabolism
Rv3089	fadD13	*	lipid metabolism
Rv3090	Rv3090	*	conserved hypotheticals
Rv3093c	Rv3093c	Hypothetical oxidoreductase	intermediary metabolism and respiration
Rv3094c	Rv3094c	Conserved hypothetical protein	conserved hypotheticals
Rv3097c	lipY	PE-PGRS family protein, triacylglycerol lipase LipY (esterase/lipase) (triglyceride lipase) (tributyrase)	PE/PPE
Rv3098A	Rv3098A	Hypothetical protein	virulence, detoxification, adaptation
Rv3099c	Rv3099c	Conserved protein	conserved hypotheticals
Rv3107c	agpS	Possible alkyldihydroxyacetonephosphate synthase AgpS (alkyl-DHAP synthase) (alkylglycerone-phosphate synthase)	lipid metabolism
Rv3121	cyp141	*	intermediary metabolism and respiration
Rv3127	Rv3127	Conserved protein	conserved hypotheticals
Rv3129	Rv3129	Conserved hypothetical protein	conserved hypotheticals
Rv3133c	devR	Two component transcriptional regulatory protein DevR (probably LuxR/UhpA-family)	regulatory proteins
Rv3134c	Rv3134c	Universal stress protein family protein	virulence, detoxification, adaptation
Rv3136	PPE51	*	PE/PPE
Rv3144c	PPE52	PPE family protein PPE52	PE/PPE
Rv3164c	moxR3	Probable methanol dehydrogenase transcriptional regulatory protein MoxR3	regulatory proteins
Rv3172c	Rv3172c	Hypothetical protein	conserved hypotheticals
Rv3180c	Rv3180c	Hypothetical alanine rich protein	conserved hypotheticals
Rv3192	Rv3192	Conserved hypothetical alanine and proline-rich protein	conserved hypotheticals
Rv3196A	Rv3196A	Unknown protein	conserved hypotheticals
Rv3225c	Rv3225c	GCN5-related N-acetyltransferase, phosphorylase	intermediary metabolism and respiration
Rv3238c	Rv3238c	Probable conserved integral membrane protein	cell wall and cell processes
Rv3239c	Rv3239c	Probable conserved transmembrane transport protein	cell wall and cell processes
Rv3243c	Rv3243c	Unknown protein	conserved hypotheticals
Rv3250c	rubB	Probable rubredoxin RubB	intermediary metabolism and respiration
Rv3269	Rv3269	Conserved protein	virulence, detoxification, adaptation
Rv3271c	Rv3271c	Probable conserved integral membrane protein	cell wall and cell processes
Rv3273	Rv3273	Probable transmembrane carbonic anhydrase (carbonate dehydratase) (carbonic dehydratase)	intermediary metabolism and respiration
Rv3299c	atsB	Probable arylsulfatase AtsB (aryl-sulfate sulphohydrolase) (sulfatase)	intermediary metabolism and respiration
Rv3301c	phoY1	Probable phosphate-transport system transcriptional regulatory protein PhoU homolog 1 PhoY1	cell wall and cell processes
Rv3310	sapM	Acid phosphatase (acid phosphomonoesterase) (phosphomonoesterase) (glycerophosphatase)	cell wall and cell processes
Rv3312A	Rv3312A	Conserved hypothetical protein	cell wall and cell processes
Rv3312c	Rv3312c	Secreted protein antigen	conserved hypotheticals
Rv3333c	Rv3333c	Hypothetical proline rich protein	conserved hypotheticals
Rv3339c	icd1	Probable isocitrate dehydrogenase [NADP] Icd1 (oxalosuccinate decarboxylase) (IDH) (NADP+-specific ICDH) (IDP)	intermediary metabolism and respiration
Rv3367	PE_PGRS51	PE-PGRS family protein PE_PGRS51	PE/PPE
Rv3371	Rv3371	Possible triacylglycerol synthase (diacylglycerol acyltransferase)	lipid metabolism
Rv3372	otsB2	Trehalose 6-phosphate phosphatase OtsB2 (trehalose-phosphatase) (TPP)	virulence, detoxification, adaptation
Rv3379c	dxs2	Probable 1-deoxy-D-xylulose 5-phosphate synthase Dxs2 (1-deoxyxylulose-5-phosphate synthase) (DXP synthase) (DXPS)	intermediary metabolism and respiration
Rv3382c	lytB1	Probable LYTB-related protein LytB1	cell wall and cell processes
Rv3383c	idsB	Possible polyprenyl synthetase IdsB (polyprenyl transferase) (polyprenyl diphosphate synthase)	lipid metabolism
Rv3395A	Rv3395A	*	cell wall and cell processes
Rv3398c	idsA1	Probable multifunctional geranylgeranyl pyrophosphate synthetase IdsA1 (GGPP synthetase) (ggppsase) (geranylgeranyl diphosphate synthase): dimethylallyltransferase (prenyltransferase) (geranyl-diphosphate synthase) + geranyltranstransferase (farnesyl-diphosphate synthase) (farnesyl-pyrophosphate synthetase) (farnesyl diphosphate synthetase) (FPP synthetase) + farnesyltranstransferase (geranylgera…	lipid metabolism
Rv3434c	Rv3434c	Possible conserved transmembrane protein	cell wall and cell processes
Rv3435c	Rv3435c	Probable conserved transmembrane protein	cell wall and cell processes
Rv3437	Rv3437	Possible conserved transmembrane protein	cell wall and cell processes
Rv3454	Rv3454	*	cell wall and cell processes
Rv3473c	bpoA	Possible peroxidase BpoA (non-haem peroxidase)	virulence, detoxification, adaptation
Rv3477	PE31	*	PE/PPE
Rv3480c	Rv3480c	Possible triacylglycerol synthase (diacylglycerol acyltransferase)	lipid metabolism
Rv3482c	Rv3482c	Probable conserved membrane protein	cell wall and cell processes
Rv3483c	Rv3483c	Possible exported protein	cell wall and cell processes
Rv3488	Rv3488	Conserved hypothetical protein	conserved hypotheticals
Rv3491	Rv3491	*	conserved hypotheticals
Rv3507	PE_PGRS53	*	PE/PPE
Rv3508	PE_PGRS54	*	PE/PPE
Rv3510c	Rv3510c	Conserved protein	conserved hypotheticals
Rv3524	Rv3524	Probable conserved membrane protein	cell wall and cell processes
Rv3532	PPE61	PPE family protein PPE61	PE/PPE
Rv3558	PPE64	PPE family protein PPE64	PE/PPE
Rv3576	lppH	Possible conserved lipoprotein LppH	cell wall and cell processes
Rv3595c	PE_PGRS59	PE-PGRS family protein PE_PGRS59	PE/PPE
Rv3604c	Rv3604c	Probable conserved transmembrane protein rich in alanine and arginine and proline	cell wall and cell processes
Rv3615c	espC	ESX-1 secretion-associated protein EspC	cell wall and cell processes
Rv3616c	espA	ESX-1 secretion-associated protein A, EspA	cell wall and cell processes
Rv3621c	PPE65	PPE family protein PPE65	PE/PPE
Rv3622c	PE32	PE family protein PE32	PE/PPE
Rv3629c	Rv3629c	Probable conserved integral membrane protein	cell wall and cell processes
Rv3631	Rv3631	Possible transferase (possibly glycosyltransferase)	intermediary metabolism and respiration
Rv3632	Rv3632	*	cell wall and cell processes
Rv3633	Rv3633	Conserved protein	conserved hypotheticals
Rv3664c	dppC	Probable dipeptide-transport integral membrane protein ABC transporter DppC	cell wall and cell processes
Rv3666c	dppA	Probable periplasmic dipeptide-binding lipoprotein DppA	cell wall and cell processes
Rv3675	Rv3675	Possible membrane protein	cell wall and cell processes
Rv3685c	cyp137	Probable cytochrome P450 137 Cyp137	intermediary metabolism and respiration
Rv3686c	Rv3686c	Conserved hypothetical protein	conserved hypotheticals
Rv3687c	rsfB	Anti-anti-sigma factor RsfB (anti-sigma factor antagonist) (regulator of sigma F B)	information pathways
Rv3705A	Rv3705A	Conserved protein	conserved hypotheticals
Rv3727	Rv3727	*	intermediary metabolism and respiration
Rv3728	Rv3728	*	cell wall and cell processes
Rv3732	Rv3732	Conserved protein	conserved hypotheticals
Rv3735	Rv3735	*	conserved hypotheticals
Rv3736	Rv3736	*	regulatory proteins
Rv3740c	Rv3740c	Possible triacylglycerol synthase (diacylglycerol acyltransferase)	lipid metabolism
Rv3746c	PE34	Probable PE family protein PE34 (PE family-related protein)	PE/PPE
Rv3747	Rv3747	*	conserved hypotheticals
Rv3748	Rv3748	*	conserved hypotheticals
Rv3751	Rv3751	Probable integrase (fragment)	insertion seqs and phages
Rv3762c	Rv3762c	Possible hydrolase	intermediary metabolism and respiration
Rv3766	Rv3766	Hypothetical protein	conserved hypotheticals
Rv3767c	Rv3767c	Possible S-adenosylmethionine-dependent methyltransferase	lipid metabolism
Rv3768	Rv3768	Unknown protein	conserved hypotheticals
Rv3773c	Rv3773c	Conserved protein	conserved hypotheticals
Rv3779	Rv3779	Probable conserved transmembrane protein alanine and leucine rich	cell wall and cell processes
Rv3784	Rv3784	Possible dTDP-glucose 4,6-dehydratase	intermediary metabolism and respiration
Rv3785	Rv3785	Hypothetical protein	conserved hypotheticals
Rv3786c	Rv3786c	Unknown protein	conserved hypotheticals
Rv3787c	Rv3787c	Conserved hypothetical protein	conserved hypotheticals
Rv3788	Rv3788	Hypothetical protein	conserved hypotheticals
Rv3796	Rv3796	Conserved protein	conserved hypotheticals
Rv3797	fadE35	*	lipid metabolism
Rv3812	PE_PGRS62	*	PE/PPE
Rv3814c	Rv3814c	Possible acyltransferase	intermediary metabolism and respiration
Rv3817	Rv3817	*	intermediary metabolism and respiration
Rv3831	Rv3831	Hypothetical protein	conserved hypotheticals
Rv3832c	Rv3832c	Conserved protein	conserved hypotheticals
Rv3851	Rv3851	Possible membrane protein	cell wall and cell processes
Rv3857c	Rv3857c	Possible membrane protein	cell wall and cell processes
Rv3864	espE	ESX-1 secretion-associated protein EspE	cell wall and cell processes
Rv3865	espF	ESX-1 secretion-associated protein EspF	cell wall and cell processes
Rv3867	espH	*	cell wall and cell processes
Rv3872	PE35	*	PE/PPE
Rv3878	espJ	*	cell wall and cell processes
Rv3880c	espL	ESX-1 secretion-associated protein EspL	cell wall and cell processes
Rv3881c	espB	Secreted ESX-1 substrate protein B, EspB. Conserved alanine and glycine rich protein	cell wall and cell processes
Rv3896c	Rv3896c	Conserved hypothetical protein	conserved hypotheticals
Rv3901c	Rv3901c	Possible membrane protein	cell wall and cell processes
Rv3903c	Rv3903c	Hypothetical alanine and proline rich protein	conserved hypotheticals
Rv3904c	esxE	Putative ESAT-6 like protein EsxE (hypothetical alanine rich protein) (ESAT-6 like protein 12)	cell wall and cell processes
Rv3905c	esxF	Putative ESAT-6 like protein EsxF (hypothetical alanine and glycine rich protein) (ESAT-6 like protein 13)	cell wall and cell processes
