# Supplementary material for: Phenotypic and genomic comparison of Mycobacterium aurum and surrogate model species to Mycobacterium tuberculosis: implications for drug discovery
Source: BMC Genomics. 2017 Jul 13;18:530. doi: 10.1186/s12864-017-3924-y (PMC5508667; doi:10.1186/s12864-017-3924-y)
Supplement: Supplementary file 5 — List of specific genes shared between M. tuberculosis H37Rv and M. aurum. (XLSX 24 kb) [file 12864_2017_3924_MOESM5_ESM.xlsx]

## Sheet: Shared_Maurum_and_Mtuberculosis
Gene name	Synonyme	Gene product	Tuberculist Functional categorie
Rv0067c	Rv0067c	Possible transcriptional regulatory protein (possibly TetR-family)	regulatory proteins
Rv0078	Rv0078	Probable transcriptional regulatory protein	regulatory proteins
Rv0197	Rv0197	*	intermediary metabolism and respiration
Rv0302	Rv0302	*	regulatory proteins
Rv0328	Rv0328	*	regulatory proteins
Rv0569	Rv0569	*	conserved hypotheticals
Rv0592	mce2D	*	virulence, detoxification, adaptation
Rv0602c	tcrA	Two component DNA binding transcriptional regulatory protein TcrA	regulatory proteins
Rv0607	Rv0607	Hypothetical protein	conserved hypotheticals
Rv0644c	mmaA2	Methoxy mycolic acid synthase 2 MmaA2 (methyl mycolic acid synthase 2) (MMA2) (hydroxy mycolic acid synthase)	lipid metabolism
Rv0859	fadA	*	lipid metabolism
Rv1189	sigI	Possible alternative RNA polymerase sigma factor SigI	information pathways
Rv1319c	Rv1319c	Possible adenylate cyclase (ATP pyrophosphate-lyase) (adenylyl cyclase)	intermediary metabolism and respiration
Rv1413	Rv1413	Conserved hypothetical protein	conserved hypotheticals
Rv1739c	Rv1739c	Probable sulphate-transport transmembrane protein ABC transporter	cell wall and cell processes
Rv1744c	Rv1744c	Probable membrane protein	cell wall and cell processes
Rv1907c	Rv1907c	Hypothetical protein	conserved hypotheticals
Rv1933c	fadE18	Probable acyl-CoA dehydrogenase FadE18	lipid metabolism
Rv1964	yrbE3A	*	virulence, detoxification, adaptation
Rv1968	mce3C	Mce-family protein Mce3C	virulence, detoxification, adaptation
Rv2017	Rv2017	*	regulatory proteins
Rv2027c	dosT	Two component sensor histidine kinase DosT	regulatory proteins
Rv2268c	cyp128	Probable cytochrome P450 128 Cyp128	intermediary metabolism and respiration
Rv2309c	Rv2309c	Hypothetical protein	insertion seqs and phages
Rv2529	Rv2529	Hypothetical protein	conserved hypotheticals
Rv2548A	Rv2548A	Conserved protein	conserved hypotheticals
Rv2557	Rv2557	Conserved protein	conserved hypotheticals
Rv2626c	hrp1	Hypoxic response protein 1 Hrp1	conserved hypotheticals
Rv2642	Rv2642	Possible transcriptional regulatory protein (probably ArsR-family)	regulatory proteins
Rv2657c	Rv2657c	Probable PhiRv2 prophage protein	insertion seqs and phages
Rv2659c	Rv2659c	Probable PhiRv2 prophage integrase	insertion seqs and phages
Rv2679	echA15	Probable enoyl-CoA hydratase EchA15 (enoyl hydrase) (unsaturated acyl-CoA hydratase) (crotonase)	lipid metabolism
Rv2759c	vapC42	Possible toxin VapC42. Contains PIN domain.	virulence, detoxification, adaptation
Rv2807	Rv2807	Conserved hypothetical protein	conserved hypotheticals
Rv2873	mpt83	*	cell wall and cell processes
Rv2875	mpt70	Major secreted immunogenic protein Mpt70	cell wall and cell processes
Rv2931	ppsA	Phenolpthiocerol synthesis type-I polyketide synthase PpsA	lipid metabolism
Rv2958c	Rv2958c	Possible glycosyl transferase	intermediary metabolism and respiration
Rv3064c	Rv3064c	Probable conserved integral membrane protein	cell wall and cell processes
Rv3066	Rv3066	Probable transcriptional regulatory protein (probably DeoR-family)	regulatory proteins
Rv3084	lipR	Probable acetyl-hydrolase/esterase LipR	intermediary metabolism and respiration
Rv3121	cyp141	*	intermediary metabolism and respiration
Rv3161c	Rv3161c	Possible dioxygenase	intermediary metabolism and respiration
Rv3398c	idsA1	Probable multifunctional geranylgeranyl pyrophosphate synthetase IdsA1 (GGPP synthetase) (ggppsase) (geranylgeranyl diphosphate synthase): dimethylallyltransferase (prenyltransferase) (geranyl-diphosphate synthase) + geranyltranstransferase (farnesyl-diphosphate synthase) (farnesyl-pyrophosphate synthetase) (farnesyl diphosphate synthetase) (FPP synthetase) + farnesyltranstransferase (geranylgera…	lipid metabolism
Rv3427c	Rv3427c	Possible transposase	insertion seqs and phages
Rv3428c	Rv3428c	Possible transposase	insertion seqs and phages
Rv3482c	Rv3482c	Probable conserved membrane protein	cell wall and cell processes
Rv3514	PE_PGRS57	PE-PGRS family protein PE_PGRS57	PE/PPE
Rv3687c	rsfB	Anti-anti-sigma factor RsfB (anti-sigma factor antagonist) (regulator of sigma F B)	information pathways
Rv3776	Rv3776	Conserved hypothetical protein	conserved hypotheticals
Rv3804c	fbpA	Secreted antigen 85-a FbpA (mycolyl transferase 85A) (fibronectin-binding protein A) (antigen 85 complex A)	lipid metabolism
