# Supplementary material for: Phenotypic and genomic comparison of Mycobacterium aurum and surrogate model species to Mycobacterium tuberculosis: implications for drug discovery
Source: BMC Genomics. 2017 Jul 13;18:530. doi: 10.1186/s12864-017-3924-y (PMC5508667; doi:10.1186/s12864-017-3924-y)
Supplement: Supplementary file 6 — List of specific genes to M. tuberculosis H37Rv after comparing to all surrogate strains. (XLSX 35 kb) [file 12864_2017_3924_MOESM6_ESM.xlsx]

## Sheet: Specific_genes_to_H37Rv
Gene name	Synonyme	Gene product	Tuberculist Functional categorie
Rv0987	Rv0987	Probable adhesion component transport transmembrane protein ABC transporter	cell wall and cell processes
Rv3743c	ctpJ	Probable cation transporter P-type ATPase CtpJ	cell wall and cell processes
Rv0988	Rv0988	Possible conserved exported protein	cell wall and cell processes
Rv0488	Rv0488	Probable conserved integral membrane protein	cell wall and cell processes
Rv2290	lppO	*	cell wall and cell processes
Rv2341	lppQ	Probable conserved lipoprotein LppQ	cell wall and cell processes
Rv2999	lppY	*	cell wall and cell processes
Rv0604	lpqO	*	cell wall and cell processes
Rv0229c	Rv0229c	Possible conserved membrane protein with PIN domain	cell wall and cell processes
Rv0347	Rv0347	Probable conserved membrane protein	cell wall and cell processes
Rv3697c	vapC48	Possible antitoxin VapB48	virulence, detoxification, adaptation
Rv3885c	eccE2	ESX conserved component EccE2. ESX-2 type VII secretion system protein. Possible membrane protein.	cell wall and cell processes
Rv3888c	Rv3888c	Probable conserved membrane protein	cell wall and cell processes
Rv3894c	eccC2	ESX conserved component EccC2. ESX-2 type VII secretion system protein. Possible membrane protein.	cell wall and cell processes
Rv3895c	eccB2	ESX conserved component EccB2. ESX-2 type VII secretion system protein. Probable membrane protein.	cell wall and cell processes
Rv1979c	Rv1979c	Possible conserved permease	cell wall and cell processes
Rv0064	Rv0064	*	cell wall and cell processes
Rv0841	Rv0841	Probable conserved transmembrane protein	cell wall and cell processes
Rv3887c	eccD2	ESX conserved component EccD2. ESX-2 type VII secretion system protein. Probable transmembrane protein.	cell wall and cell processes
Rv0115	hddA	*	cell wall and cell processes
Rv3017c	esxQ	ESAT-6 like protein EsxQ (TB12.9) (ESAT-6 like protein 8)	cell wall and cell processes
Rv0603	Rv0603	Possible exported protein	cell wall and cell processes
Rv1910c	Rv1910c	Probable exported protein	cell wall and cell processes
Rv0112	gca	*	cell wall and cell processes
Rv2564	glnQ	Probable glutamine-transport ATP-binding protein ABC transporter GlnQ	cell wall and cell processes
Rv2563	Rv2563	Probable glutamine-transport transmembrane protein ABC transporter	cell wall and cell processes
Rv1735c	Rv1735c	Hypothetical membrane protein	cell wall and cell processes
Rv0961	Rv0961	Probable integral membrane protein	cell wall and cell processes
Rv1678	Rv1678	Probable integral membrane protein	cell wall and cell processes
Rv1946c	lppG	Possible lipoprotein	cell wall and cell processes
Rv1911c	lppC	Probable lipoprotein LppC	cell wall and cell processes
Rv1799	lppT	*	cell wall and cell processes
Rv1228	lpqX	*	cell wall and cell processes
Rv0962c	lprP	Possible lipoprotein LprP	cell wall and cell processes
Rv0621	Rv0621	Possible membrane protein	cell wall and cell processes
Rv0666	Rv0666	*	cell wall and cell processes
Rv1424c	Rv1424c	Possible membrane protein	cell wall and cell processes
Rv1490	Rv1490	*	cell wall and cell processes
Rv1671	Rv1671	Probable membrane protein	cell wall and cell processes
Rv2767c	Rv2767c	Possible membrane protein	cell wall and cell processes
Rv1028A	kdpF	Probable sensor protein KdpD	cell wall and cell processes
Rv1730c	Rv1730c	Possible penicillin-binding protein	cell wall and cell processes
Rv0934	pstS1	Periplasmic phosphate-binding lipoprotein PstS1 (PBP-1) (PstS1)	cell wall and cell processes
Rv0933	pstB	Phosphate-transport ATP-binding protein ABC transporter PstB	cell wall and cell processes
Rv0936	pstA2	Phosphate-transport integral membrane ABC transporter PstA2	cell wall and cell processes
Rv0935	pstC1	Phosphate-transport integral membrane ABC transporter PstC1	cell wall and cell processes
Rv2389c	rpfD	Probable resuscitation-promoting factor RpfD	cell wall and cell processes
Rv0394c	Rv0394c	Possible secreted protein	cell wall and cell processes
Rv2081c	Rv2081c	Conserved transmembrane protein	cell wall and cell processes
Rv2617c	Rv2617c	Probable transmembrane protein	cell wall and cell processes
Rv3479	Rv3479	Possible transmembrane protein	cell wall and cell processes
Rv1838c	vapC13	Possible toxin VapC13	virulence, detoxification, adaptation
Rv0598c	vapC27	Possible toxin VapC27. Contains PIN domain.	virulence, detoxification, adaptation
Rv0599c	vapB27	Possible antitoxin VapB27	virulence, detoxification, adaptation
Rv0608	vapB28	*	virulence, detoxification, adaptation
Rv0609	vapC28	*	virulence, detoxification, adaptation
Rv0609A	Rv0609A	Conserved hypothetical protein	conserved hypotheticals
Rv0612	Rv0612	Conserved hypothetical protein	conserved hypotheticals
Rv0617	vapC29	*	virulence, detoxification, adaptation
Rv0628c	Rv0628c	Conserved hypothetical protein	conserved hypotheticals
Rv0656c	vapC6	Possible toxin VapC6	virulence, detoxification, adaptation
Rv0657c	vapB6	Possible antitoxin VapB6	virulence, detoxification, adaptation
Rv0659c	mazF2	Toxin MazF2	virulence, detoxification, adaptation
Rv0660c	mazE2	Possible antitoxin MazE2	virulence, detoxification, adaptation
Rv0661c	vapC7	Possible toxin VapC7	virulence, detoxification, adaptation
Rv0662c	vapB7	Possible antitoxin VapB7	virulence, detoxification, adaptation
Rv0665	vapC8	Possible toxin VapC8	virulence, detoxification, adaptation
Rv0698	Rv0698	Conserved hypothetical protein	conserved hypotheticals
Rv0739	Rv0739	Conserved hypothetical protein	conserved hypotheticals
Rv0740	Rv0740	Conserved hypothetical protein	conserved hypotheticals
Rv0745	Rv0745	Conserved hypothetical protein	conserved hypotheticals
Rv0748	vapB31	Possible antitoxin VapB31	virulence, detoxification, adaptation
Rv0749	vapC31	Possible toxin VapC31. Contains PIN domain.	virulence, detoxification, adaptation
Rv0750	Rv0750	Conserved hypothetical protein	conserved hypotheticals
Rv0874c	Rv0874c	Conserved hypothetical protein	conserved hypotheticals
Rv0918	Rv0918	Conserved protein	conserved hypotheticals
Rv0919	Rv0919	GCN5-related N-acetyltransferase	intermediary metabolism and respiration
Rv0960	vapC9	Possible toxin VapC9	virulence, detoxification, adaptation
Rv0963c	Rv0963c	Conserved hypothetical protein	conserved hypotheticals
Rv0965c	Rv0965c	Conserved hypothetical protein	conserved hypotheticals
Rv1043c	Rv1043c	Conserved hypothetical protein	conserved hypotheticals
Rv1044	Rv1044	Conserved hypothetical protein	conserved hypotheticals
Rv1102c	mazF3	Toxin MazF3	virulence, detoxification, adaptation
Rv1103c	mazE3	Possible antitoxin MazE3	virulence, detoxification, adaptation
Rv1113	vapB32	*	virulence, detoxification, adaptation
Rv1190	Rv1190	Conserved hypothetical protein	conserved hypotheticals
Rv1241	vapB33	Possible antitoxin VapB33	virulence, detoxification, adaptation
Rv1242	vapC33	Possible toxin VapC33. Contains PIN domain.	virulence, detoxification, adaptation
Rv1246c	relE	Toxin RelE	virulence, detoxification, adaptation
Rv1247c	relB	Antitoxin RelB	virulence, detoxification, adaptation
Rv1721c	vapB12	Possible antitoxin VapB12	virulence, detoxification, adaptation
Rv1740	vapB34	Possible antitoxin VapB34	virulence, detoxification, adaptation
Rv1741	vapC34	Possible toxin VapC34. Contains PIN domain.	virulence, detoxification, adaptation
Rv1765c	Rv1765c	Putative transposase (fragment)	conserved hypotheticals
Rv1839c	vapB13	Possible antitoxin VapB13	virulence, detoxification, adaptation
Rv1942c	mazF5	Possible toxin MazF5	virulence, detoxification, adaptation
Rv1943c	mazE5	Possible antitoxin MazE5	virulence, detoxification, adaptation
Rv1944c	Rv1944c	Conserved protein	conserved hypotheticals
Rv1952	vapB14	Possible antitoxin VapB14	virulence, detoxification, adaptation
Rv1953	vapC14	Possible toxin VapC14	virulence, detoxification, adaptation
Rv1959c	parE1	Possible toxin ParE1	virulence, detoxification, adaptation
Rv1982c	vapC36	Possible antitoxin VapB36	virulence, detoxification, adaptation
Rv1993c	Rv1993c	Conserved protein	conserved hypotheticals
Rv2008c	Rv2008c	Conserved hypothetical protein	conserved hypotheticals
Rv2009	vapB15	Antitoxin VapB15	virulence, detoxification, adaptation
Rv2010	vapC15	Toxin VapC15	virulence, detoxification, adaptation
Rv2011c	Rv2011c	Conserved hypothetical protein, probable transcription repressor.	regulatory proteins
Rv2012	Rv2012	Conserved hypothetical protein	conserved hypotheticals
Rv2018	Rv2018	*	conserved hypotheticals
Rv2024c	Rv2024c	Conserved hypothetical protein	conserved hypotheticals
Rv2035	Rv2035	*	conserved hypotheticals
Rv2063	mazE7	Antitoxin MazE7	virulence, detoxification, adaptation
Rv2102	Rv2102	*	conserved hypotheticals
Rv2103c	vapC37	Possible toxin VapC37. Contains PIN domain.	virulence, detoxification, adaptation
Rv2104c	vapB37	Possible antitoxin VapB37	virulence, detoxification, adaptation
Rv2132	Rv2132	Conserved hypothetical protein	conserved hypotheticals
Rv2159c	Rv2159c	Conserved protein	conserved hypotheticals
Rv2267c	Rv2267c	Conserved hypothetical protein	conserved hypotheticals
Rv2271	Rv2271	Conserved hypothetical protein	conserved hypotheticals
Rv2275	Rv2275	Conserved hypothetical protein	conserved hypotheticals
Rv2293c	Rv2293c	Conserved hypothetical protein	conserved hypotheticals
Rv2295	Rv2295	Conserved hypothetical protein	conserved hypotheticals
Rv2307c	Rv2307c	Hypothetical glycine rich protein	conserved hypotheticals
Rv2308	Rv2308	Conserved hypothetical protein	conserved hypotheticals
Rv2438A	Rv2438A	Glutamine-dependent NAD(+) synthetase NadE (NAD(+) synthase [glutamine-hydrolysing])	conserved hypotheticals
Rv2472	Rv2472	*	conserved hypotheticals
Rv2493	vapB38	Possible antitoxin VapB38	virulence, detoxification, adaptation
Rv2494	vapC38	*	virulence, detoxification, adaptation
Rv2514c	Rv2514c	Conserved hypothetical protein	conserved hypotheticals
Rv2515c	Rv2515c	Conserved hypothetical protein	conserved hypotheticals
Rv2527	vapC17	Possible toxin VapC17	virulence, detoxification, adaptation
Rv2530A	vapB39	Possible toxin VapC39. Contains PIN domain.	virulence, detoxification, adaptation
Rv2530c	vapC39	Possible antitoxin VapB39	virulence, detoxification, adaptation
Rv2542	Rv2542	Conserved hypothetical protein	conserved hypotheticals
Rv2545	vapB18	Possible antitoxin VapB18	virulence, detoxification, adaptation
Rv2546	vapC18	Possible toxin VapC18	virulence, detoxification, adaptation
Rv2547	vapB19	Possible antitoxin VapB19	virulence, detoxification, adaptation
Rv2549c	vapC20	Possible toxin VapC20	virulence, detoxification, adaptation
Rv2565	Rv2565	Conserved protein	conserved hypotheticals
Rv2595	vapB40	Possible antitoxin VapB40	virulence, detoxification, adaptation
Rv2596	vapC40	Possible toxin VapC40. Contains PIN domain.	virulence, detoxification, adaptation
Rv2601A	vapB41	Possible antitoxin VapB41	virulence, detoxification, adaptation
Rv2602	vapC41	Possible toxin VapC41. Contains PIN domain.	virulence, detoxification, adaptation
Rv2614A	Rv2614A	Probable threonyl-tRNA synthetase ThrS (threonine-tRNA synthetase)(ThrRS) (threonine-tRNA ligase)	conserved hypotheticals
Rv2618	Rv2618	Conserved hypothetical protein	conserved hypotheticals
Rv2631	Rv2631	*	conserved hypotheticals
Rv2722	Rv2722	Conserved hypothetical protein	conserved hypotheticals
Rv2734	Rv2734	*	conserved hypotheticals
Rv2735c	Rv2735c	Conserved hypothetical protein	conserved hypotheticals
Rv2757c	vapC21	Possible toxin VapC21	virulence, detoxification, adaptation
Rv2758c	vapB21	Possible antitoxin VapB21	virulence, detoxification, adaptation
Rv2760c	vapB42	Possible antitoxin VapB42	virulence, detoxification, adaptation
Rv2803	Rv2803	Conserved hypothetical protein	conserved hypotheticals
Rv2805	Rv2805	Conserved hypothetical protein	conserved hypotheticals
Rv2811	Rv2811	Conserved hypothetical protein	conserved hypotheticals
Rv2813	Rv2813	Conserved hypothetical protein	conserved hypotheticals
Rv2816c	Rv2816c	Conserved hypothetical protein	conserved hypotheticals
Rv2817c	Rv2817c	Conserved hypothetical protein	conserved hypotheticals
Rv2821c	Rv2821c	Conserved hypothetical protein	conserved hypotheticals
Rv2823c	Rv2823c	Conserved protein	conserved hypotheticals
Rv2829c	vapC22	Possible toxin VapC22	virulence, detoxification, adaptation
Rv2863	vapC23	Possible toxin VapC23	virulence, detoxification, adaptation
Rv2865	relF	*	virulence, detoxification, adaptation
Rv2866	relG	Toxin RelG	virulence, detoxification, adaptation
Rv2871	vapB43	Possible antitoxin VapB43	virulence, detoxification, adaptation
Rv2872	vapC43	Possible toxin VapC43. Contains PIN domain.	virulence, detoxification, adaptation
Rv2880c	Rv2880c	Conserved hypothetical protein	conserved hypotheticals
Rv2970A	Rv2970A	Probable lipase/esterase LipN	conserved hypotheticals
Rv2998A	Rv2998A	Conserved hypothetical protein	conserved hypotheticals
Rv3081	Rv3081	Conserved hypothetical protein	conserved hypotheticals
Rv3114	Rv3114	*	conserved hypotheticals
Rv3128c	Rv3128c	Conserved hypothetical protein	conserved hypotheticals
Rv3179	Rv3179	*	conserved hypotheticals
Rv3181c	Rv3181c	Conserved protein	conserved hypotheticals
Rv3182	Rv3182	Conserved hypothetical protein	conserved hypotheticals
Rv3188	Rv3188	*	conserved hypotheticals
Rv3189	Rv3189	Conserved hypothetical protein	conserved hypotheticals
Rv3233c	Rv3233c	Possible triacylglycerol synthase (diacylglycerol acyltransferase)	lipid metabolism
Rv3294c	Rv3294c	Conserved hypothetical protein	conserved hypotheticals
Rv3320c	vapC44	Possible toxin VapC44. Contains PIN domain.	virulence, detoxification, adaptation
Rv3321c	vapB44	Possible antitoxin VapB44	virulence, detoxification, adaptation
Rv3337	Rv3337	Conserved hypothetical protein	conserved hypotheticals
Rv3357	relJ	Antitoxin RelJ	virulence, detoxification, adaptation
Rv3358	relK	Toxin RelK	virulence, detoxification, adaptation
Rv3384c	vapC46	Possible toxin VapC46. Contains PIN domain.	virulence, detoxification, adaptation
Rv3385c	vapB46	Possible antitoxin VapB46	virulence, detoxification, adaptation
Rv3404c	Rv3404c	Conserved hypothetical protein	conserved hypotheticals
Rv3407	vapB47	Possible antitoxin VapB47	virulence, detoxification, adaptation
Rv3471c	Rv3471c	Conserved hypothetical protein	conserved hypotheticals
Rv3612c	Rv3612c	Conserved hypothetical protein	conserved hypotheticals
Rv3639c	Rv3639c	Conserved hypothetical protein	conserved hypotheticals
Rv3749c	Rv3749c	Conserved hypothetical protein	conserved hypotheticals
Rv3771c	Rv3771c	Conserved hypothetical protein	conserved hypotheticals
Rv1508A	Rv1508A	Probable membrane protein	conserved hypotheticals
Rv2665	Rv2665	Hypothetical arginine rich protein	conserved hypotheticals
Rv0749A	Rv0749A	Hypothetical protein (fragment)	conserved hypotheticals
Rv2489c	Rv2489c	Hypothetical alanine rich protein	conserved hypotheticals
Rv2802c	Rv2802c	Hypothetical arginine and alanine rich protein	conserved hypotheticals
Rv2307A	Rv2307A	Hypothetical glycine rich protein	conserved hypotheticals
Rv2307B	Rv2307B	Conserved hypothetical protein	conserved hypotheticals
Rv3770c	Rv3770c	Probable remnant of a transposase	conserved hypotheticals
Rv2451	Rv2451	Hypothetical proline and serine rich protein	conserved hypotheticals
Rv0057	Rv0057	Hypothetical protein	conserved hypotheticals
Rv0059	Rv0059	Hypothetical protein	conserved hypotheticals
Rv0078A	Rv0078A	Hypothetical protein	conserved hypotheticals
Rv0122	Rv0122	*	conserved hypotheticals
Rv0123	Rv0123	*	conserved hypotheticals
Rv0268c	Rv0268c	Hypothetical protein	conserved hypotheticals
Rv0298	Rv0298	*	conserved hypotheticals
Rv0299	Rv0299	Hypothetical protein	conserved hypotheticals
Rv0330c	Rv0330c	Hypothetical protein	conserved hypotheticals
Rv0349	Rv0349	Hypothetical protein	conserved hypotheticals
Rv0395	Rv0395	Hypothetical protein	conserved hypotheticals
Rv0396	Rv0396	Hypothetical protein	conserved hypotheticals
Rv0470A	Rv0470A	Mycolic acid synthase PcaA (cyclopropane synthase)	conserved hypotheticals
Rv0471c	Rv0471c	Hypothetical protein	conserved hypotheticals
Rv0550c	vapB3	Possible antitoxin VapB3	virulence, detoxification, adaptation
Rv0572c	Rv0572c	Hypothetical protein	conserved hypotheticals
Rv0582	vapC26	Possible toxin VapC26. Contains PIN domain.	virulence, detoxification, adaptation
Rv0610c	Rv0610c	Hypothetical protein	conserved hypotheticals
Rv0616c	Rv0616c	Possible antitoxin VapB29	conserved hypotheticals
Rv0664	vapB8	*	virulence, detoxification, adaptation
Rv0689c	Rv0689c	Hypothetical protein	conserved hypotheticals
Rv0699	Rv0699	Hypothetical protein	conserved hypotheticals
Rv0743c	Rv0743c	Hypothetical protein	conserved hypotheticals
Rv0836c	Rv0836c	Hypothetical protein	conserved hypotheticals
Rv0837c	Rv0837c	Hypothetical protein	conserved hypotheticals
Rv0942	Rv0942	Hypothetical protein	conserved hypotheticals
Rv0964c	Rv0964c	Hypothetical protein	conserved hypotheticals
Rv0979c	Rv0979c	50S ribosomal protein L32 RpmF	conserved hypotheticals
Rv0997	Rv0997	Hypothetical protein	conserved hypotheticals
Rv1012	Rv1012	Hypothetical protein	conserved hypotheticals
Rv1045	Rv1045	Hypothetical protein	conserved hypotheticals
Rv1048c	Rv1048c	Hypothetical protein	conserved hypotheticals
Rv1052	Rv1052	*	conserved hypotheticals
Rv1053c	Rv1053c	Hypothetical protein	conserved hypotheticals
Rv1116	Rv1116	Hypothetical protein	conserved hypotheticals
Rv1119c	Rv1119c	Hypothetical protein	conserved hypotheticals
Rv1134	Rv1134	Hypothetical protein	conserved hypotheticals
Rv1137c	Rv1137c	Hypothetical protein	conserved hypotheticals
Rv1290A	Rv1290A	Conserved protein	conserved hypotheticals
Rv1351	Rv1351	Hypothetical protein	conserved hypotheticals
Rv1366	Rv1366	Hypothetical protein	conserved hypotheticals
Rv1374c	Rv1374c	Hypothetical protein	conserved hypotheticals
Rv1434	Rv1434	*	conserved hypotheticals
Rv1439c	Rv1439c	Unknown protein	conserved hypotheticals
Rv1494	mazE4	*	virulence, detoxification, adaptation
Rv1499	Rv1499	Hypothetical protein	conserved hypotheticals
Rv1545	Rv1545	Hypothetical protein	conserved hypotheticals
Rv1669	Rv1669	Hypothetical protein	conserved hypotheticals
Rv1724c	Rv1724c	Hypothetical protein	conserved hypotheticals
Rv1805c	Rv1805c	Hypothetical protein	conserved hypotheticals
Rv1947	Rv1947	Hypothetical protein	conserved hypotheticals
Rv1948c	Rv1948c	Hypothetical protein	conserved hypotheticals
Rv1954c	Rv1954c	Hypothetical protein	conserved hypotheticals
Rv2297	Rv2297	*	conserved hypotheticals
Rv2304c	Rv2304c	Hypothetical protein	conserved hypotheticals
Rv2305	Rv2305	Unknown protein	conserved hypotheticals
Rv2307D	Rv2307D	Hypothetical protein	conserved hypotheticals
Rv2309A	Rv2309A	Possible integrase (fragment)	conserved hypotheticals
Rv2312	Rv2312	Hypothetical protein	conserved hypotheticals
Rv2331	Rv2331	Hypothetical protein	conserved hypotheticals
Rv2331A	Rv2331A	Hypothetical protein	conserved hypotheticals
Rv2337c	Rv2337c	Hypothetical protein	conserved hypotheticals
Rv2369c	Rv2369c	Hypothetical protein	conserved hypotheticals
Rv2422	Rv2422	Hypothetical protein	conserved hypotheticals
Rv2432c	Rv2432c	Hypothetical protein	conserved hypotheticals
Rv2433c	Rv2433c	Hypothetical protein	conserved hypotheticals
Rv2452c	Rv2452c	Hypothetical protein	conserved hypotheticals
Rv2481c	Rv2481c	Hypothetical protein	conserved hypotheticals
Rv2492	Rv2492	*	conserved hypotheticals
Rv2513	Rv2513	Hypothetical protein	conserved hypotheticals
Rv2526	vapB17	Possible antitoxin VapB17	virulence, detoxification, adaptation
Rv2550c	vapB20	Possible antitoxin VapB20	virulence, detoxification, adaptation
Rv2824c	Rv2824c	Hypothetical protein	conserved hypotheticals
Rv2826c	Rv2826c	Hypothetical protein	conserved hypotheticals
Rv2827c	Rv2827c	Hypothetical protein	conserved hypotheticals
Rv2929	Rv2929	Hypothetical protein	conserved hypotheticals
Rv2954c	Rv2954c	Hypothetical protein	conserved hypotheticals
Rv2960c	Rv2960c	Hypothetical protein	conserved hypotheticals
Rv2990c	Rv2990c	Hypothetical protein	conserved hypotheticals
Rv2998	Rv2998	*	conserved hypotheticals
Rv3008	Rv3008	Hypothetical protein	conserved hypotheticals
Rv3047c	Rv3047c	Hypothetical protein	conserved hypotheticals
Rv3098c	Rv3098c	PemK-like protein	conserved hypotheticals
Rv3108	Rv3108	Hypothetical protein	conserved hypotheticals
Rv3122	Rv3122	*	conserved hypotheticals
Rv3123	Rv3123	Hypothetical protein	conserved hypotheticals
Rv3126c	Rv3126c	Hypothetical protein	conserved hypotheticals
Rv3190c	Rv3190c	Conserved protein	conserved hypotheticals
Rv3378c	Rv3378c	Diterpene synthase	intermediary metabolism and respiration
Rv3403c	Rv3403c	Hypothetical protein	conserved hypotheticals
Rv3424c	Rv3424c	Hypothetical protein	conserved hypotheticals
Rv3528c	Rv3528c	Unknown protein	conserved hypotheticals
Rv3566A	Rv3566A	Arylamine N-acetyltransferase Nat (arylamine acetylase)	conserved hypotheticals
Rv3613c	Rv3613c	Hypothetical protein	conserved hypotheticals
Rv3845	Rv3845	Hypothetical protein	conserved hypotheticals
Rv3861	Rv3861	Hypothetical protein	conserved hypotheticals
Rv0105c	rpmB1	50S ribosomal protein L28-1 RpmB1	information pathways
Rv1365c	rsfA	Anti-anti-sigma factor RsfA (anti-sigma factor antagonist) (regulator of sigma F A)	information pathways
Rv2101	helZ	*	information pathways
Rv0071	Rv0071	Possible maturase	information pathways
Rv2528c	mrr	Probable restriction system protein Mrr	information pathways
Rv1981c	nrdF1	Ribonucleoside-diphosphate reductase (beta chain) NrdF1 (ribonucleotide reductase small subunit) (R2F protein)	information pathways
Rv0570	nrdZ	Probable ribonucleoside-diphosphate reductase (large subunit) NrdZ (ribonucleotide reductase)	information pathways
Rv2755c	hsdS.1	Possible type I restriction/modification system specificity determinant (fragment) HsdS.1 (S protein)	information pathways
Rv2830c	vapB22	Possible antitoxin VapB22	virulence, detoxification, adaptation
Rv3466	Rv3466	Conserved hypothetical protein	insertion seqs and phages
Rv3750c	Rv3750c	Possible excisionase	insertion seqs and phages
Rv2646	Rv2646	Probable integrase	insertion seqs and phages
Rv1054	Rv1054	Probable integrase (fragment)	insertion seqs and phages
Rv1036c	Rv1036c	Probable IS1560 transposase (fragment)	insertion seqs and phages
Rv1588c	Rv1588c	Partial REP13E12 repeat protein	insertion seqs and phages
Rv1573	Rv1573	*	insertion seqs and phages
Rv1575	Rv1575	Probable PhiRv1 phage protein	insertion seqs and phages
Rv1576c	Rv1576c	Probable PhiRv1 phage protein	insertion seqs and phages
Rv1577c	Rv1577c	Probable PhiRv1 phage protein	insertion seqs and phages
Rv1578c	Rv1578c	Probable PhiRv1 phage protein	insertion seqs and phages
Rv1579c	Rv1579c	Probable PhiRv1 phage protein	insertion seqs and phages
Rv1580c	Rv1580c	Probable PhiRv1 phage protein	insertion seqs and phages
Rv1581c	Rv1581c	Probable PhiRv1 phage protein	insertion seqs and phages
Rv1582c	Rv1582c	Probable PhiRv1 phage protein	insertion seqs and phages
Rv1574	Rv1574	Probable PhiRv1 phage related protein	insertion seqs and phages
Rv2651c	Rv2651c	Possible PhiRv2 prophage protease	insertion seqs and phages
Rv2650c	Rv2650c	Possible PhiRv2 prophage protein	insertion seqs and phages
Rv2652c	Rv2652c	Probable PhiRv2 prophage protein	insertion seqs and phages
Rv2653c	Rv2653c	Possible PhiRv2 prophage protein	insertion seqs and phages
Rv2654c	Rv2654c	Possible PhiRv2 prophage protein	insertion seqs and phages
Rv2655c	Rv2655c	Possible PhiRv2 prophage protein	insertion seqs and phages
Rv2656c	Rv2656c	Possible PhiRv2 prophage protein	insertion seqs and phages
Rv1585c	Rv1585c	Possible phage PhiRv1 protein	insertion seqs and phages
Rv1584c	Rv1584c	Possible PhiRv1 phage protein	insertion seqs and phages
Rv2658c	Rv2658c	Possible prophage protein	insertion seqs and phages
Rv0605	Rv0605	Possible resolvase	insertion seqs and phages
Rv0921	Rv0921	Possible resolvase	insertion seqs and phages
Rv2792c	Rv2792c	Possible resolvase	insertion seqs and phages
Rv2886c	Rv2886c	Probable resolvase	insertion seqs and phages
Rv2979c	Rv2979c	Probable resolvase	insertion seqs and phages
Rv3828c	Rv3828c	Possible resolvase	insertion seqs and phages
Rv3469c	mhpE	Probable 4-hydroxy-2-oxovalerate aldolase MhpE (HOA)	intermediary metabolism and respiration
Rv3470c	ilvB2	Probable acetolactate synthase (large subunit) IlvB2 (AHAS) (acetohydroxy-acid synthase large subunit) (ALS)	intermediary metabolism and respiration
Rv3886c	mycP2	Probable alanine and proline rich membrane-anchored mycosin MycP2 (serine protease) (subtilisin-like protease) (subtilase-like) (mycosin-2)	intermediary metabolism and respiration
Rv0075	Rv0075	Probable aminotransferase	intermediary metabolism and respiration
Rv1090	celA2b	Probable cellulase CelA2b (endo-1,4-beta-glucanase) (endoglucanase) (carboxymethyl cellulase)	intermediary metabolism and respiration
Rv2161c	Rv2161c	Conserved protein	intermediary metabolism and respiration
Rv3377c	Rv3377c	Halimadienyl diphosphate synthase	intermediary metabolism and respiration
Rv2276	cyp121	Cytochrome P450 121 Cyp121	intermediary metabolism and respiration
Rv0327c	cyp135A1	Possible cytochrome P450 135A1 Cyp135A1	intermediary metabolism and respiration
Rv0331	Rv0331	*	intermediary metabolism and respiration
Rv3468c	Rv3468c	Possible dTDP-glucose 4,6-dehydratase	intermediary metabolism and respiration
Rv3324A	Rv3324A	Probable molybdenum cofactor biosynthesis protein C 3 MoaC3	intermediary metabolism and respiration
Rv1552	frdA	Probable fumarate reductase [flavoprotein subunit] FrdA (fumarate dehydrogenase) (fumaric hydrogenase)	intermediary metabolism and respiration
Rv1553	frdB	Probable fumarate reductase [iron-sulfur subunit] FrdB (fumarate dehydrogenase) (fumaric hydrogenase)	intermediary metabolism and respiration
Rv1554	frdC	Probable fumarate reductase [membrane anchor subunit] FrdC (fumarate dehydrogenase) (fumaric hydrogenase)	intermediary metabolism and respiration
Rv1555	frdD	Probable fumarate reductase [membrane anchor subunit] FrdD (fumarate dehydrogenase) (fumaric hydrogenase)	intermediary metabolism and respiration
Rv1511	gmdA	*	intermediary metabolism and respiration
Rv2458	mmuM	Probable homocysteine S-methyltransferase MmuM (S-methylmethionine:homocysteine methyltransferase) (cysteine methyltransferase)	intermediary metabolism and respiration
Rv1498c	Rv1498c	Conserved protein	intermediary metabolism and respiration
Rv1523	Rv1523	Probable methyltransferase	intermediary metabolism and respiration
Rv2959c	Rv2959c	Possible methyltransferase (methylase)	intermediary metabolism and respiration
Rv3323c	moaX	Probable MoaD-MoaE fusion protein MoaX	intermediary metabolism and respiration
Rv3109	moaA1	Probable molybdenum cofactor biosynthesis protein A MoaA1	intermediary metabolism and respiration
Rv3324c	moaC3	Probable fragment of pterin-4-alpha-carbinolamine dehydratase MOAB3 (PHS) (4-alpha-hydroxy-tetrahydropterin dehydratase) (pterin-4-a-carbinolamine dehydratase) (phenylalanine hydroxylase-stimulating protein) (PHS) (pterin carbinolamine dehydratase) (PCD)	intermediary metabolism and respiration
Rv3111	moaC1	Probable molybdenum cofactor biosynthesis protein C MoaC1	intermediary metabolism and respiration
Rv3112	moaD1	Probable molybdenum cofactor biosynthesis protein D MoaD1 (molybdopterin converting factor small subunit) (molybdopterin [MPT] converting factor, subunit 1)	intermediary metabolism and respiration
Rv3119	moaE1	Probable molybdenum cofactor biosynthesis protein E MoaE1 (molybdopterin converting factor large subunit) (molybdopterin [MPT] converting factor, subunit 2)	intermediary metabolism and respiration
Rv3116	moeB2	*	intermediary metabolism and respiration
Rv2338c	moeW	Possible molybdopterin biosynthesis protein MoeW	intermediary metabolism and respiration
Rv1681	moeX	Possible molybdopterin biosynthesis protein MoeX	intermediary metabolism and respiration
Rv1050	Rv1050	*	intermediary metabolism and respiration
Rv1714	Rv1714	Probable oxidoreductase	intermediary metabolism and respiration
Rv1774	Rv1774	*	intermediary metabolism and respiration
Rv3741c	Rv3741c	Possible oxidoreductase	intermediary metabolism and respiration
Rv3742c	Rv3742c	Possible oxidoreductase	intermediary metabolism and respiration
Rv3113	Rv3113	Possible phosphatase	intermediary metabolism and respiration
Rv0989c	grcC2	Probable polyprenyl-diphosphate synthase GrcC2 (polyprenyl pyrophosphate synthetase)	intermediary metabolism and respiration
Rv1512	epiA	Probable nucleotide-sugar epimerase EpiA	intermediary metabolism and respiration
Rv1516c	Rv1516c	Probable sugar transferase	intermediary metabolism and respiration
Rv1520	Rv1520	Probable sugar transferase	intermediary metabolism and respiration
Rv3110	moaB1	Probable pterin-4-alpha-carbinolamine dehydratase MoaB1 (PHS) (4-alpha- hydroxy-tetrahydropterin dehydratase) (pterin-4-a-carbinolamine dehydratase) (phenylalanine hydroxylase-stimulating protein) (PHS) (pterin carbinolamine dehydratase) (PCD)	intermediary metabolism and respiration
Rv3138	pflA	Probable pyruvate formate lyase activating protein PflA (formate acetyltransferase activating enzyme) ([pyruvate formate-lyase] activating enzyme)	intermediary metabolism and respiration
Rv0033	acpA	Probable acyl carrier protein AcpA (ACP)	lipid metabolism
Rv3824c	papA1	Conserved polyketide synthase associated protein PapA1	lipid metabolism
Rv1528c	papA4	Probable conserved polyketide synthase associated protein PapA4	lipid metabolism
Rv3373	echA18	*	lipid metabolism
Rv3826	fadD23	Probable fatty-acid-AMP ligase FadD23 (fatty-acid-AMP synthetase) (fatty-acid-AMP synthase)	lipid metabolism
Rv0035	fadD34	Probable fatty-acid-CoA ligase FadD34 (fatty-acid-CoA synthetase) (fatty-acid-CoA synthase)	lipid metabolism
Rv0947c	Rv0947c	Probable mycolyl transferase, pseudogene	lipid metabolism
Rv1180	pks3	*	lipid metabolism
Rv1181	pks4	Probable polyketide beta-ketoacyl synthase Pks4	lipid metabolism
Rv1116A	Rv1116A	Conserved hypothetical protein (fragment)	conserved hypotheticals
Rv2160A	Rv2160A	Conserved hypothetical protein	regulatory proteins
Rv2160c	Rv2160c	Conserved hypothetical protein	regulatory proteins
Rv1534	Rv1534	Probable transcriptional regulator	regulatory proteins
Rv0348	Rv0348	Possible transcriptional regulatory protein	regulatory proteins
Rv0744c	Rv0744c	Possible transcriptional regulatory protein	regulatory proteins
Rv1359	Rv1359	Probable transcriptional regulatory protein	regulatory proteins
Rv1773c	Rv1773c	Probable transcriptional regulatory protein	regulatory proteins
Rv1956	higA	Possible antitoxin HigA	virulence, detoxification, adaptation
Rv1990c	Rv1990c	Possible dehydrogenase (fragment)	regulatory proteins
Rv3183	Rv3183	*	regulatory proteins
Rv1674c	Rv1674c	Probable transcriptional regulatory protein	regulatory proteins
Rv0894	Rv0894	Possible transcriptional regulatory protein (possibly LuxR-family)	regulatory proteins
Rv0890c	Rv0890c	Probable transcriptional regulatory protein (probably LuxR-family)	regulatory proteins
Rv1049	Rv1049	*	regulatory proteins
Rv2088	pknJ	Transmembrane serine/threonine-protein kinase J PknJ (protein kinase J) (STPK J)	regulatory proteins
Rv0601c	Rv0601c	Two component sensor kinase [first part]	regulatory proteins
Rv0600c	Rv0600c	Two component sensor kinase [second part]	regulatory proteins
Rv0325	Rv0325	Hypothetical protein	unknown
Rv0326	Rv0326	Hypothetical protein	unknown
Rv1046c	Rv1046c	Hypothetical protein	unknown
Rv1507A	Rv1507A	Conserved protein	unknown
Rv1509	Rv1509	Hypothetical protein	unknown
Rv2292c	Rv2292c	Hypothetical protein	unknown
Rv3599c	Rv3599c	Hypothetical short protein	unknown
Rv2303c	Rv2303c	Probable antibiotic-resistance protein	virulence, detoxification, adaptation
Rv3176c	mesT	Probable epoxide hydrolase MesT (epoxide hydratase) (arene-oxide hydratase)	virulence, detoxification, adaptation
Rv1991c	mazF6	Antitoxin MazE6	virulence, detoxification, adaptation
Rv3082c	virS	Virulence-regulating transcriptional regulator VirS (AraC/XylS family)	virulence, detoxification, adaptation
